# Supplementary material for: Archaean multi-stage magmatic underplating drove formation of continental nuclei in the North China Craton
Source: Nat Commun. 2024 Jul 24;15:6231. doi: 10.1038/s41467-024-50435-5 (PMC11266541; doi:10.1038/s41467-024-50435-5)
Supplement: Supplementary file 4 — Supplementary Data 1 [file 41467_2024_50435_MOESM4_ESM.xlsx]

## Sheet: S1-LA U-Pb dating of this study
Table S1. LA-ICP-MS zircon U-Pb data
Spot	U	Th	Th/U	Isotopic ratios						Age (Ma)				Discordance (%)
	ppm	ppm		207Pb/206Pb	1σ	207Pb/235U	1σ	206Pb/238U	1σ	207Pb/206Pb	1σ	206Pb/238U	1σ
22BS20-3 (~3.57 Ga tonalite)
1	561.402	263.171	0.468774	0.297647	0.00670825	28.1799	0.802429	0.668851	0.0140443	3457.98	29.6025	3301.44	54.2795	4.74163
2	813.203	479.6	0.589766	0.315779	0.00595245	30.4789	0.724073	0.694876	0.0124141	3549.7	34.41	3401.19	47.2525	4.36626
3	491.036	125.721	0.256033	0.258662	0.00518263	22.9669	0.483663	0.642264	0.00997033	3238.57	31.785	3197.91	39.1748	1.27166
4	906.4	581.052	0.641054	0.168922	0.00354827	11.0511	0.331779	0.469706	0.00991946	2547.22	30.5575	2482.27	43.5293	2.61631
5	774.694	298.61	0.385455	0.32001	0.00730791	32.3932	0.998044	0.728822	0.0165969	3570.06	35.1825	3529.03	61.9156	1.16271
6	1825.72	1972.97	1.08065	0.162024	0.00388227	9.45935	0.266486	0.41591	0.00846484	2476.84	40.4325	2241.89	38.5581	10.4804
7	2574.44	2075.88	0.806342	0.233384	0.00711778	20.7828	0.628008	0.607557	0.0134224	3075.62	48.7725	3060.21	53.8503	0.503429
8	504.908	121.205	0.240053	0.287901	0.00757007	28.3773	0.977248	0.687931	0.0154991	3406.48	40.925	3374.72	59.2211	0.941096
9	1016.01	140.793	0.138575	0.308119	0.00680839	29.729	0.839814	0.684996	0.0150209	3522.22	34.26	3363.5	57.4953	4.71898
10	474.571	197.103	0.415328	0.2529	0.0047283	21.0958	0.425651	0.600529	0.00804543	3202.78	29.6275	3031.97	32.4457	5.63353
11	1383.74	196.296	0.141859	0.162846	0.00302559	10.386	0.210059	0.460281	0.00710599	2487.03	31.1725	2440.8	31.3971	1.89425
12	1215.81	685.359	0.563705	0.238213	0.00522281	19.1807	0.471717	0.571018	0.0102471	3109.26	34.88	2912	42.0767	6.77414
13	832.799	421.139	0.505692	0.161519	0.00420306	10.1777	0.234344	0.442507	0.00695159	2471.91	44.9075	2361.85	31.0921	4.6597
14	1551.13	697.468	0.449651	0.253544	0.00612171	22.0991	0.59037	0.619863	0.0127429	3207.1	43.67	3109.37	50.7396	3.14299
15	1021.06	1112.17	1.08923	0.155485	0.00476053	9.39147	0.289762	0.416795	0.00873194	2407.1	52.1525	2245.91	39.7488	7.17686
16	812.299	431.098	0.530714	0.163274	0.00462404	10.1802	0.252535	0.438442	0.00669724	2500	47.065	2343.66	30.0405	6.67063
17	775.993	131.572	0.169553	0.280205	0.00753099	25.1724	0.765411	0.628916	0.0118267	3363.89	41.9775	3145.3	46.8348	6.9495
18	1703.91	2263.81	1.3286	0.149512	0.00432778	7.96696	0.253226	0.367386	0.00836465	2340.44	45.37	2017.09	39.4494	16.0307
19	503.674	191.257	0.379723	0.254998	0.00568901	23.3625	0.509203	0.649937	0.00951669	3216.36	35.1825	3227.96	37.2232	-0.35945
20	618.72	349.649	0.565116	0.31122	0.00588422	29.9553	0.576215	0.691859	0.00939553	3526.86	34.595	3389.71	35.8461	4.0462
21	1451.98	854.3	0.588369	0.158928	0.00352507	9.67155	0.209813	0.434862	0.00726819	2444.13	37.345	2327.6	32.678	5.00661
22	592.343	82.4241	0.139149	0.243387	0.00671629	21.5226	0.701708	0.614537	0.00993927	3142.29	44.6	3088.14	39.7199	1.75338
23	1151.22	777.461	0.675334	0.1562	0.00387794	9.75812	0.218831	0.437509	0.00577871	2416.66	42.7425	2339.48	25.945	3.29931
24	371.853	200.013	0.537883	0.165813	0.00355535	11.3367	0.308609	0.489342	0.00975487	2516.66	36.1125	2567.83	42.2454	-1.99256
25	598.188	292.77	0.489428	0.299497	0.0081288	30.3943	0.778923	0.710227	0.0112381	3467.59	41.9775	3459.32	42.4012	0.239353
26	420.409	201.523	0.479349	0.305785	0.00736219	30.6097	0.857318	0.714707	0.0122504	3499.69	37.345	3476.18	46.0934	0.676305
27	627.223	201.452	0.321181	0.306404	0.00799753	31.7546	0.848275	0.726143	0.0136984	3502.78	40.435	3519.03	51.193	-0.461917
28	742.436	242.12	0.326115	0.256771	0.00641525	24.61	0.540374	0.675431	0.0103388	3226.85	39.5025	3326.8	39.8202	-3.00451
29	657.972	278.569	0.423375	0.28989	0.00910708	28.1009	0.603828	0.662718	0.0105482	3416.97	48.77	3277.7	40.9339	4.24896
30	1297.19	162.122	0.124979	0.203045	0.00463956	15.6815	0.537222	0.545678	0.0110852	2850.92	37.0375	2807.17	46.2568	1.55837
31	737.251	225.425	0.305764	0.29176	0.00844102	29.2483	1.10534	0.696018	0.0153172	3426.85	45.065	3405.53	58.2482	0.625962
32	490.452	133.866	0.272945	0.258535	0.00532462	23.2168	0.559863	0.645799	0.0101904	3237.96	32.4	3211.77	39.9525	0.815376
33	1040.73	300.156	0.28841	0.287538	0.00595542	26.5677	0.647943	0.663969	0.0107561	3404.63	32.1	3282.55	41.7079	3.71905
34	809.076	180.559	0.223167	0.234183	0.00536934	20.1409	0.519772	0.623021	0.0122671	3080.55	36.73	3121.93	48.7526	-1.32522
35	1337.27	467.838	0.349847	0.245326	0.00656937	20.9066	0.565168	0.601893	0.00967408	3154.64	37.9625	3037.46	38.9654	3.85762
21LJ38-1 (~3.2 Ga monzogranite with ~3.57 Ga xenocrysts)
1	929.28	51.686	0.0556194	0.193375	0.00179329	14.2428	0.334395	0.607427	0.0159711	2771.08	15.2112	3059.69	64.0504	-9.43265
2	496.848	186.174	0.37471	0.273862	0.00212614	27.6502	0.605744	0.732458	0.0141109	3328.28	12.1537	3542.57	52.5062	-6.04909
3	464.954	223.44	0.480564	0.257879	0.00222846	24.1227	0.198895	0.680241	0.00685012	3233.8	13.6276	3345.29	26.2812	-3.33268
4	330.165	75.9284	0.229971	0.299215	0.00177719	29.8959	0.313876	0.725634	0.00874875	3466.17	9.20293	3517.13	32.6825	-1.44896
5	220.058	156.567	0.711483	0.164004	0.00093409	10.6112	0.100376	0.468826	0.00458234	2497.37	9.58976	2478.41	20.1111	0.764851
6	522.172	0	0	0.166444	0.00143004	10.382	0.0586156	0.452878	0.00402107	2522.2	14.4305	2408.04	17.8415	4.74088
7	422.72	204.545	0.483877	0.255352	0.00136413	22.8089	0.207391	0.648372	0.0072215	3218.26	8.43495	3221.84	28.2417	-0.111331
8	295.577	151.723	0.513312	0.164225	0.000963155	10.7545	0.123539	0.473956	0.00538206	2499.64	9.87259	2500.89	23.5387	-0.0500728
9	230.566	219.106	0.950299	0.167316	0.00134825	10.6902	0.106978	0.462961	0.00351114	2530.97	13.5225	2452.62	15.4715	3.19482
10	510.477	251.684	0.493037	0.259542	0.00164558	24.8427	0.365265	0.698915	0.0108278	3243.93	9.99072	3416.53	41.0855	-5.05198
11	163.366	149.231	0.913481	0.163546	0.00116043	10.9303	0.138973	0.48409	0.00516221	2492.65	11.9524	2545.06	22.423	-2.05908
12	405.316	154.891	0.38215	0.304694	0.0033263	30.3689	0.435441	0.725044	0.00730616	3494.25	16.8806	3514.93	27.3028	-0.58824
13	240.652	489.575	2.03437	0.300768	0.00213489	29.9382	0.391582	0.72089	0.00663457	3474.19	10.9917	3499.38	24.853	-0.720033
14	609.127	275.482	0.452257	0.305646	0.00290377	30.3351	0.292777	0.72061	0.00685169	3499.08	14.6853	3498.33	25.6704	0.0212038
15	461.383	174.899	0.379076	0.256301	0.0020638	22.9347	0.332476	0.648123	0.00718792	3224.11	12.7081	3220.87	28.1146	0.100704
16	298.141	200.498	0.672494	0.164401	0.000987319	10.8326	0.0731619	0.47714	0.00304042	2501.43	10.1077	2514.8	13.2688	-0.531409
17	625.439	197.643	0.316006	0.255962	0.00167903	23.7236	0.323496	0.671933	0.00833327	3222.02	10.3543	3313.33	32.1303	-2.75592
18	816.588	303.299	0.371422	0.166287	0.00164312	10.5874	0.150449	0.461183	0.00437593	2520.62	16.599	2444.78	19.3056	3.10209
19	523.677	229.893	0.438997	0.2583	0.00137407	23.0474	0.356833	0.64674	0.0102715	3236.36	8.38747	3215.46	40.2092	0.650204
20	741.785	411.482	0.554719	0.259663	0.00162696	22.9358	0.209206	0.641524	0.00569233	3244.66	9.8725	3195	22.3543	1.55423
21	633.027	101.763	0.160757	0.194614	0.00119632	14.7246	0.220491	0.548791	0.00764044	2781.55	10.0734	2820.14	31.8012	-1.36855
22	695.904	354.112	0.508852	0.165871	0.00202771	11.0091	0.232073	0.484547	0.00925043	2516.41	20.5441	2547.04	40.1686	-1.20273
23	652.805	279.279	0.427814	0.311918	0.00351514	30.6888	0.612772	0.738679	0.0100693	3530.44	17.3805	3565.68	37.3335	-0.988266
24	239.91	188.231	0.784591	0.16552	0.00156195	10.8685	0.13803	0.476122	0.00496031	2512.84	15.8643	2510.35	21.6623	0.0992001
25	1109.73	20.4965	0.0184699	0.18975	0.00275741	12.6606	0.355619	0.479921	0.0141423	2740	23.9042	2526.92	61.6029	8.43223
26	502.598	262.132	0.521553	0.256945	0.00144159	23.0113	0.295675	0.652915	0.00536593	3228.07	8.85177	3239.58	20.9273	-0.355355
27	378.799	182.016	0.480508	0.257284	0.00162179	23.0886	0.345322	0.649888	0.00780588	3230.15	9.9435	3227.77	30.499	0.0738508
28	128.106	76.1336	0.594302	0.167497	0.000797087	11.9397	0.0914348	0.517116	0.00364929	2532.79	7.98445	2686.94	15.5063	-5.73689
29	643.182	428.063	0.665538	0.301577	0.00292036	29.5549	0.308034	0.710934	0.00625418	3478.34	14.9909	3461.98	23.5643	0.472725
30	291.588	293.108	1.00521	0.165946	0.0014557	10.5448	0.118513	0.460915	0.00281973	2517.17	14.7408	2443.59	12.4423	3.01087
31	610.892	5.26319	0.00861558	0.204924	0.0035007	17.2056	0.433283	0.610905	0.0082726	2865.82	27.7824	3073.63	33.1047	-6.76101
32	765.864	223.228	0.291472	0.30085	0.00313186	29.7302	0.638049	0.71945	0.0130683	3474.6	16.1199	3493.99	48.9946	-0.554759
33	354.942	127.33	0.358736	0.259229	0.00320491	23.3896	0.395511	0.654717	0.0100969	3242.02	19.4843	3246.61	39.3351	-0.14123
34	483.278	290.382	0.600859	0.168188	0.00254909	11.3894	0.286474	0.493357	0.00762315	2539.69	25.4122	2585.19	32.9071	-1.7597
35	804.881	20.3751	0.0253144	0.19897	0.00246136	15.1996	0.342953	0.552938	0.00799633	2817.77	20.2051	2837.38	33.1937	-0.691238
36	650.471	126.403	0.194326	0.166722	0.00189708	11.198	0.256797	0.486366	0.00743761	2525	19.1062	2554.93	32.2572	-1.17145
37	488.284	103.451	0.211866	0.190245	0.00202526	13.8864	0.275833	0.529189	0.00723135	2744.28	17.5047	2738.03	30.4843	0.227995
38	245.731	70.8727	0.288416	0.258336	0.00328323	22.8303	0.397194	0.644471	0.00990191	3236.58	20.038	3206.57	38.816	0.936098
39	638.395	241.321	0.378013	0.301354	0.0033515	29.4329	0.682497	0.704351	0.0138094	3477.19	17.2183	3437.13	52.2317	1.16577
40	627.018	164.505	0.262361	0.219644	0.00312486	17.6896	0.285374	0.586375	0.00876342	2978.08	22.9123	2974.71	35.6112	0.113422
41	378.521	157.852	0.417023	0.297914	0.00394871	29.2031	0.498607	0.71632	0.0115107	3459.41	20.5473	3482.24	43.2335	-0.655672
42	425.636	188.036	0.441777	0.256212	0.00143279	22.7252	0.311845	0.643571	0.00917446	3223.56	8.82603	3203.04	35.9841	0.640809
43	299.18	91.1515	0.304672	0.167317	0.000961483	11.219	0.236977	0.486293	0.00986733	2530.98	9.64335	2554.62	42.797	-0.925394
44	637.336	272.193	0.42708	0.304934	0.00237481	29.5287	0.567847	0.708273	0.0145431	3495.47	12.0413	3451.94	54.8804	1.26094
45	195.617	160.074	0.818304	0.168796	0.00126801	11.0933	0.140643	0.477233	0.00671208	2545.74	12.5879	2515.2	29.2905	1.21413
46	508.216	196.007	0.385676	0.258604	0.00155567	22.8398	0.381313	0.640031	0.0107537	3238.22	9.48337	3189.14	42.2693	1.53905
47	648.196	336.008	0.518373	0.27948	0.00397172	25.8066	0.42929	0.670292	0.0100794	3360.03	22.1937	3307	38.9009	1.60344
48	136.29	55.8207	0.409574	0.302135	0.00397129	29.4019	0.545322	0.705314	0.0105327	3481.2	20.3438	3440.77	39.8155	1.17505
49	280.843	85.3937	0.304063	0.301792	0.00258335	29.5217	0.610523	0.708385	0.0133748	3479.44	13.2505	3452.37	50.4684	0.784334
50	441.902	97.8076	0.221333	0.238788	0.00245942	21.0141	0.6305	0.642152	0.0184398	3111.91	16.4024	3197.47	72.3871	-2.67599
Z2010-3 (~3.2 Ga monzogranite with ~3.57 Ga xenocrysts)
1	598	266.6	0.45	0.3004	0.0084	31.91	0.68	0.7624	0.013	3469	22.5	3650	23.5	-4.9589
2	217.1	139.2	0.64	0.1642	0.0046	11.43	0.17	0.5008	0.0069	2496	23.5	2616	15	-4.58716
3	665	70.7	0.11	0.2916	0.0079	28.69	0.48	0.7059	0.011	3424.7	21	3441	21.5	-0.4737
4	547	102.1	0.19	0.218	0.0064	17.81	0.32	0.59	0.011	2962	23.5	2987	22.5	-0.83696
5	737	555	0.75	0.1644	0.0045	10.87	0.16	0.4755	0.0068	2500	23	2507	15	-0.279218
6	503	55.7	0.11	0.2507	0.0074	22.65	0.57	0.647	0.012	3186	23.5	3215	23.5	-0.902022
7	2241	497.2	0.22	0.252	0.007	22.27	0.4	0.637	0.014	3195	22	3175	27	0.629921
8	745	542	0.73	0.1639	0.0045	10.85	0.25	0.478	0.01	2494	23	2515	22.5	-0.83499
9	945	546	0.58	0.2751	0.0078	25.46	0.48	0.6651	0.011	3333	22.5	3285	21	1.46119
10	666	710	1.07	0.16566	0.0045	11.293	0.15	0.4911	0.0067	2512.3	23	2575	14.5	-2.43495
11	620	267.4	0.43	0.3089	0.0084	32.5	0.45	0.7579	0.01	3513.5	21	3635	19	-3.3425
12	1008	472	0.47	0.2923	0.0081	27.06	0.6	0.669	0.013	3428	22	3298	25	3.94178
13	743	236.4	0.32	0.2856	0.0083	27.81	0.73	0.697	0.013	3394	23.5	3405	25.5	-0.323054
14	462	770	1.67	0.3089	0.0084	33.73	0.5	0.7882	0.012	3513.4	21	3745	21.5	-6.18425
15	715	322.9	0.45	0.2926	0.0081	28.86	0.63	0.711	0.013	3429	21.5	3456	25.5	-0.78125
16	328.9	138.5	0.42	0.3165	0.0087	33.87	0.45	0.773	0.011	3551	21	3691	19	-3.79301
17	285.323	199.451	0.699036	0.16593	0.00167067	10.8377	0.203756	0.470609	0.00832856	2517	16.9196	2486.23	36.5082	1.23775
18	587.441	341.87	0.581965	0.311809	0.00296133	29.8605	0.464368	0.69128	0.0110331	3529.9	14.6479	3387.5	42.0534	4.20369
19	1125.05	126.502	0.112441	0.181594	0.00199373	11.5032	0.151562	0.457722	0.00666073	2667.48	18.183	2429.49	29.4554	9.79568
20	490.945	249.428	0.508057	0.256651	0.00257608	22.8524	0.322903	0.641998	0.00880519	3226.26	15.8382	3196.86	34.5688	0.919655
21	417.819	159.347	0.381379	0.298605	0.00491539	29.0678	0.743049	0.698646	0.0144067	3463	25.5115	3415.51	54.6737	1.39039
22	525.971	225.52	0.428768	0.295188	0.00377057	29.1905	0.610549	0.7099	0.0121689	3445.15	19.8222	3458.08	45.8773	-0.373784
23	620.058	80.7938	0.1303	0.289547	0.00357303	26.4997	0.399907	0.66119	0.00888242	3415.18	19.1921	3271.78	34.4691	4.38297
24	1284.13	76.6645	0.0597013	0.201896	0.00462683	15.1793	0.44995	0.544313	0.0135466	2841.59	37.3508	2801.48	56.5475	1.43175
25	498.551	245.934	0.493297	0.293182	0.00391048	26.4361	0.482433	0.648731	0.00851449	3434.57	20.7146	3223.25	33.291	6.55613
26	237.344	125.438	0.528505	0.165036	0.00282284	10.7223	0.213093	0.469724	0.00743683	2507.92	28.769	2482.35	32.619	1.03
27	611.127	319.599	0.522967	0.294649	0.00355591	28.8373	0.784276	0.704392	0.013573	3442.31	18.7319	3437.28	51.3365	0.146369
28	319.432	155.608	0.487138	0.162288	0.00396822	10.4847	0.314079	0.467279	0.00941998	2479.64	41.2431	2471.62	41.3862	0.324604
29	634.672	237.317	0.37392	0.254776	0.00315277	22.6028	0.2798	0.639748	0.00775886	3214.69	19.5444	3188.03	30.5028	0.836235
30	189.467	166.133	0.876843	0.164892	0.00441583	10.7126	0.297743	0.470801	0.0104553	2506.45	45.0498	2487.07	45.8247	0.779251
31	598.58	304.404	0.508543	0.299749	0.00369058	29.4552	0.638861	0.707184	0.0107296	3468.92	19.0733	3447.83	40.5154	0.611765
32	275.98	200.109	0.725086	0.166044	0.00174116	10.4261	0.17211	0.453492	0.00635983	2518.16	17.6194	2410.76	28.2066	4.45491
33	740.191	356.098	0.48109	0.291183	0.00576828	25.6561	0.627637	0.639317	0.0126825	3423.94	30.7896	3186.33	49.8724	7.45706
34	1397.9	70.1271	0.0501661	0.177923	0.00397978	13.0193	0.396991	0.524747	0.0122481	2633.6	37.1642	2719.28	51.7833	-3.15069
35	236.142	111.225	0.471012	0.261314	0.00343742	23.7373	0.402164	0.656256	0.00956132	3254.64	20.7105	3252.6	37.2142	0.0628175
36	1484.69	64.5213	0.0434577	0.20256	0.00543496	15.4196	0.424229	0.545945	0.0137784	2846.94	43.7098	2808.29	57.4544	1.37637
37	628.665	207.512	0.330083	0.292222	0.00503149	27.4978	0.561909	0.674077	0.00935163	3429.47	26.7504	3321.59	36.0106	3.24777
38	790.976	345.528	0.436838	0.256256	0.00317098	22.6895	0.4526	0.635293	0.00992623	3223.84	19.5296	3170.49	39.1297	1.68258
39	427.568	166.186	0.388678	0.255088	0.00543912	22.2272	0.42209	0.631032	0.0110011	3216.62	33.6714	3153.67	43.4801	1.99611
40	1157.61	101.122	0.0873542	0.18235	0.00350694	12.6283	0.290638	0.498486	0.012128	2674.36	31.8303	2607.29	52.1739	2.57246
41	729.207	146.68	0.201151	0.254304	0.00322679	21.772	0.326483	0.616065	0.00683717	3211.76	20.045	3094.24	27.2732	3.79797
42	467.3	236.688	0.506502	0.169707	0.00209626	12.8941	0.215088	0.548957	0.0101307	2554.76	20.6802	2820.83	42.1617	-9.4325
43	599.743	283.418	0.472567	0.320454	0.00545004	32.4047	0.563616	0.729919	0.0138685	3572.02	26.1524	3533.12	51.6799	1.101
44	442.214	168.141	0.380225	0.178368	0.00227159	12.7001	0.281734	0.510785	0.00874987	2637.76	21.1513	2659.98	37.3351	-0.83546
45	984.552	749.873	0.761639	0.165373	0.00178225	10.5321	0.149397	0.459416	0.00576203	2511.35	18.1207	2436.98	25.4516	3.05164
46	600.792	122.612	0.204084	0.288214	0.00435385	26.0098	0.532344	0.648316	0.00852502	3408	23.5069	3221.62	33.3406	5.78528
47	940.351	363.551	0.386612	0.250456	0.00406392	23.4067	0.722009	0.669817	0.0171991	3187.65	25.6825	3305.17	66.398	-3.5555
48	495.603	311.195	0.627912	0.165235	0.00175681	10.6875	0.150311	0.466954	0.0055945	2509.95	17.8793	2470.19	24.5846	1.60956
49	648.001	286.177	0.441631	0.28745	0.00537487	29.1771	0.884265	0.721868	0.0148734	3403.87	29.1057	3503.05	55.6838	-2.83125
50	398.503	139.882	0.35102	0.165196	0.00214648	11.0653	0.2097	0.483626	0.00854311	2509.55	21.8511	2543.04	37.1201	-1.31689
51	545.04	324.596	0.595546	0.290585	0.00367638	28.4721	0.619785	0.701192	0.0118929	3420.74	19.6687	3425.17	45.0664	-0.129299
52	524.159	134.45	0.256506	0.196473	0.00435529	14.8398	0.336795	0.544279	0.0104868	2797.12	36.2742	2801.34	43.7758	-0.150417
53	1519.8	374.799	0.24661	0.228768	0.0037211	18.6389	0.534562	0.583491	0.0114268	3043.45	26.0512	2962.98	46.5187	2.71584
54	745.05	191.997	0.257696	0.295349	0.00441112	29.0843	0.69162	0.710788	0.0131033	3446	23.1756	3461.43	49.3744	-0.445686
55	507.429	129.537	0.255281	0.161142	0.00170016	10.6034	0.146234	0.475433	0.00623613	2467.68	17.8175	2507.34	27.2467	-1.58192
56	690.992	193.204	0.279604	0.289788	0.00345815	26.9125	0.400169	0.671221	0.00799302	3416.47	18.5579	3310.58	30.8315	3.19843
21LJ39-1 (~2.5 Ga monzogranite with 3.6-3.2 Ga xenocrysts)
1	918.804	16.2013	0.017633	0.19308	0.00155	14.4796	0.27206	0.54095	0.00758	2768.5	13.2	2787.4	31.7	-0.678051
2	453.651	255.837	0.563952	0.31706	0.00205	32.3712	0.5485	0.73973	0.01125	3555.6	10	3569.6	41.7	-0.392201
3	824.159	193.671	0.234993	0.16647	0.00148	11.1616	0.2383	0.48591	0.0096	2522.5	15	2552.9	41.6	-1.1908
4	738.906	727.359	0.984373	0.16787	0.00148	10.7805	0.16733	0.46415	0.00511	2536.5	14.8	2457.9	22.5	3.19785
5	880.635	368.335	0.41826	0.16667	0.00174	11.0294	0.17963	0.48024	0.00676	2524.4	17.6	2528.3	29.4	-0.154254
6	474.941	184.437	0.388336	0.16702	0.00186	11.1277	0.22181	0.48337	0.00834	2528	18.7	2541.9	36.3	-0.546835
7	743.845	100.533	0.135153	0.16687	0.00223	10.6496	0.1538	0.46034	0.00434	2526.5	22.5	2441	19.1	3.50266
8	775.747	107.363	0.138399	0.16673	0.00155	11.045	0.16996	0.47977	0.00505	2525.1	15.6	2526.3	22	-0.0475003
9	774.181	68.0156	0.087855	0.1672	0.00159	11.0596	0.12919	0.47945	0.0039	2529.9	15.9	2524.9	17	0.198028
10	743.018	95.6386	0.128716	0.16431	0.0019	11.0705	0.26323	0.48628	0.01054	2500.5	19.4	2554.6	45.7	-2.11775
11	449.032	296.952	0.661317	0.26178	0.00346	23.3126	0.35454	0.64773	0.00803	3257.5	20.8	3219.3	31.4	1.18659
12	796.181	860.705	1.08104	0.16752	0.0017	11.2448	0.19925	0.48728	0.00693	2533.1	17	2558.9	30	-1.00825
13	743.27	299.124	0.402444	0.29836	0.00333	29.0574	0.49836	0.70415	0.00694	3461.8	17.3	3436.4	26.3	0.739146
14	736.211	61.5541	0.0836093	0.16987	0.00198	10.8807	0.15529	0.46557	0.00573	2556.4	19.5	2464.1	25.2	3.74579
15	762.415	93.419	0.12253	0.16782	0.00199	10.9898	0.11898	0.47517	0.00428	2536	19.9	2506.2	18.7	1.18905
16	190.973	94.6881	0.49582	0.25904	0.00255	23.3862	0.3371	0.65512	0.0078	3240.9	15.5	3248.2	30.4	-0.22474
17	302.013	375.071	1.2419	0.17575	0.00172	12.2152	0.18875	0.50395	0.00656	2613.2	16.3	2630.7	28.1	-0.665222
18	172.139	88.5075	0.514164	0.17639	0.00203	12.1541	0.17268	0.5	0.00581	2619.3	19.1	2613.8	25	0.210422
19	660.706	191.564	0.289939	0.16628	0.00193	11.1425	0.17902	0.48546	0.00601	2520.5	19.5	2551	26.1	-1.19561
20	858.327	305.338	0.355736	0.16701	0.00131	11.0335	0.12746	0.47933	0.004	2527.9	13.2	2524.4	17.4	0.138647
21	332.418	419.511	1.262	0.16711	0.00175	10.9878	0.1734	0.47665	0.00621	2528.9	17.6	2512.6	27.1	0.64873
22	371.675	146.186	0.393318	0.30022	0.00264	29.4744	0.45138	0.71318	0.00694	3471.4	13.6	3470.4	26.1	0.0288151
23	144.603	136.141	0.941486	0.1653	0.00119	10.9705	0.19123	0.48151	0.00798	2510.6	12.1	2533.9	34.7	-0.919531
24	306.412	263.763	0.860812	0.16766	0.00169	11.0502	0.16999	0.47801	0.00639	2534.4	17	2518.6	27.9	0.627333
25	476.476	404.464	0.848866	0.16784	0.00121	10.9022	0.15735	0.47208	0.00524	2536.2	12.1	2492.7	23	1.7451
26	409.457	147.676	0.360662	0.2608	0.00297	24.3278	0.3672	0.67579	0.00873	3251.5	17.9	3328.2	33.6	-2.30455
27	735.985	145.217	0.19731	0.16613	0.0016	10.9008	0.1179	0.47675	0.00576	2519	16.2	2513.1	25.1	0.23477
28	680.671	153.91	0.226116	0.16356	0.00197	11.2183	0.16155	0.49837	0.00693	2492.8	20.2	2606.8	29.8	-4.37318
29	917.476	383.128	0.417589	0.166	0.00167	11.0297	0.14982	0.48192	0.00541	2517.7	16.9	2535.6	23.6	-0.705947
30	593.25	200.652	0.338225	0.16696	0.00149	10.9896	0.14458	0.47792	0.0057	2527.4	15	2518.2	24.9	0.36534
31	969.589	126.169	0.130126	0.16781	0.00122	11.0117	0.13379	0.47692	0.00522	2535.9	12.2	2513.8	22.8	0.879147
32	1017.39	259.95	0.255506	0.25714	0.00152	22.7813	0.26897	0.64335	0.00723	3229.3	9.3	3202.2	28.3	0.846293
33	821.152	488.509	0.594906	0.16761	0.00132	10.9313	0.11899	0.47338	0.00453	2533.9	13.2	2498.4	19.8	1.42091
34	830.845	71.988	0.0866444	0.16703	0.00129	10.9938	0.1375	0.47836	0.00488	2528.1	12.9	2520.1	21.3	0.317448
35	2249.57	184.064	0.0818222	0.20835	0.00178	16.0784	0.20043	0.56094	0.0064	2892.7	13.9	2870.5	26.4	0.773384
36	862.071	82.9196	0.0961865	0.16744	0.00123	10.8272	0.10706	0.47014	0.0044	2532.3	12.4	2484.2	19.3	1.93624
37	814.759	44.1341	0.0541683	0.17933	0.00161	12.2072	0.20596	0.49355	0.00583	2646.6	14.9	2586	25.2	2.34339
38	255.677	98.8556	0.386643	0.30495	0.00343	29.2601	0.49224	0.69972	0.01032	3495.5	17.4	3419.6	39.2	2.21956
39	433.844	386.589	0.891079	0.17866	0.00147	12.2783	0.16995	0.49856	0.00563	2640.5	13.7	2607.6	24.2	1.2617
40	1096.51	174.788	0.159404	0.1682	0.00135	10.4423	0.12585	0.45041	0.00436	2539.8	13.5	2397.1	19.4	5.95303
41	673.808	756.338	1.12248	0.16708	0.00176	11.0559	0.12036	0.48177	0.00502	2528.6	17.7	2535	21.8	-0.252465
42	409.702	246.108	0.6007	0.32561	0.00259	33.4175	0.50986	0.74375	0.00979	3596.5	12.2	3584.5	36.2	0.334775
21LJ35-1 (~2.5 Ga monzogranite with 3.6-3.2 Ga xenocrysts)
1	484.099	180.157	0.37215	0.16614	0.00173	11.3262	0.27063	0.49315	0.01124	2519.2	17.4	2584.3	48.5	-2.51906
2	159.494	118.584	0.743501	0.16681	0.00165	11.3357	0.32989	0.49322	0.01114	2525.9	16.6	2584.6	48.1	-2.27114
3	312.459	280.296	0.897063	0.16727	0.00082	10.8954	0.17341	0.47261	0.00693	2530.5	8.3	2495	30.4	1.42285
4	234.666	113.513	0.483722	0.16631	0.00074	11.1493	0.16423	0.48676	0.00705	2520.8	7.5	2556.6	30.6	-1.4003
5	302.924	132.373	0.436985	0.16694	0.00123	11.4345	0.2856	0.49604	0.01081	2527.2	12.4	2596.7	46.6	-2.67647
6	737.853	136.277	0.184694	0.16631	0.00113	11.1642	0.15712	0.48766	0.00739	2520.8	11.4	2560.5	32	-1.55048
7	1821.02	378.605	0.207908	0.2195	0.00196	15.645	0.24295	0.5181	0.00698	2977	14.4	2691.1	29.6	10.6239
8	342.727	265.235	0.773896	0.16885	0.00113	11.0381	0.19824	0.47314	0.00701	2546.2	11.3	2497.3	30.7	1.95811
9	365.235	343.186	0.939629	0.16692	0.00172	11.2499	0.17656	0.48876	0.00796	2527	17.3	2565.3	34.5	-1.493
10	182.653	139.057	0.761319	0.3405	0.00176	36.3156	0.40573	0.77396	0.00807	3665	7.9	3695.2	29.3	-0.817276
11	934.681	970.399	1.03821	0.16399	0.00093	11.2552	0.19082	0.49579	0.00723	2497.2	9.6	2595.7	31.2	-3.79474
12	1387.15	466.274	0.336138	0.15946	0.00086	9.32593	0.24152	0.42341	0.01088	2449.9	9.2	2276	49.3	7.6406
13	963.709	941.309	0.976756	0.16586	0.0013	11.0038	0.15127	0.48061	0.00553	2516.3	13.2	2529.9	24.1	-0.537571
14	588.257	374.726	0.637011	0.16647	0.00133	10.9089	0.14507	0.47546	0.00641	2522.5	13.4	2507.5	28	0.598205
15	287.53	228.698	0.795389	0.17823	0.00167	12.7227	0.18085	0.51771	0.00754	2636.5	15.6	2689.5	32	-1.97063
16	215.869	129.861	0.601574	0.16494	0.00141	10.8441	0.11918	0.47677	0.00399	2507	14.4	2513.2	17.4	-0.246697
17	440.833	253.868	0.575882	0.16512	0.00136	10.9191	0.13147	0.47919	0.00457	2508.8	13.8	2523.7	19.9	-0.590403
18	147.752	65.5236	0.443469	0.31536	0.00243	31.4087	0.31397	0.72278	0.00692	3547.4	11.8	3506.5	25.9	1.16641
19	631.367	591.842	0.937398	0.16626	0.00141	10.8288	0.12187	0.47367	0.00473	2520.3	14.3	2499.6	20.7	0.828133
20	828.129	114.061	0.137733	0.19728	0.00261	14.8072	0.24597	0.54423	0.00726	2803.8	21.6	2801.2	30.3	0.0928174
21	135.219	154.743	1.14439	0.1676	0.00185	10.6358	0.12257	0.461	0.00503	2533.9	18.6	2444	22.2	3.6784
22	327.361	270.227	0.825471	0.16486	0.00167	10.7998	0.14843	0.47606	0.00514	2506.1	17	2510.1	22.5	-0.159356
23	1846.86	2426.07	1.31362	0.15397	0.00148	7.73736	0.11788	0.3648	0.00459	2390.5	16.4	2004.9	21.7	19.2329
24	816.1	689.378	0.844722	0.16475	0.00185	8.70947	0.12233	0.38478	0.00444	2505	18.9	2098.6	20.7	19.3653
25	264.901	178.146	0.672501	0.16646	0.00172	10.7505	0.14793	0.46959	0.00507	2522.4	17.4	2481.8	22.2	1.63591
26	531.714	165.575	0.311399	0.17616	0.00205	11.4828	0.14622	0.47448	0.00602	2617.1	19.4	2503.2	26.3	4.55018
27	257.658	124.723	0.484064	0.16627	0.00141	10.7637	0.12773	0.47064	0.00484	2520.4	14.3	2486.4	21.2	1.36744
28	436.733	515.66	1.18072	0.16345	0.00139	10.8812	0.20714	0.48243	0.00841	2491.6	14.3	2537.8	36.5	-1.82047
29	643.395	531.631	0.826289	0.16052	0.0024	10.1684	0.20142	0.46128	0.0074	2461.2	25.3	2445.2	32.6	0.654343
30	841.086	715.385	0.850549	0.34004	0.00435	36.2963	0.50784	0.77375	0.01528	3663	19.6	3694.4	55.5	-0.849935
31	604.976	265.932	0.439575	0.16398	0.00152	10.8063	0.14635	0.47861	0.00654	2497.1	15.6	2521.2	28.5	-0.955894
32	1113.24	540.876	0.485858	0.16563	0.0017	10.7675	0.16877	0.471	0.00515	2514	17.3	2488	22.6	1.04502
33	146.712	155.681	1.06113	0.16491	0.00238	10.9879	0.21512	0.48463	0.00735	2506.6	24.3	2547.4	31.9	-1.60163
34	1364.13	972.826	0.713147	0.15832	0.00125	10.1392	0.17068	0.46293	0.00704	2437.8	13.4	2452.5	31	-0.599388
35	659.839	598.954	0.907727	0.16392	0.00198	10.8399	0.18508	0.47923	0.00518	2496.5	20.4	2523.9	22.6	-1.08562
36	1375.1	1455.55	1.0585	0.15865	0.00136	9.61992	0.17856	0.43901	0.00712	2441.3	14.5	2346.2	31.9	4.05336
22BS16-1 (~2.5 Ga monzogranite with 3.6-3.2 Ga xenocrysts)
1	315.862	201.957	0.639383	0.16246	0.00409697	10.7962	0.192617	0.469219	0.0059892	2481.17	42.5925	2480.14	26.3126	0.0416855
2	889.367	547.389	0.615481	0.168953	0.00255677	10.7964	0.191008	0.465067	0.0062355	2547.22	25.31	2461.89	27.4689	3.46569
3	1199.28	217.837	0.18164	0.277946	0.00515708	21.5894	0.43538	0.558327	0.00870605	3351.54	29.015	2859.71	36.0479	17.1986
4	1735.61	1092.72	0.629589	0.171169	0.00310396	11.2773	0.231273	0.471837	0.00717208	2568.82	30.2475	2491.61	31.4414	3.099
5	557.155	252.182	0.452625	0.168055	0.00308749	10.9664	0.173902	0.470844	0.00639028	2538.58	30.8625	2487.26	28.0395	2.06326
6	1351.71	245.148	0.181361	0.162545	0.00285923	10.0263	0.1684	0.44208	0.00559445	2483.33	34.26	2359.95	25.0409	5.22819
7	942.745	113.094	0.119962	0.244773	0.00504592	19.4504	0.473362	0.563886	0.00916896	3151.55	32.7175	2882.67	37.8269	9.32752
8	807.86	470.482	0.582381	0.170775	0.00261118	11.9119	0.412918	0.504862	0.0154278	2565.12	25.6175	2634.66	66.1039	-2.63939
9	509.464	69.1267	0.135685	0.166771	0.0033712	11.1877	0.180343	0.483365	0.00610054	2525.61	33.95	2541.91	26.5473	-0.641136
10	1131.38	795.349	0.702992	0.163292	0.0038222	10.8684	0.196168	0.472148	0.0055354	2489.82	39.1975	2492.97	24.2764	-0.126669
11	712.066	197.141	0.276857	0.16306	0.00345605	10.3236	0.192348	0.454767	0.00588563	2487.34	36.265	2416.41	26.1132	2.93549
12	518.189	275.902	0.532435	0.166129	0.0033015	10.811	0.186887	0.46773	0.00613662	2520.37	33.3325	2473.6	26.9857	1.89088
13	1808.27	417.236	0.230737	0.16122	0.00299186	9.65725	0.164811	0.429682	0.00556324	2468.2	31.485	2304.29	25.1154	7.11349
14	2228.97	800.689	0.359219	0.18012	0.00263996	11.2467	0.229044	0.453053	0.00828851	2654.02	25.155	2408.81	36.7947	10.1797
15	1235.36	247.636	0.200457	0.165453	0.00355104	11.1353	0.295544	0.475991	0.00941498	2512.03	36.11	2509.78	41.1424	0.0898446
16	509.301	755.752	1.4839	0.166078	0.0030316	10.7624	0.177328	0.464999	0.00585346	2518.21	31.325	2461.59	25.7912	2.30001
17	2414.37	5537.95	2.29374	0.164685	0.00251654	7.74484	0.118851	0.341994	0.00375998	2505.55	25.9275	1896.25	18.0905	32.1318
18	2654.22	640.764	0.241413	0.18806	0.00294214	12.883	0.301533	0.494316	0.00884927	2725.01	25.9275	2589.32	38.201	5.24011
19	664.094	215.988	0.325237	0.194924	0.00320281	13.9592	0.26888	0.519147	0.00786939	2784.26	26.85	2695.56	33.425	3.29059
20	691.671	118.849	0.171829	0.161298	0.00378886	10.7674	0.203838	0.476096	0.00712185	2469.43	39.5075	2510.24	31.1321	-1.62552
21	302.348	245.33	0.811417	0.164768	0.00347362	10.4485	0.197195	0.455273	0.0065304	2505.24	35.4975	2418.65	28.9571	3.58012
22	1326.28	540.931	0.407857	0.27187	0.00605033	21.0536	0.834949	0.546652	0.0163282	3316.97	34.105	2811.23	68.0726	17.9899
23	1120.28	794.36	0.709074	0.161286	0.00301621	10.2142	0.259966	0.453705	0.0101577	2469.43	31.4825	2411.7	45.063	2.39383
24	1823.5	729.913	0.400282	0.168345	0.00356574	11.2935	0.198975	0.474747	0.0065391	2542.59	35.4975	2504.35	28.6157	1.52708
25	396.484	303.535	0.765568	0.164181	0.00365332	11.2285	0.176504	0.487673	0.00687832	2499.07	37.3475	2560.6	29.8373	-2.40272
26	916.343	172.16	0.187877	0.27125	0.00620451	24.5926	0.794924	0.63747	0.012398	3313.27	36.575	3179.06	48.8388	4.22157
27	335.142	157.689	0.470514	0.167399	0.00251451	11.3485	0.209447	0.49202	0.00772903	2531.79	25.31	2579.41	33.423	-1.84618
28	1100.4	490.611	0.445848	0.1664	0.00256404	10.2027	0.192535	0.44527	0.00713438	2521.91	25.9225	2374.19	31.8477	6.2219
29	1491.64	181.237	0.121502	0.194636	0.00371916	14.1951	0.464244	0.52201	0.0110341	2783.34	31.17	2707.7	46.7575	2.79332
30	1792.34	229.662	0.128136	0.181892	0.0042881	11.6182	0.215276	0.455215	0.00612095	2670.06	39.195	2418.4	27.1464	10.4063
31	1389.76	375.408	0.270125	0.163882	0.00400912	9.42157	0.18516	0.411643	0.00682416	2495.99	41.355	2222.43	31.1863	12.3092
32	939.46	585.723	0.623467	0.168078	0.00273692	10.9715	0.216828	0.476409	0.0082279	2538.58	27.4675	2511.6	35.9509	1.07404
33	1009.48	585.881	0.580379	0.160895	0.0034219	10.6882	0.190743	0.472795	0.00686818	2465.12	36.575	2495.81	30.0922	-1.2296
34	1383.15	55.2479	0.0399436	0.174374	0.00326935	11.7761	0.189173	0.488716	0.00657005	2611.11	31.4825	2565.12	28.4832	1.79301
35	983.147	538.791	0.548027	0.311044	0.00585734	31.7884	0.602291	0.738081	0.0114889	3527.78	28.37	3563.46	42.655	-1.00112
22BS15-1 (~2.7 Ga monzogranite)
1	180.159	269.742	0.667893	0.187532	0.00391769	13.8071	0.213883	0.519268	0.00523255	2720.68	33.7975	2696.08	22.2499	0.912783
2	132.457	247.153	0.535931	0.184003	0.0029738	12.1059	0.212057	0.47466	0.00600332	2700	26.8525	2503.96	26.2781	7.82907
3	44.1999	83.7455	0.527789	0.186662	0.00316049	13.8085	0.248554	0.533243	0.00623761	2713.27	27.78	2755.1	26.2678	-1.51826
4	53.2155	78.8505	0.674891	0.185167	0.00337131	13.6778	0.26379	0.532157	0.00633939	2699.69	29.9425	2750.53	26.7138	-1.84846
5	39.2811	88.0131	0.446309	0.187988	0.00348268	13.62	0.258448	0.522348	0.00588354	2724.39	30.5575	2709.13	24.9569	0.563324
6	231.601	373.871	0.619468	0.185536	0.00313144	13.182	0.253139	0.51609	0.00601436	2702.78	27.3175	2682.58	25.6141	0.75289
7	65.6653	134.06	0.489819	0.184293	0.00335708	13.6878	0.273612	0.539144	0.00633516	2691.66	30.2475	2779.86	26.576	-3.17275
8	85.2221	152.313	0.559521	0.189537	0.00305654	13.21	0.234838	0.5055	0.00610696	2737.97	21.1425	2637.39	26.1882	3.81364
9	130.12	238.588	0.545374	0.190138	0.00300743	13.2852	0.218756	0.506582	0.00583609	2743.53	25.925	2642.02	25.0124	3.84185
10	54.4348	103.269	0.527114	0.187623	0.00314861	13.6653	0.260934	0.526969	0.00713889	2721.3	28.2425	2728.67	30.1743	-0.270028
11	56.3637	118.381	0.476123	0.188985	0.00309614	13.6117	0.229048	0.520798	0.00629201	2744.45	27.625	2702.56	26.7107	1.54988
12	150.719	203.902	0.739174	0.190427	0.00309191	13.9833	0.238851	0.529862	0.00674123	2745.99	26.0775	2740.87	28.4442	0.186723
13	102.781	154.494	0.665278	0.190507	0.00343762	13.8434	0.250509	0.524063	0.00658476	2746.61	29.63	2716.39	27.8905	1.11248
14	258.814	282.713	0.915465	0.192242	0.00341563	13.5029	0.226476	0.505418	0.00575309	2761.43	29.315	2637.04	24.6767	4.71682
15	90.5336	194.518	0.465425	0.195001	0.00368784	13.7898	0.26538	0.507128	0.00616519	2784.88	31.6325	2644.36	26.4089	5.3141
16	70.2952	305.199	0.230326	0.187914	0.00352002	13.4234	0.250669	0.512973	0.00663001	2723.77	30.095	2669.31	28.2856	2.04032
17	113.128	178.045	0.635393	0.187797	0.00336388	13.5635	0.255212	0.518847	0.00657806	2724.08	29.6325	2694.29	27.957	1.10568
18	56.9459	102.015	0.558211	0.183485	0.00444104	12.9644	0.238254	0.498759	0.00600074	2684.88	40.125	2608.46	25.8486	2.92966
19	49.1005	99.7671	0.492151	0.181472	0.00428452	13.4132	0.23313	0.521743	0.00557604	2666.36	38.7375	2706.57	23.6664	-1.48554
20	124.22	337.791	0.367742	0.187034	0.0028382	13.4739	0.210965	0.519734	0.00576063	2716.36	25.775	2698.05	24.4789	0.678544
21	143.681	883.866	0.16256	0.162531	0.0023752	10.6392	0.161832	0.472417	0.00474974	2483.33	24.695	2494.15	20.8385	-0.433862
22	157.454	245.003	0.64266	0.185656	0.00297929	13.5951	0.235198	0.529384	0.00623792	2705.55	27.01	2738.86	26.3346	-1.21594
23	176.64	274.891	0.64258	0.185209	0.0030435	13.3106	0.226391	0.52011	0.00559781	2701.85	27.165	2699.65	23.7836	0.0815842
24	63.9251	111.699	0.572296	0.177822	0.00344347	12.6467	0.242895	0.5163	0.00612689	2632.41	26.7	2683.47	26.0882	-1.90271
25	83.7302	253.732	0.329994	0.180859	0.00348114	12.7447	0.249795	0.511693	0.00633897	2660.81	31.79	2663.85	27.0699	-0.114183
26	91.6807	168.884	0.542861	0.183787	0.00343383	13.257	0.260188	0.523099	0.006392	2687.35	30.0925	2712.31	27.0933	-0.920247
27	123.233	223.183	0.552159	0.179396	0.00433417	14.1478	0.292508	0.559058	0.00744297	2647.22	40.125	2862.73	30.8141	-7.52809
28	46.1258	111.273	0.41453	0.183074	0.00324882	13.7945	0.255941	0.545954	0.00648126	2681.17	29.3175	2808.32	27.0685	-4.52769
29	85.2291	133.329	0.639238	0.186457	0.00314375	13.9159	0.250164	0.540181	0.00632489	2722.22	27.78	2784.2	26.5154	-2.2261
30	79.5695	409.171	0.194465	0.177389	0.00273145	13.0198	0.215634	0.530211	0.0056373	2628.7	25.6225	2742.34	23.7947	-4.14395
31	39.5176	116.927	0.337968	0.183635	0.00325576	13.3197	0.247432	0.524185	0.00573907	2687.04	29.63	2716.9	24.3172	-1.09917
32	118.711	231.629	0.512504	0.169729	0.00295927	10.5272	0.210624	0.447266	0.00572464	2555.24	29.0175	2383.08	25.5312	7.22407
33	78.9821	131.797	0.59927	0.181401	0.00316675	12.9005	0.2283	0.513383	0.00577345	2665.74	28.7025	2671.05	24.6349	-0.19877
34	68.7819	121.587	0.565701	0.181371	0.0034087	13.3729	0.25757	0.532462	0.00661397	2665.74	30.4	2751.82	27.8618	-3.12777
35	66.9464	125.039	0.535402	0.185205	0.00373181	13.7141	0.286902	0.533901	0.00710359	2701.85	33.335	2757.87	29.8909	-2.03118
22BS19-1 (~2.6 Ga monzogranite)
1	480.761	345.479	1.39158	0.177493	0.00273312	12.2309	0.202669	0.500254	0.00549902	2629.32	24.8475	2614.89	23.6708	0.551926
2	806.758	828.572	0.973672	0.16928	0.00350541	11.2295	0.170645	0.471445	0.0047073	2550.3	34.1075	2489.89	20.6665	2.42629
3	1382.86	1338.3	1.03329	0.173075	0.00241269	10.8949	0.169469	0.458715	0.00593517	2587.35	23.4575	2433.88	26.2619	6.30549
4	1409.06	1480.84	0.951527	0.174716	0.00299267	12.1211	0.189501	0.498731	0.0061218	2603.39	27.93	2608.34	26.369	-0.189843
5	136.171	140.642	0.968217	0.178991	0.00281804	12.1655	0.247776	0.494901	0.00761301	2643.52	26.2375	2591.84	32.8592	1.9938
6	637.027	1118.85	0.569359	0.170203	0.00239626	9.81933	0.144375	0.420734	0.00435326	2561.11	23.4625	2263.81	19.7902	13.1327
7	384.27	353.445	1.08721	0.17296	0.00417475	11.9925	0.178361	0.490977	0.00575108	2586.73	41.205	2574.9	24.9043	0.459376
8	468.441	1293.38	0.362185	0.170232	0.00270221	9.11759	0.180368	0.390538	0.00556169	2561.11	26.5475	2125.32	25.8091	20.5045
9	409.368	575.948	0.710772	0.179569	0.00307197	12.09	0.202967	0.493306	0.0062044	2650.01	28.3975	2584.96	26.82	2.51622
10	502.617	626.852	0.801811	0.177985	0.00377571	12.2056	0.225059	0.494905	0.00628678	2635.19	35.185	2591.86	27.1463	1.67171
11	1018.07	693.51	1.46799	0.176102	0.00471901	12.2624	0.398854	0.478846	0.00837354	2616.36	43.9825	2522.24	36.5264	3.73154
12	505.888	510.825	0.990334	0.176839	0.00300814	11.7844	0.187805	0.48824	0.00578904	2623.14	28.3975	2563.06	25.1138	2.34434
13	562.342	630.22	0.892294	0.180276	0.00288473	12.3873	0.205201	0.502013	0.006027	2655.25	27.3175	2622.44	25.9057	1.25104
14	470.527	547.357	0.859634	0.173288	0.00459366	10.2053	0.154403	0.411646	0.00439244	2590.74	43.37	2222.44	20.0943	16.5717
15	409.833	305.397	1.34197	0.174704	0.00314175	12.5191	0.201612	0.516943	0.0066458	2603.39	29.94	2686.2	28.2793	-3.08291
16	262.586	352.421	0.745092	0.177022	0.00323399	12.0218	0.209861	0.488234	0.00598103	2624.99	30.2475	2563.03	25.9443	2.41762
17	398.453	949.246	0.419757	0.174711	0.00240936	11.12	0.199085	0.462117	0.00647051	2603.39	23.9175	2448.9	28.5588	6.30868
18	1322.55	690.79	1.91455	0.175845	0.00242901	11.8098	0.177741	0.487468	0.00542651	2613.89	22.84	2559.71	23.5581	2.11635
19	444.005	595.009	0.746216	0.176808	0.00326623	11.8499	0.204875	0.480991	0.00637451	2633.34	30.56	2531.58	27.7805	4.01936
20	294.908	527.78	0.558771	0.171874	0.00268524	11.5704	0.205498	0.486953	0.00591013	2576.24	25.925	2557.48	25.6595	0.73356
21	724.892	618.842	1.17137	0.175347	0.00374884	11.7177	0.212796	0.481829	0.00594087	2609.57	41.205	2535.23	25.8808	2.93242
22	229.931	640.719	0.358864	0.177796	0.00299451	12.2984	0.222721	0.502998	0.00654425	2632.41	27.78	2626.67	28.1044	0.218653
23	163.446	468.477	0.348889	0.166777	0.00276361	12.4927	0.338454	0.545422	0.0135689	2525.61	28.0825	2806.1	56.6202	-9.99583
24	560.607	392.323	1.42894	0.174097	0.00325445	11.9275	0.194019	0.491868	0.0056042	2597.22	31.175	2578.75	24.256	0.716277
25	2980.34	1396.56	2.13406	0.171256	0.00309628	10.8116	0.194785	0.452924	0.0064055	2570.06	30.2475	2408.24	28.45	6.71941
26	279.407	225.882	1.23696	0.176442	0.0029542	11.7256	0.19174	0.482747	0.00555058	2619.45	27.78	2539.22	24.1707	3.1595
27	576.522	552.473	1.04353	0.170231	0.00255198	11.2812	0.170807	0.479738	0.00478309	2561.11	25.005	2526.12	20.8819	1.38502
28	178.661	226.347	0.789321	0.171074	0.00336679	12.2401	0.217754	0.511244	0.0055506	2568.21	38.12	2661.94	23.7204	-3.52103
29	588.068	686.273	0.856902	0.17425	0.00278147	12.322	0.218697	0.51016	0.00582463	2599.07	26.54	2657.31	24.905	-2.19161
30	1019.35	1089.54	0.935583	0.165357	0.00381567	10.1128	0.226883	0.431181	0.00715206	2522.22	38.89	2311.04	32.2389	9.13782
31	444.286	350.047	1.26922	0.170493	0.00300838	11.3968	0.222634	0.48193	0.00577114	2562.65	29.63	2535.67	25.1418	1.0641
32	484.584	339.302	1.42818	0.171088	0.00286942	11.7469	0.205798	0.496121	0.00519687	2568.21	28.09	2597.1	22.4359	-1.11258
33	805.424	625.654	1.28733	0.172892	0.00264758	12.0086	0.198984	0.502862	0.00563411	2587.04	25.925	2626.08	24.2087	-1.48678
34	894.917	668.823	1.33805	0.167632	0.00305727	9.98823	0.161105	0.427436	0.00489196	2600	30.555	2294.15	22.1272	13.3319
35	522.869	706.951	0.739612	0.163817	0.00262685	10.7202	0.178509	0.475341	0.00520537	2495.37	26.855	2506.94	22.7848	-0.461609
36	469.063	604.463	0.776	0.159282	0.00242111	8.96065	0.185852	0.408439	0.00662857	2447.83	25.925	2207.78	30.3623	10.8729
37	280.493	423.385	0.6625	0.167682	0.00262927	11.8187	0.183778	0.513431	0.00543829	2534.87	25.77	2671.26	23.2091	-5.10588
38	1765.02	733.466	2.4064	0.172099	0.00279426	11.4403	0.177589	0.484364	0.00440939	2588.89	27.1625	2546.25	19.1987	1.67476
39	188.489	319.607	0.58975	0.165419	0.00355848	10.6394	0.185796	0.465328	0.00518476	2522.22	36.4175	2463.04	22.848	2.40271
40	415.757	548.239	0.758349	0.171303	0.00333751	11.3541	0.214927	0.485863	0.00703912	2572.22	31.945	2552.75	30.5703	0.762754
21LJ06-3(~2.5 Ga syenogranite)
1	179	71	0.4	0.1672	0.002	11.0872	0.2186	0.4829	0.0055	2530	20	2540	24	-0.393701
2	268	113	0.42	0.1673	0.002	11.0155	0.2063	0.4767	0.0047	2531	20	2513	21	0.716275
3	281	129	0.46	0.1674	0.0019	10.8403	0.1878	0.4706	0.0043	2532	20	2486	19	1.85036
4	242	93	0.39	0.1666	0.0023	10.7968	0.2005	0.4687	0.0054	2524	23	2478	24	1.85634
5	364	205	0.56	0.1668	0.0017	11.1302	0.197	0.484	0.0058	2525	18	2545	25	-0.785855
6	381	175	0.46	0.1671	0.0017	10.9072	0.1953	0.4724	0.0058	2529	17	2494	26	1.40337
7	147	60	0.41	0.1666	0.002	11.013	0.1928	0.478	0.005	2523	20	2518	22	0.19857
8	303	179	0.59	0.1673	0.0014	10.7099	0.1405	0.4641	0.0041	2530	14	2458	18	2.92921
9	343	206	0.6	0.1657	0.0021	10.4903	0.1718	0.4586	0.0041	2514	21	2434	18	3.28677
10	533	297	0.56	0.1674	0.0018	10.4687	0.1395	0.4529	0.0037	2532	18	2408	16	5.1495
11	159	69	0.43	0.1666	0.0022	10.5866	0.1817	0.4596	0.0044	2524	22	2438	19	3.52748
12	168	72	0.42	0.1668	0.0014	10.5275	0.1413	0.4564	0.004	2525	15	2424	18	4.16667
13	274	133	0.48	0.167	0.0019	10.7592	0.1463	0.4673	0.0041	2528	19	2471	18	2.30676
14	304	122	0.4	0.1663	0.0012	10.5762	0.1452	0.4596	0.0049	2521	12	2438	21	3.40443
15	241	94	0.39	0.1664	0.0014	10.6876	0.1412	0.4651	0.0048	2521	14	2462	21	2.39643
21LJ18-1(~2.5 Ga syenogranite)
1	141	95	0.68	0.1647	0.0014	10.7628	0.1322	0.4693	0.00424213	2520	14	2480	19	1.6129
2	196	78	0.4	0.1647	0.0013	10.5162	0.12	0.4559	0.00392395	2528	13	2421	17	4.41966
3	165	112	0.68	0.1647	0.0011	10.4401	0.1204	0.4547	0.00414233	2520	12	2416	18	4.30464
4	194	92	0.48	0.1647	0.0009	10.7551	0.0911	0.4669	0.00336964	2527	9	2470	15	2.30769
5	74	27	0.36	0.1647	0.0012	10.7018	0.1193	0.4661	0.00408979	2520	12	2467	18	2.14836
6	121	58	0.48	0.1647	0.0011	10.7102	0.1787	0.4682	0.00732337	2512	11	2476	32	1.45396
7	191	90	0.47	0.1647	0.0008	10.433	0.108	0.4561	0.00459317	2512	9	2422	20	3.71594
8	192	113	0.59	0.1647	0.0009	10.7959	0.1739	0.4722	0.00689588	2513	9	2493	30	0.802246
9	373	197	0.53	0.1647	0.0011	10.4423	0.1742	0.4547	0.00534595	2519	11	2416	24	4.26325
10	236	142	0.6	0.1647	0.0018	11.0973	0.1891	0.4835	0.00450915	2521	18	2542	20	-0.826121
11	528	256	0.48	0.1647	0.0009	10.7065	0.1627	0.4683	0.00604731	2511	9	2476	27	1.41357
12	143	71	0.5	0.1645	0.0008	11.1197	0.1376	0.4885	0.00604622	2503	9	2564	26	-2.3791
13	144	71	0.5	0.1642	0.0012	10.9553	0.158	0.483	0.00529497	2499	13	2540	23	-1.61417
14	126	59	0.47	0.1646	0.0019	10.8574	0.1831	0.4776	0.00453515	2503	19	2517	20	-0.556218
15	254	167	0.66	0.1647	0.0011	10.9106	0.1923	0.4793	0.00672641	2504	11	2524	29	-0.792393
21LJ19-1(~2.5 Ga syenogranite)
1	504	329	0.65	0.1653	0.0016	10.8739	0.1337	0.4767	0.0049	2511	16	2513	21	-0.0795862
2	119	44	0.37	0.1654	0.0015	10.9221	0.1425	0.4792	0.0054	2512	15	2524	24	-0.475436
3	289	183	0.63	0.1651	0.0012	10.876	0.1063	0.4786	0.0052	2508	13	2521	23	-0.515668
4	166	73	0.44	0.1646	0.002	10.9785	0.1493	0.4831	0.007	2503	20	2541	31	-1.49547
5	188	92	0.49	0.1648	0.0012	11.0039	0.1217	0.4845	0.0053	2505	12	2547	23	-1.649
6	614	455	0.74	0.1641	0.002	11.1136	0.1215	0.4904	0.0056	2499	21	2573	24	-2.87602
7	372	250	0.67	0.1646	0.0015	10.9216	0.1168	0.4801	0.0051	2504	16	2528	22	-0.949367
8	316	157	0.5	0.1648	0.0011	10.9624	0.1022	0.4824	0.0048	2505	12	2538	21	-1.30024
9	256	183	0.72	0.1647	0.002	11.0512	0.1387	0.4872	0.0059	2505	20	2559	26	-2.1102
10	191	93	0.48	0.1642	0.002	11.0733	0.1092	0.4881	0.0063	2499	21	2563	27	-2.49707
11	318	191	0.6	0.1651	0.0016	11.0152	0.1563	0.4819	0.0058	2508	16	2535	25	-1.06509
12	604	234	0.39	0.1649	0.0017	10.9032	0.1286	0.4784	0.0062	2507	18	2520	27	-0.515873
13	270	185	0.68	0.1647	0.0018	10.9703	0.1231	0.4816	0.0061	2505	18	2534	26	-1.14444
14	272	164	0.6	0.1689	0.0025	11.6001	0.1545	0.496	0.0076	2547	24	2597	33	-1.9253
15	324	165	0.51	0.1689	0.002	10.4355	0.1292	0.4458	0.0052	2547	20	2377	23	7.15187
16	214	93	0.43	0.1653	0.0016	10.8209	0.0992	0.4744	0.0049	2510	16	2503	22	0.279664
17	436	201	0.46	0.1671	0.0022	10.7094	0.1219	0.4629	0.0065	2528	22	2452	29	3.09951
18	338	246	0.73	0.1648	0.0015	10.9461	0.101	0.4815	0.005	2505	16	2534	22	-1.14444
19	280	186	0.66	0.1652	0.0018	10.9491	0.1145	0.4804	0.0049	2510	18	2529	22	-0.751285
20	375	193	0.52	0.1665	0.0015	10.9092	0.11	0.4746	0.0049	2522	15	2504	22	0.71885
22BS23-1 (~2.5 Ga monzogranite)
1	68.6936	92.9496	0.739041	0.170104	0.00344899	11.0579	0.211415	0.476768	0.00604079	2558.95	33.95	2513.17	26.4043	1.82145
2	84.253	132.179	0.637416	0.167792	0.00294843	11.2617	0.201186	0.490193	0.00607386	2535.49	29.63	2571.51	26.3115	-1.40081
3	342.531	521.633	0.656651	0.16202	0.00302666	9.90074	0.143864	0.441729	0.00425545	2476.84	26.855	2358.38	19.07	5.02334
4	146.804	200.607	0.731797	0.1643	0.00313429	11.195	0.187127	0.491479	0.00543389	2501.85	32.1025	2577.07	23.5274	-2.91888
5	77.859	601.009	0.129547	0.162002	0.00234051	10.4494	0.167586	0.470197	0.00545008	2476.84	24.075	2484.43	23.9347	-0.30517
6	285.409	390.353	0.731155	0.159092	0.00330833	10.6082	0.148397	0.475336	0.00395143	2445.98	35.1825	2506.92	17.3186	-2.43078
7	113.86	561.195	0.202889	0.162875	0.00234439	11.1933	0.196104	0.499922	0.00639072	2487.03	24.08	2613.46	27.5025	-4.83747
8	140.146	340.307	0.411821	0.165289	0.00305979	10.5068	0.165481	0.45779	0.00461555	2510.8	31.6375	2429.79	20.4523	3.33391
9	37.2347	155.359	0.23967	0.16367	0.00326168	11.8456	0.207909	0.520892	0.00619254	2494.14	32.8725	2702.96	26.2881	-7.72567
10	217.137	314.595	0.69021	0.165054	0.00278777	11.4082	0.209615	0.502479	0.00657256	2509.26	28.395	2624.44	28.2353	-4.38884
11	164.423	199.904	0.822508	0.165409	0.00280741	10.6655	0.188767	0.467628	0.00497001	2522.22	28.395	2473.15	21.8711	1.98411
12	165.149	430.853	0.383308	0.16044	0.00244022	11.3129	0.214274	0.510906	0.00717507	2461.11	25.9275	2660.5	30.6468	-7.49448
13	217.554	287.802	0.755917	0.16495	0.00300591	10.9444	0.161833	0.475775	0.00475734	2507.1	31.3275	2508.84	20.8249	-0.0692253
14	561.405	980.876	0.57235	0.163229	0.00218869	9.98774	0.185544	0.443587	0.00698437	2500	27.935	2366.68	31.2153	5.6333
15	124.749	383.161	0.325579	0.161853	0.00223921	10.6808	0.164836	0.477606	0.00497008	2474.99	23.46	2516.83	21.7257	-1.66225
16	203.151	559.108	0.363348	0.158889	0.00282316	10.5149	0.170094	0.472837	0.00498393	2444.13	30.245	2495.99	21.8556	-2.07766
17	114.684	683.956	0.167677	0.160085	0.00288306	10.3519	0.165796	0.462903	0.00477068	2457.4	30.56	2452.36	21.0641	0.205395
18	53.4535	277.238	0.192807	0.170872	0.00287118	11.4355	0.210905	0.483995	0.00530573	2566.35	27.6275	2544.64	23.0888	0.853017
19	632.966	758.313	0.834703	0.173251	0.00286062	11.5589	0.209728	0.482364	0.00524729	2590.74	27.4675	2537.55	22.8602	2.09597
20	57.2637	106.964	0.535354	0.166137	0.003342	11.1425	0.236281	0.485672	0.00612537	2520.37	34.415	2551.93	26.614	-1.23654
21	769.163	895.738	0.858692	0.165005	0.00273186	10.661	0.201748	0.46702	0.00545473	2509.26	28.0875	2470.48	24.0064	1.56982
22	132.122	737.509	0.179147	0.162407	0.00252182	9.9222	0.178032	0.441581	0.00486651	2481.17	26.2375	2357.71	21.7991	5.23622
23	158.866	940.455	0.168925	0.165356	0.00245485	10.3961	0.170387	0.455264	0.00487392	2522.22	24.535	2418.61	21.6296	4.28381
24	565.08	703.306	0.803463	0.160255	0.00290804	10.3716	0.190649	0.463346	0.00652367	2458.32	30.555	2454.31	28.769	0.163395
25	639.376	710.142	0.900349	0.167601	0.00241226	10.8757	0.195073	0.470017	0.0060368	2600	24.0725	2483.63	26.5069	4.68531
26	99.9567	1413.91	0.0706951	0.164675	0.00229618	10.6942	0.167169	0.470589	0.00481155	2505.55	23.46	2486.15	21.1344	0.780711
27	463.619	845.491	0.548343	0.1635	0.0023849	10.5703	0.159093	0.46947	0.00489866	2492.28	19.29	2481.24	21.5316	0.445081
28	60.2948	196.805	0.306368	0.162415	0.00310583	11.6859	0.205877	0.515708	0.00633489	2481.17	31.3275	2680.95	26.9816	-7.45189
29	235.403	265.472	0.886733	0.1553	0.00393147	11.1271	0.221221	0.503925	0.0073911	2405.24	42.8975	2630.64	31.713	-8.56812
30	490.389	342.608	1.43134	0.16378	0.00295194	10.934	0.201862	0.485769	0.00600427	2495.37	30.2475	2552.34	26.0876	-2.23219
31	249.619	158.692	1.57297	0.1688	0.00316779	11.092	0.215483	0.477393	0.00519436	2545.98	31.485	2515.9	22.7056	1.19564
32	229.925	492.958	0.466419	0.16801	0.0027926	11.2908	0.191262	0.488627	0.00512278	2538.89	28.0825	2564.73	22.2271	-1.00789
33	103.997	399.976	0.260008	0.162016	0.00305479	10.7307	0.172759	0.476673	0.00498567	2476.84	26.855	2512.76	21.8072	-1.4292
34	336.477	652.597	0.515596	0.165929	0.00239442	10.8983	0.187858	0.477095	0.00598054	2516.97	25.155	2514.6	26.1359	0.0943199
35	309.692	678.363	0.456528	0.171548	0.00253393	11.4024	0.219157	0.481756	0.00611611	2572.53	24.6975	2534.91	26.6434	1.48411
36	233.827	346.209	0.675392	0.167545	0.00242555	11.1107	0.171172	0.482136	0.00538379	2533.02	24.075	2536.56	23.4563	-0.13974
37	342.778	1086.1	0.315603	0.168302	0.00228971	11.788	0.199211	0.508815	0.00665901	2542.59	23.61	2651.57	28.4866	-4.10996
38	71.3101	207.577	0.343536	0.168412	0.00271288	11.5085	0.199635	0.497286	0.0060246	2541.66	27.1625	2602.12	25.9764	-2.32342
39	156.602	215.083	0.7281	0.162332	0.00313505	10.9012	0.195007	0.482298	0.00556853	2479.93	32.41	2537.27	24.2559	-2.25973
40	277.392	482.887	0.574444	0.169422	0.00274777	11.1284	0.193917	0.477666	0.00596551	2553.7	27.1625	2517.09	26.0604	1.45433
22BS27-1(~2.5 Ga syenogranite)
1	1232.78	154.999	0.125731	0.165948	0.00430628	10.763	0.320201	0.468103	0.00906877	2516.97	43.985	2475.24	39.8432	1.68603
2	411.613	181.299	0.440459	0.166184	0.00365978	10.5418	0.248929	0.458206	0.00713523	2519.45	41.6675	2431.63	31.5706	3.61127
3	1749.68	330.91	0.189127	0.165002	0.00324691	9.87425	0.305069	0.431433	0.0111373	2509.26	32.255	2312.17	50.1718	8.52382
4	1720.77	150.914	0.0877013	0.162047	0.00302458	10.654	0.278328	0.475583	0.0103389	2476.84	26.855	2508	45.188	-1.24219
5	348.357	182.558	0.524054	0.159781	0.00356138	10.1731	0.212859	0.455902	0.00657209	2453.39	36.8825	2421.44	29.1291	1.31952
6	499.377	241.705	0.484014	0.161645	0.00274178	10.4044	0.206713	0.464482	0.0065899	2473.14	28.705	2459.32	29.0381	0.562053
7	415.392	199.278	0.479735	0.159232	0.00321653	10.141	0.207921	0.454298	0.00643012	2447.83	34.26	2414.33	28.5323	1.38744
8	1929.43	308.722	0.160007	0.159061	0.00264101	8.10979	0.215621	0.368378	0.00868536	2445.98	28.085	2021.76	40.9312	20.9825
9	844.297	156.054	0.184833	0.15838	0.00278283	10.0097	0.284331	0.455566	0.0109217	2438.58	29.47	2419.95	48.3875	0.769815
10	1520.81	140.113	0.0921306	0.155841	0.00285485	10.2548	0.248379	0.473832	0.00843502	2410.8	31.1725	2500.34	36.9187	-3.58124
11	1578.63	224.965	0.142506	0.15268	0.00269083	7.50429	0.193402	0.354404	0.00749092	2376.24	29.935	1955.6	35.6694	21.5098
12	445.159	188.15	0.422659	0.154486	0.00269935	10.0516	0.209954	0.470048	0.0076941	2395.99	29.625	2483.77	33.7666	-3.53424
13	889.549	1028.17	1.15583	0.161014	0.0031688	9.99788	0.190756	0.442468	0.00612583	2466.35	33.0275	2361.68	27.4061	4.43205
14	1357.61	314.208	0.231443	0.159605	0.00250081	10.3763	0.192192	0.467768	0.00591172	2451.54	26.2325	2473.76	25.9985	-0.898414
15	1057.78	179.726	0.169908	0.155557	0.00259078	9.01767	0.234897	0.418565	0.00985273	2409.26	28.3925	2253.96	44.7905	6.89003
16	336.634	142.69	0.423873	0.15554	0.00320374	9.90797	0.19734	0.454753	0.00598858	2409.26	34.875	2416.35	26.5691	-0.293456
17	818.638	1062.73	1.29817	0.15984	0.002903	7.15652	0.272246	0.32095	0.0107991	2454.01	25.4625	1794.37	52.7099	36.7618
18	682.316	167.937	0.246128	0.156925	0.00308176	9.36301	0.196549	0.429549	0.00572729	2433.33	33.33	2303.69	25.8566	5.62768
19	938.224	179.982	0.191833	0.157361	0.00320488	9.97767	0.218973	0.45689	0.00623271	2427.47	34.565	2425.81	27.6095	0.0684421
20	566.627	153.784	0.271402	0.157424	0.00390025	10.2129	0.238693	0.461279	0.00614994	2428.09	41.1975	2445.2	27.1625	-0.699982
21	924.996	158.628	0.17149	0.158119	0.00353488	9.54591	0.240669	0.434285	0.00723143	2435.49	37.495	2325.01	32.526	4.75194
22	1105.36	174.185	0.157583	0.158227	0.00316647	9.08776	0.234319	0.412128	0.00758981	2436.72	33.6375	2224.64	34.6686	9.5331
23	485.071	147.965	0.305038	0.161243	0.00315387	10.2614	0.216904	0.45828	0.0064518	2468.82	33.025	2431.96	28.5508	1.51573
24	488.577	268.315	0.549175	0.158989	0.00345353	10.0542	0.204822	0.450338	0.00590937	2455.55	35.955	2396.75	26.2976	2.45318
25	410.571	133.535	0.325242	0.155544	0.00415261	10.3557	0.304393	0.466446	0.0131699	2409.26	46.14	2467.96	57.9097	-2.37829
26	893.996	165.627	0.185266	0.160417	0.00292634	9.63907	0.189533	0.432803	0.00578034	2461.11	30.865	2318.34	26.0368	6.15805
27	468.658	219.435	0.468219	0.160466	0.00313385	10.0451	0.216451	0.451216	0.0067652	2460.8	33.4875	2400.66	30.0795	2.50505
28	1969.03	191.722	0.0973691	0.161956	0.00322626	9.63783	0.222634	0.428331	0.00692698	2476.23	33.645	2298.19	31.2878	7.74709
29	255.355	116.922	0.457881	0.161953	0.00375335	10.2627	0.243901	0.457097	0.00663595	2476.23	38.89	2426.73	29.3876	2.03982
30	1104.83	172.857	0.156455	0.157696	0.00386393	9.26221	0.267417	0.420715	0.00744452	2431.17	40.585	2263.73	33.8012	7.3968
31	1230.79	173.699	0.141128	0.157142	0.00341118	8.20596	0.190163	0.375657	0.00512986	2424.99	36.7225	2055.97	24.0644	17.9492
32	1405.64	186.029	0.132345	0.161663	0.00325405	10.2106	0.223949	0.454756	0.00661855	2473.14	33.95	2416.36	29.3576	2.34976
33	648.497	145.027	0.223635	0.161849	0.00319206	9.44675	0.204231	0.419953	0.00592035	2475.92	33.335	2260.27	26.9054	9.54103
34	326.797	139.512	0.426908	0.16388	0.00319931	10.2643	0.213229	0.451354	0.00614289	2495.99	33.025	2401.27	27.3154	3.9446
35	566.381	159.911	0.282338	0.162631	0.00304975	10.2753	0.206494	0.455536	0.00651228	2483.02	31.79	2419.82	28.8718	2.61193
36	1665.39	175.304	0.105263	0.157432	0.00291113	8.59375	0.207884	0.391687	0.00683799	2428.09	31.4775	2130.65	31.6951	13.9599
37	439.678	221.912	0.504715	0.163122	0.00323573	10.4444	0.209135	0.461134	0.00571899	2488.58	33.335	2444.56	25.2663	1.80053
39	919.494	190.504	0.207183	0.161546	0.0035361	10.1175	0.210888	0.451187	0.0055871	2471.91	37.5025	2400.53	24.8527	2.97354
40	669.879	137.456	0.205195	0.156597	0.00383254	8.8673	0.247179	0.406043	0.00742442	2420.37	42.125	2196.8	34.0601	10.1769
41	1617.93	192.831	0.119184	0.151764	0.00363946	8.34708	0.278827	0.394075	0.00999853	2365.74	41.045	2141.7	46.2492	10.4611
42	1155.02	162.247	0.140471	0.159332	0.00348587	9.76009	0.208432	0.441311	0.00595228	2449.99	37.035	2356.5	26.6526	3.96732
43	532.753	139.63	0.262092	0.15648	0.00370905	10.0281	0.207522	0.456192	0.00578487	2418.21	40.12	2422.72	25.6424	-0.186233
44	1110.23	165.511	0.149078	0.164099	0.00329349	9.85011	0.197282	0.431488	0.00518583	2498.46	33.9525	2312.42	23.3867	8.04523
46	544.655	130.612	0.239807	0.151611	0.00468005	10.0655	0.191982	0.452178	0.00550133	2363.89	52.47	2404.93	24.4556	-1.70623
47	505.547	127.838	0.25287	0.158765	0.0029837	10.6331	0.209213	0.481416	0.0065176	2442.28	31.7875	2533.43	28.3945	-3.59788
48	918.195	155.544	0.169402	0.156379	0.00294927	9.71932	0.181119	0.446032	0.00484453	2416.97	32.8675	2377.59	21.6351	1.6564
49	1282.38	168.036	0.131034	0.15441	0.00314987	8.92782	0.199017	0.414505	0.00595517	2395.37	35.1825	2235.49	27.1667	7.15203
50	1329.12	208.543	0.156903	0.157146	0.0034015	10.2927	0.295613	0.468992	0.0102639	2424.99	36.7225	2479.14	45.0612	-2.18404
51	2116.56	445.963	0.210702	0.157906	0.0032721	9.69096	0.331466	0.441035	0.0128098	2435.18	35.18	2355.27	57.3182	3.39265
52	1040.24	176.465	0.169638	0.158464	0.00306331	9.98353	0.204041	0.452655	0.00535808	2439.2	32.715	2407.04	23.8129	1.3357
53	1389.36	312.388	0.224844	0.164348	0.00304883	9.9511	0.288232	0.433912	0.0100086	2501.85	31.1775	2323.33	45.0132	7.68388
54	755.432	236.581	0.313173	0.159629	0.00286155	10.6701	0.204797	0.480572	0.00587016	2451.54	31.0175	2529.76	25.5952	-3.09183
22BS28-1(~2.5 Ga syenogranite)
1	243.16	153.571	0.631561	0.162412	0.00357344	10.6199	0.169432	0.464784	0.00454407	2481.17	37.0375	2460.65	20.0422	0.834094
2	187.29	83.7652	0.447249	0.165648	0.0027431	10.6076	0.178271	0.466355	0.00555435	2513.89	27.7775	2467.56	24.4545	1.87755
3	991.815	449.987	0.453701	0.16846	0.00271038	11.858	0.26359	0.511187	0.00901016	2542.28	26.08	2661.7	38.4623	-4.48649
4	242.112	119.556	0.493805	0.168064	0.00307194	10.8886	0.216663	0.471371	0.0063774	2538.58	29.7825	2489.57	27.9732	1.96852
5	119.125	62.8868	0.527907	0.165655	0.00385372	10.6896	0.212542	0.465223	0.00575729	2514.5	38.89	2462.58	25.3647	2.1085
6	253.105	182.608	0.721472	0.165521	0.00303886	10.6959	0.204362	0.471079	0.00606292	2512.65	30.0925	2488.29	26.6023	0.978976
7	265.044	164.768	0.621665	0.165487	0.00337274	10.6747	0.18718	0.465586	0.00535411	2512.65	33.4875	2464.18	23.5877	1.96718
8	279.251	170.804	0.61165	0.163218	0.00453573	11.5814	0.199418	0.495813	0.00534223	2500	46.45	2595.77	23.0657	-3.68965
9	226.883	152.149	0.670605	0.164665	0.00318061	10.61	0.180154	0.465149	0.00507892	2505.55	31.945	2462.25	22.3859	1.75865
10	405.799	254.857	0.628037	0.165382	0.00264029	11.1991	0.196562	0.495322	0.00677681	2522.22	26.8525	2593.66	29.2487	-2.75445
11	421.167	182.406	0.433096	0.16628	0.00252494	10.4678	0.172067	0.459455	0.00479066	2520.68	25.6125	2437.15	21.2012	3.42734
12	244.87	159.002	0.649332	0.164256	0.00262289	10.5815	0.173807	0.47079	0.00480182	2499.69	27.625	2487.03	21.089	0.509213
13	712.488	218.224	0.306284	0.164791	0.00265054	10.1863	0.174376	0.451778	0.00500678	2505.24	26.39	2403.15	22.2698	4.24835
14	535.945	220.309	0.411066	0.166197	0.00287323	10.2104	0.178299	0.449748	0.00512554	2519.45	29.7825	2394.13	22.8277	5.23423
15	400.555	265.306	0.662346	0.164767	0.00304991	10.4664	0.195524	0.46486	0.00521549	2505.24	31.1725	2460.98	22.9902	1.79864
16	467.214	292.2	0.625409	0.164397	0.00303305	10.454	0.204681	0.464703	0.00558996	2501.54	31.1775	2460.29	24.6382	1.67664
17	245.935	108.686	0.441932	0.166411	0.00285692	10.6792	0.191731	0.468486	0.00518235	2521.91	27.93	2476.92	22.789	1.81653
18	562.527	194.785	0.346268	0.165335	0.00257788	10.3268	0.173909	0.455263	0.00488591	2510.8	26.2325	2418.61	21.6826	3.81181
19	150.341	69.2867	0.460862	0.165376	0.00371272	10.8443	0.182132	0.468321	0.00530608	2522.22	38.4275	2476.2	23.3338	1.8587
20	189.618	97.1449	0.51232	0.168266	0.00273941	10.8636	0.198455	0.469086	0.00537998	2540.43	27.9325	2479.55	23.6455	2.45519
21	591.176	288.44	0.487908	0.167913	0.00239137	11.0367	0.178827	0.477196	0.00530058	2536.72	24.075	2515.04	23.1713	0.862029
22	172.68	85.9227	0.497584	0.165582	0.00266868	10.7071	0.182974	0.469811	0.00544524	2513.27	26.6975	2482.73	23.9198	1.23006
23	405.269	208.289	0.513953	0.169329	0.00252621	10.229	0.166503	0.437639	0.00496623	2550.92	25.005	2340.06	22.3045	9.01083
24	341.756	174.057	0.509301	0.16994	0.0026919	10.9777	0.199334	0.467719	0.00619602	2557.1	25.775	2473.55	27.2465	3.37765
25	155.497	72.2127	0.464401	0.168109	0.00313459	11.3183	0.248577	0.485787	0.00673659	2539.2	31.48	2552.42	29.2607	-0.518251
26	256.794	134.078	0.522124	0.168175	0.002831	10.3819	0.180862	0.446874	0.00489372	2539.81	28.8575	2381.34	21.8414	6.65475
27	201.261	108.741	0.5403	0.169041	0.00284813	11.2041	0.207275	0.480606	0.00614282	2549.99	28.3975	2529.91	26.7801	0.794058
28	415.705	201.853	0.485568	0.168176	0.00257632	10.9096	0.174626	0.470287	0.00468822	2539.81	25.6175	2484.82	20.5991	2.21308
29	191.035	104.989	0.54958	0.166009	0.002674	10.7993	0.17841	0.472422	0.00486633	2517.59	27.93	2494.17	21.3478	0.938793
30	383.188	253.249	0.660901	0.167857	0.00262091	11.0014	0.192621	0.476877	0.00646184	2536.11	25.925	2513.65	28.2379	0.893343
31	298.266	121.011	0.405713	0.160659	0.0043973	10.7808	0.168277	0.467031	0.00447139	2462.65	46.2975	2470.53	19.6934	-0.31882
32	177.45	96.3268	0.54284	0.168803	0.00301456	11.0153	0.203677	0.476118	0.00627356	2545.98	29.4775	2510.34	27.431	1.4199
33	175.564	77.54	0.441661	0.170234	0.00331864	10.5653	0.198322	0.452986	0.00520261	2561.11	32.715	2408.51	23.1189	6.33567
34	548.739	272.952	0.497418	0.169456	0.00328111	11.1086	0.217174	0.478414	0.00602998	2553.7	31.945	2520.35	26.3281	1.32312
35	336.401	146.104	0.434314	0.170218	0.00359808	11.1346	0.220825	0.47833	0.00566349	2561.11	35.4975	2519.99	24.7337	1.63184
36	277.883	157.413	0.566471	0.171542	0.00370408	10.8426	0.219346	0.463065	0.00559498	2572.53	36.115	2453.08	24.6876	4.8695
37	333.56	146.393	0.438881	0.163955	0.00380396	10.7833	0.202098	0.477065	0.00525747	2498.15	39.2	2514.47	22.9855	-0.649043
38	290.023	178.747	0.616321	0.165614	0.00307995	10.8653	0.195331	0.480749	0.0054932	2513.89	31.48	2530.53	23.9536	-0.65764
39	331.994	133.753	0.402878	0.16176	0.00374509	10.7624	0.18545	0.476861	0.00525061	2475.92	39.1975	2513.58	22.9588	-1.49818
40	410.091	134.245	0.327355	0.161632	0.00336717	9.20458	0.215131	0.410637	0.0066756	2472.53	35.1875	2217.83	30.5301	11.4838
41	194.069	103.966	0.535716	0.16222	0.00277765	12.0834	0.235234	0.547612	0.00876508	2478.7	29.785	2815.23	36.5416	-11.954
42	303.834	137.322	0.451965	0.167409	0.00279311	10.6854	0.171291	0.468552	0.00502635	2531.79	28.86	2477.21	22.1044	2.20342
43	361.25	146.852	0.40651	0.166837	0.00280071	10.7198	0.190419	0.471379	0.0059206	2527.78	28.085	2489.61	25.9742	1.53312
44	575.413	231.414	0.402171	0.16581	0.00295656	11.2877	0.20289	0.499465	0.00574795	2516.66	29.165	2611.5	24.7515	-3.63137
45	401.462	233.738	0.582217	0.162006	0.00292211	10.3439	0.207789	0.468181	0.00665365	2476.84	30.56	2475.58	29.2451	0.0511942
22BS29-1(~2.5 Ga granodiorite)
1	224.21	58.242	0.259766	0.173748	0.00292091	11.3373	0.228934	0.470305	0.00644736	2594.14	28.0875	2484.9	28.2997	4.39624
2	187.482	89.3074	0.476351	0.165536	0.00292354	10.1491	0.182019	0.442693	0.00498085	2513.27	29.63	2362.68	22.2926	6.37347
3	397.805	94.9505	0.238686	0.165788	0.0029494	10.2934	0.187853	0.447928	0.005131	2516.66	29.6275	2386.03	22.8804	5.47479
4	328.621	98.1748	0.298748	0.172216	0.00327801	11.1243	0.223412	0.465886	0.00600336	2579.32	31.7925	2465.49	26.4341	4.61674
5	207.303	84.4718	0.407479	0.167154	0.0034337	10.667	0.222758	0.460208	0.00564139	2529.32	35.335	2440.48	24.94	3.64048
6	396.573	115.992	0.292487	0.170542	0.00358419	11.0346	0.237711	0.465686	0.00542718	2564.81	35.185	2464.62	23.907	4.06528
7	419.912	276.071	0.65745	0.170663	0.0034245	10.5964	0.209959	0.447548	0.0048445	2563.89	32.8725	2384.34	21.6125	7.53004
8	312.087	80.1327	0.256764	0.170314	0.00322135	10.6777	0.212704	0.452158	0.00570749	2560.8	31.79	2404.84	25.3699	6.48537
9	219.782	41.8226	0.190291	0.169633	0.00292742	11.415	0.208248	0.485372	0.00576331	2554.01	28.7075	2550.62	25.0503	0.13285
10	278.12	69.1193	0.248524	0.17256	0.00284511	11.4088	0.219607	0.477576	0.00713723	2582.41	27.78	2516.7	31.1682	2.61101
11	235.864	62.6113	0.265455	0.173241	0.00278746	11.5967	0.207798	0.483125	0.00605103	2590.74	26.8525	2540.86	26.3366	1.96298
12	407.653	152.296	0.373592	0.170423	0.00274641	10.6357	0.181404	0.450146	0.00463622	2562.03	26.855	2395.9	20.6502	6.93407
13	220.479	61.7359	0.280009	0.175821	0.00307796	11.4773	0.222254	0.471127	0.00583384	2613.89	29.3225	2488.5	25.5989	5.03858
14	177.73	36.1808	0.203571	0.175725	0.00321503	11.7341	0.234576	0.482423	0.00620761	2612.65	29.785	2537.81	27.029	2.94895
15	307.886	67.4962	0.219225	0.173513	0.00321144	11.2303	0.226222	0.467377	0.00588477	2591.66	36.2675	2472.05	25.8872	4.83883
16	302.253	55.082	0.182238	0.168145	0.0029505	10.8097	0.204765	0.463985	0.00524441	2539.2	29.32	2457.13	23.131	3.33993
17	314.667	76.5131	0.243156	0.167896	0.00278636	10.9005	0.197956	0.46886	0.00573265	2536.72	27.775	2478.56	25.1946	2.3466
18	229.614	52.5605	0.228908	0.1657	0.0027301	10.7976	0.194382	0.470315	0.00553466	2514.5	27.775	2484.94	24.3031	1.18954
19	397.163	144.865	0.364749	0.17104	0.00265628	11.6886	0.206125	0.493053	0.00615619	2567.59	25.465	2583.87	26.6166	-0.63004
20	184.076	36.3013	0.197208	0.167898	0.00274278	11.3208	0.201309	0.486956	0.00620219	2536.72	27.93	2557.49	26.9239	-0.812211
21	277.707	76.2708	0.274645	0.170117	0.00274334	11.1943	0.196247	0.474189	0.00514377	2558.95	27.625	2501.9	22.5335	2.2801
22	478.463	120.039	0.250885	0.164656	0.00270644	10.5807	0.189321	0.462765	0.00514426	2505.55	27.47	2451.75	22.7094	2.19437
23	235.182	52.5549	0.223464	0.165424	0.00297232	11.0718	0.217285	0.482332	0.006239	2522.22	30.2475	2537.42	27.1669	-0.598874
24	283.187	75.5045	0.266624	0.166031	0.00311817	10.9957	0.204047	0.4771	0.00496005	2518.21	31.0175	2514.62	21.6894	0.142758
25	391.285	76.6175	0.19581	0.166391	0.00332399	11.132	0.233461	0.482127	0.00662043	2521.91	33.3325	2536.52	28.8277	-0.576051
26	498.268	107.438	0.215623	0.168214	0.00331918	10.7327	0.216728	0.459261	0.00551209	2539.81	33.025	2436.29	24.3857	4.2489
27	254.844	54.37	0.213346	0.16199	0.00311526	10.7431	0.212858	0.477636	0.00575782	2476.23	32.41	2516.96	25.1561	-1.61825
28	312.785	98.3063	0.314293	0.164975	0.00280196	10.6804	0.189034	0.466194	0.00532232	2507.1	27.9325	2466.85	23.4385	1.63176
29	255.478	58.447	0.228775	0.167943	0.00288332	11.1219	0.196014	0.47722	0.00532938	2538.89	28.2375	2515.14	23.2964	0.94392
30	225.043	63.3934	0.281694	0.166316	0.00258616	11.1368	0.185053	0.482437	0.00562196	2520.68	25.9225	2537.87	24.4856	-0.677341
22BS32-1(~2.5 Ga granodiorite)
1	251.48	161.774	0.643287	0.164218	0.00264097	10.7511	0.181306	0.472405	0.00603365	2499.69	27.625	2494.1	26.4506	0.224125
2	1809.59	476.464	0.263299	0.161702	0.00233013	10.1964	0.191889	0.453755	0.00671927	2473.76	23.9225	2411.93	29.8238	2.56366
3	173.627	152.577	0.878762	0.163703	0.00267735	10.8149	0.207104	0.475322	0.00630759	2494.14	27.4725	2506.86	27.5942	-0.507257
4	182.559	179.761	0.984672	0.162423	0.00281591	10.3321	0.191636	0.458376	0.00579374	2481.17	29.3225	2432.38	25.6435	2.00569
5	310.519	181.234	0.583649	0.172731	0.00303239	11.8949	0.237138	0.496096	0.00725186	2584.26	29.3225	2597	31.2784	-0.490471
6	162.17	116.978	0.721329	0.163268	0.00293799	10.6259	0.203514	0.466445	0.00622548	2500	30.56	2467.95	27.3993	1.29862
7	873.472	565.962	0.647945	0.164422	0.0025514	10.3558	0.170609	0.450251	0.00604289	2501.54	26.2375	2396.37	26.892	4.38876
8	288.046	267.308	0.928003	0.161989	0.00259327	11.3127	0.189203	0.498023	0.00725937	2476.23	27.16	2605.29	31.2708	-4.9539
9	759.314	300.847	0.396208	0.173293	0.00263646	12.632	0.21732	0.51787	0.00863576	2590.74	26.39	2690.14	36.7049	-3.69505
10	236.841	249.759	1.05454	0.168523	0.00274921	10.8552	0.188205	0.457269	0.00850901	2542.9	26.6975	2427.49	37.6635	4.75431
11	954.556	137.174	0.143705	0.166951	0.00264967	10.782	0.202229	0.456076	0.00942664	2527.47	26.08	2422.21	41.7546	4.34569
12	150.426	120.995	0.804349	0.161444	0.00309309	10.3512	0.185279	0.454667	0.0105552	2472.22	32.4075	2415.97	46.7942	2.32806
13	107.545	76.1831	0.708385	0.168429	0.003531	10.8601	0.214087	0.457264	0.0122931	2542.28	35.1875	2427.47	54.396	4.72974
14	252.799	220.118	0.870723	0.169957	0.00351536	11.0348	0.232014	0.456145	0.0123841	2557.1	34.8775	2422.51	54.8407	5.55566
15	666.615	1237.14	1.85586	0.169348	0.00354819	10.9224	0.226359	0.451717	0.0130871	2550.92	35.1875	2402.88	58.1284	6.16079
16	714.823	523.958	0.73299	0.169205	0.00349535	10.9026	0.219715	0.451115	0.0129646	2549.69	34.88	2400.21	57.6084	6.22793
17	390.777	63.5969	0.162745	0.16643	0.00326295	10.8472	0.206749	0.457508	0.0120002	2521.91	33.0225	2428.54	53.0921	3.84453
18	1157.86	346.251	0.299045	0.165371	0.00299044	11.3195	0.209545	0.481894	0.0118865	2522.22	31.02	2535.51	51.7258	-0.524108
19	411.167	375.364	0.912923	0.166431	0.00291935	10.7155	0.187423	0.454359	0.0100017	2521.91	29.63	2414.6	44.3517	4.44407
20	135.748	104.254	0.767996	0.166148	0.00291296	11.0527	0.202315	0.470304	0.00946523	2520.37	24.9975	2484.9	41.5211	1.4276
21	1407.73	1082.12	0.768701	0.165852	0.00257247	10.7893	0.18	0.460952	0.00852506	2516.36	21.14	2443.76	37.6397	2.97067
22	541.78	361.689	0.667593	0.1637	0.00255436	10.7002	0.18788	0.46397	0.00791618	2494.14	26.2375	2457.06	34.8832	1.50906
23	354.557	257.934	0.727483	0.166903	0.00277345	11.5235	0.197063	0.491831	0.00740187	2527.78	28.0825	2578.59	32.0148	-1.97071
24	219.76	212.364	0.966345	0.165585	0.00289048	10.3918	0.195449	0.447681	0.00648146	2513.27	29.32	2384.93	28.8902	5.38115
25	416.189	142.281	0.341866	0.166909	0.00304154	11.8466	0.275468	0.507912	0.00983366	2527.78	30.555	2647.71	42.0638	-4.52982
26	374.741	97.2469	0.259504	0.164494	0.00295463	11.8838	0.249049	0.520663	0.00751592	2502.16	30.2475	2701.99	31.895	-7.39566
27	439.443	360.746	0.820916	0.166068	0.00275218	10.4923	0.189758	0.455425	0.00540775	2518.21	27.775	2419.33	23.9878	4.08727
28	850.817	685.395	0.805573	0.165663	0.00256695	10.662	0.192293	0.463233	0.00549925	2514.5	25.925	2453.82	24.2637	2.47308
29	1181.32	643.152	0.544436	0.166924	0.002554	10.7333	0.181989	0.46289	0.0050004	2526.85	26.3875	2452.31	22.0747	3.03973
30	380.402	317.132	0.833676	0.167605	0.00270618	11.0641	0.209797	0.475459	0.00638385	2600	27.16	2507.46	27.9245	3.69077
31	203.865	209.705	1.02864	0.170247	0.00309237	10.8975	0.209558	0.461426	0.00560816	2561.11	30.555	2445.85	24.7731	4.71239
32	492.289	368.32	0.748179	0.169388	0.00307679	11.4277	0.218867	0.485453	0.00528305	2551.54	31.3275	2550.97	22.9682	0.0222228
33	373.993	437.157	1.16889	0.169266	0.00334206	11.4013	0.247734	0.484752	0.00655802	2550.3	33.03	2547.93	28.5065	0.0931672
34	370.31	378.754	1.0228	0.168481	0.00337982	10.8264	0.231848	0.462292	0.00583371	2542.9	33.6425	2449.67	25.7515	3.80589
35	570.994	354.846	0.621454	0.174223	0.00332924	11.1847	0.229648	0.462027	0.00600371	2598.46	32.5675	2448.5	26.5047	6.12446
36	340.204	166.13	0.488325	0.165379	0.00287828	10.8973	0.234063	0.474034	0.00756971	2522.22	28.55	2501.23	33.1323	0.839358
37	425.617	173.813	0.408378	0.166233	0.002778	10.8289	0.175547	0.468886	0.00462412	2520.06	28.0825	2478.68	20.3377	1.66963
38	414.118	417.047	1.00707	0.170636	0.00267873	11.5112	0.202974	0.484583	0.00578893	2564.81	25.465	2547.2	25.1745	0.691493
39	694.618	322.167	0.463804	0.165027	0.00245884	10.9576	0.174899	0.477455	0.00572987	2509.26	25	2516.17	25.0374	-0.274689
40	227.984	132.79	0.582453	0.163741	0.00270463	9.97591	0.176539	0.437706	0.00539916	2494.76	27.78	2340.36	24.2418	6.59695
41	393.68	457.542	1.16222	0.166076	0.00267626	10.8247	0.174245	0.468067	0.00516122	2518.21	27.62	2475.08	22.7028	1.74256
42	818.969	609.869	0.744678	0.165139	0.00284419	10.8046	0.180741	0.469845	0.00538749	2508.95	29.4775	2482.88	23.6664	1.04999
43	287.598	264.97	0.921321	0.164339	0.00289182	11.1462	0.191019	0.487335	0.00538897	2501.85	29.6325	2559.14	23.3977	-2.23856
44	212.362	102.084	0.48071	0.162044	0.00271441	11.3633	0.195831	0.504264	0.00619378	2476.84	27.625	2632.09	26.581	-5.89828
45	506.356	767.875	1.51647	0.164823	0.00239559	10.9219	0.167084	0.476296	0.00539863	2505.86	25.155	2511.11	23.6127	-0.209229
46	492.554	878.224	1.783	0.166807	0.00242792	11.1776	0.170131	0.482029	0.0055075	2525.61	24.69	2536.1	23.9952	-0.413484
47	346.712	363.638	1.04882	0.166557	0.00247265	11.1886	0.180663	0.482856	0.00525228	2523.14	24.685	2539.69	22.8743	-0.651638
48	519.949	879.054	1.69065	0.16108	0.00246099	10.6434	0.195698	0.475322	0.00670105	2477.78	25.9275	2506.86	29.3115	-1.16012
49	409.486	531.14	1.29709	0.166732	0.00262791	10.9942	0.18316	0.474275	0.00504944	2524.99	26.54	2502.28	22.1205	0.907686
50	174.558	116.436	0.667035	0.166694	0.00300474	11.0191	0.198196	0.476479	0.00542334	2524.99	30.2425	2511.91	23.7175	0.520831
22BS18-4(~2.5 Ga syenogranite)
1	1260	1300	1.03	0.1668	0.0035	10.5402	0.1987	0.458	0.0059	2526	35	2431	26	3.90786
2	828	801	0.97	0.1671	0.0028	10.6043	0.2006	0.4652	0.0067	2529	28	2462	29	2.72136
3	857	68	0.08	0.1663	0.0026	10.5466	0.2013	0.463	0.0067	2521	26	2453	29	2.77212
4	4311	2260	0.52	0.1498	0.0027	7.4715	0.1151	0.3605	0.0036	2344	27	1985	17	18.0856
5	321	167	0.52	0.164	0.0035	10.7028	0.1778	0.467	0.0064	2498	36	2470	28	1.1336
6	2050	247	0.12	0.1538	0.0032	8.678	0.1309	0.4034	0.0043	2389	35	2185	20	9.33638
7	423	605	1.43	0.1704	0.0027	11.5955	0.2047	0.4972	0.0073	2561	6	2602	31	-1.57571
8	801	193	0.24	0.1692	0.0026	10.8958	0.1799	0.4686	0.0054	2550	26	2477	24	2.94711
9	966	873	0.9	0.1672	0.0033	10.8108	0.1755	0.4655	0.0053	2531	32	2464	23	2.71916
10	1377	1512	1.1	0.1699	0.0035	11.4229	0.2082	0.4838	0.0063	2557	35	2544	27	0.511006
11	261	395	1.51	0.1624	0.0046	10.9195	0.2089	0.4676	0.0064	2481	48	2473	28	0.323494
12	864	637	0.74	0.1677	0.0027	10.7185	0.1784	0.4649	0.0062	2535	26	2461	27	3.00691
13	646	691	1.07	0.1706	0.0026	10.7908	0.17	0.4594	0.0053	2565	25	2437	23	5.25236
14	1005	833	0.83	0.1637	0.0034	10.9798	0.1663	0.4763	0.0052	2495	35	2511	23	-0.637196
15	1038	634	0.61	0.1641	0.003	11.2355	0.1841	0.4923	0.0066	2498	25	2581	28	-3.21581
16	689	501	0.73	0.1653	0.0024	10.7718	0.1659	0.473	0.005	2510	24	2497	22	0.520625
17	420	267	0.64	0.1634	0.0025	10.8663	0.1763	0.4832	0.0058	2490	26	2541	25	-2.00708
18	838	539	0.64	0.168	0.0027	10.804	0.1792	0.4663	0.0048	2539	27	2467	21	2.91852
19	959	781	0.81	0.1651	0.0028	10.8403	0.1908	0.4769	0.0062	2509	29	2514	27	-0.198886
20	1417	692	0.49	0.1628	0.0029	10.6329	0.1977	0.4737	0.0059	2484	30	2500	26	-0.64
21	355	269	0.76	0.1589	0.0034	10.2737	0.1977	0.4643	0.0056	2444	36	2458	25	-0.569569
22	587	256	0.44	0.1614	0.0032	10.6357	0.1781	0.472	0.0049	2472	35	2492	22	-0.802568
23	1205	988	0.82	0.1611	0.0024	10.7854	0.1695	0.4847	0.005	2478	26	2548	22	-2.74725
24	620	503	0.81	0.165	0.0024	10.602	0.158	0.4657	0.0049	2509	24	2464	22	1.8263
25	915	1604	1.75	0.1632	0.0029	10.1773	0.1524	0.4468	0.0046	2500	31	2381	21	4.9979
26	367	404	1.1	0.1676	0.0024	10.5117	0.161	0.455	0.0048	2600	24	2417	21	7.57137
27	148	148	1	0.1642	0.0026	11.7996	0.2028	0.5208	0.0059	2499	27	2702	25	-7.51295
28	928	109	0.12	0.1615	0.0029	10.4157	0.1719	0.4617	0.005	2472	30	2447	22	1.02166
29	2885	1342	0.47	0.1586	0.0023	9.7322	0.1784	0.4436	0.0056	2440	24	2367	25	3.08407
30	419	240	0.57	0.1629	0.0036	11.3273	0.1921	0.4923	0.0047	2487	37	2580	20	-3.60465
23HX22-1(~2.5 Ga syenogranite)
1	842.819	247.36	0.293492	0.168691	0.0037256	11.3815	0.361276	0.4834	0.0120135	2546.29	37.035	2542.06	52.2251	0.166556
2	311.989	166.951	0.535118	0.169787	0.0048911	11.6589	0.382826	0.494465	0.0145129	2555.24	48.1475	2589.96	62.6176	-1.34069
3	813.599	521.025	0.640395	0.165479	0.00392685	11.0836	0.271742	0.479263	0.00658388	2512.65	39.815	2524.06	28.724	-0.451881
4	478.386	217.502	0.454658	0.164211	0.00440989	11.1527	0.342722	0.485523	0.00921123	2499.69	45.37	2551.28	39.9958	-2.02198
5	1354.91	222.913	0.164523	0.157273	0.00366932	10.1802	0.252449	0.463352	0.0063098	2427.78	39.5025	2454.34	27.8278	-1.08235
6	750.728	386.033	0.514211	0.162881	0.00342919	10.767	0.232502	0.473289	0.00478517	2487.03	35.495	2497.97	20.981	-0.43773
7	811.407	233.072	0.287244	0.16401	0.00351631	11.0977	0.44207	0.484608	0.0166047	2497.22	36.1125	2547.31	72.1134	-1.96606
8	737.574	376.038	0.509831	0.164415	0.00340762	11.2076	0.326538	0.489035	0.00977589	2501.54	34.8775	2566.5	42.345	-2.53101
9	950.761	351.563	0.369771	0.159979	0.00329181	10.2615	0.312183	0.461403	0.0109443	2455.24	39.97	2445.75	48.2945	0.388105
10	1325.49	887.657	0.669681	0.155221	0.00322239	9.71031	0.236947	0.450595	0.00684036	2405.55	35.1825	2397.9	30.426	0.319408
11	552.827	397.241	0.718562	0.166162	0.00413046	11.6447	0.353758	0.50249	0.0105065	2520.37	41.9775	2624.49	45.1003	-3.96716
12	462.789	292.558	0.632163	0.166277	0.00601752	11.4606	0.496145	0.493294	0.0150506	2520.68	60.8075	2584.91	64.9871	-2.48482
13	667.635	299.381	0.44842	0.158672	0.00490692	10.8093	0.346192	0.485763	0.00713258	2442.59	53.24	2552.32	30.9774	-4.2992
14	1065.09	573.16	0.538133	0.165846	0.00469114	11.3496	0.343006	0.48819	0.00748824	2516.36	47.5325	2562.84	32.4664	-1.81381
15	404.252	178.389	0.441282	0.164701	0.0046732	11.405	0.346984	0.494335	0.0073728	2505.55	47.07	2589.4	31.8363	-3.23817
16	885.852	438.027	0.494469	0.167305	0.00465019	11.2069	0.505534	0.481098	0.0197447	2531.17	46.6075	2532.04	85.9487	-0.0345372
17	984.598	860.025	0.873478	0.165014	0.00426223	11.3831	0.292707	0.493866	0.00531302	2509.26	42.7475	2587.38	22.9696	-3.01923
18	1119.22	1019.1	0.910544	0.158884	0.00432424	10.4871	0.329198	0.472321	0.00851875	2443.51	50.925	2493.73	37.3228	-2.01364
19	1214.24	423.823	0.349042	0.157871	0.00447483	10.337	0.311204	0.469789	0.00701871	2433.02	47.835	2482.64	30.8129	-1.99855
20	1734.21	222.504	0.128302	0.162705	0.00282819	10.574	0.241733	0.476314	0.00854929	2484.26	29.3225	2511.19	37.3556	-1.07255
21	1057.51	565.649	0.53489	0.162316	0.00246399	9.88916	0.162585	0.444725	0.00558138	2479.93	25.6175	2371.76	24.9372	4.56081
22	693.79	162.927	0.234836	0.165256	0.00257353	10.8911	0.171719	0.480108	0.00541931	2510.18	26.2325	2527.74	23.6425	-0.694381
23	1494.4	726.393	0.486076	0.168007	0.00301935	10.9811	0.177621	0.470661	0.00445898	2538.89	29.165	2486.46	19.5913	2.10842
24	611.602	162.704	0.26603	0.168703	0.00280629	11.2106	0.201145	0.479068	0.0066595	2546.29	27.78	2523.2	29.0569	0.914991
25	371.595	99.8695	0.268759	0.169649	0.00267611	11.9989	0.308588	0.509448	0.011105	2554.01	26.5425	2654.27	47.448	-3.77747
26	1514.37	830.757	0.548582	0.162176	0.00221847	10.6315	0.246155	0.471705	0.00940757	2479.62	23.15	2491.03	41.2293	-0.457999
27	416.325	135.411	0.325253	0.167401	0.00249678	11.0889	0.225412	0.477728	0.00801354	2531.79	25	2517.36	34.9845	0.573131
28	531.444	346.954	0.652851	0.165871	0.00238149	11.0379	0.175324	0.480581	0.00571479	2516.36	24.075	2529.8	24.9195	-0.531359
29	666.322	377.657	0.566779	0.167873	0.00257722	11.579	0.210827	0.497769	0.00609965	2536.72	25.6175	2604.2	26.2906	-2.59129
23HX23-1(~2.5 Ga syenogranite)
1	700.415	373.433	0.533159	0.163023	0.00264989	10.2516	0.260205	0.455157	0.00961741	2487.34	26.6975	2418.14	42.6256	2.86193
2	692.877	528.352	0.762547	0.164979	0.00215566	10.9811	0.272037	0.482086	0.0110073	2507.1	21.1425	2536.35	47.8964	-1.15304
3	900.23	759.854	0.844066	0.163884	0.00189914	10.6379	0.220739	0.469502	0.00840934	2495.99	20.2175	2481.38	36.9144	0.588945
4	1073.39	455.886	0.424716	0.161067	0.00183063	10.5168	0.193547	0.472196	0.0071219	2477.78	19.6025	2493.19	31.2142	-0.618115
5	1182.44	585.214	0.49492	0.16325	0.00193056	10.529	0.182161	0.466783	0.00684396	2500	20.0675	2469.44	30.1083	1.23765
6	610.232	215.392	0.352968	0.166066	0.00232504	10.4945	0.30233	0.458853	0.0142466	2518.21	23.9175	2434.49	62.9672	3.43891
7	860.165	582.933	0.677699	0.163835	0.00211029	10.9539	0.266486	0.483061	0.00983473	2495.37	21.605	2540.59	42.7706	-1.77974
8	911.939	387.708	0.425146	0.162971	0.00238209	10.7006	0.272115	0.474967	0.0105621	2486.73	30.095	2505.31	46.1821	-0.741552
9	624.815	638.858	1.02248	0.164643	0.00261004	10.7964	0.231532	0.476227	0.0105287	2505.55	27.3175	2510.81	45.9969	-0.209313
10	571.605	445.494	0.779373	0.165428	0.00234329	11.2028	0.253563	0.488628	0.00733726	2522.22	23.765	2564.74	31.8037	-1.65781
11	154.611	140.171	0.906605	0.162788	0.00312363	10.6554	0.301886	0.473169	0.0101037	2484.87	31.635	2497.44	44.2331	-0.503421
12	1041.16	1121.29	1.07697	0.166249	0.00218145	10.3391	0.222239	0.44988	0.00834407	2520.06	22.22	2394.72	37.1217	5.23414
13	933.979	748.291	0.801186	0.167333	0.00207131	10.9484	0.245318	0.473317	0.00975157	2531.17	20.6775	2498.09	42.6888	1.32425
14	685.074	559.286	0.816388	0.159849	0.00223306	10.4021	0.246072	0.471644	0.00949236	2454.01	22.99	2490.77	41.6022	-1.47574
15	830.411	789.054	0.950197	0.160486	0.00201771	10.473	0.196795	0.473012	0.00751039	2460.8	22.0675	2496.76	32.8957	-1.44029
16	1223.05	542.157	0.443284	0.161586	0.00194214	10.6011	0.195576	0.474966	0.00754292	2472.53	19.29	2505.3	32.9945	-1.30836
17	743.425	397.459	0.534633	0.160248	0.00229477	10.0445	0.208996	0.455121	0.00978905	2458.32	24.075	2417.98	43.3867	1.66859
18	1109.38	743.996	0.670638	0.163207	0.00193695	10.768	0.160399	0.476966	0.00485771	2500	20.065	2514.04	21.2455	-0.558407
19	1573.9	608.624	0.386698	0.16379	0.00219719	11.0102	0.235906	0.485854	0.008993	2495.37	22.5325	2552.71	39.0407	-2.24635
20	662.347	758.821	1.14565	0.163406	0.00253687	11.0861	0.220446	0.490158	0.00774513	2491.05	25.925	2571.36	33.5341	-3.12322
23HX28-1(~2.5 Ga syenogranite)
1	565.577	308.93	0.546221	0.167091	0.00205161	11.0044	0.1586	0.475549	0.00475976	2528.7	19.905	2507.85	20.8386	0.831473
2	2187.7	2191.64	1.0018	0.166891	0.0019432	10.0549	0.150595	0.435412	0.00542949	2527.78	19.44	2330.07	24.4162	8.48506
3	1542.14	1765.54	1.14486	0.169514	0.00218802	11.317	0.190635	0.481944	0.00643403	2552.78	22.38	2535.73	28.0213	0.67228
4	875.19	210.884	0.240958	0.165893	0.00272697	11.0481	0.26974	0.481592	0.0109509	2516.36	27.775	2534.2	47.6672	-0.704029
5	1343.7	1683.62	1.25297	0.159521	0.00190014	9.78759	0.142056	0.442985	0.00477085	2450.3	20.3675	2363.99	21.3516	3.65125
6	621.184	719.612	1.15845	0.167712	0.00228923	11.192	0.292205	0.482545	0.0116484	2534.87	17.7475	2538.34	50.6681	-0.136757
7	972.424	122.423	0.125895	0.166473	0.00258166	10.9267	0.247604	0.474415	0.00912928	2524.07	27.0025	2502.89	39.9378	0.846156
8	699.197	1126.55	1.61121	0.16617	0.00202823	11.2322	0.242442	0.488576	0.00942052	2520.37	20.3675	2564.51	40.8199	-1.72126
9	694.742	829.415	1.19385	0.165296	0.00182609	11.3141	0.136492	0.494762	0.00388997	2510.8	18.8275	2591.25	16.8344	-3.10457
10	941.756	733.541	0.778908	0.166162	0.00185279	10.6581	0.154883	0.463686	0.00487106	2520.37	18.5175	2455.81	21.4942	2.62874
11	946.975	500.033	0.528032	0.161977	0.0019902	10.7157	0.293099	0.477361	0.0113409	2476.23	21.455	2515.76	49.5044	-1.57134
12	764.615	384.118	0.502368	0.160757	0.0020462	9.60593	0.143176	0.431919	0.00398165	2464.81	21.295	2314.36	17.9687	6.50061
13	236.303	332.808	1.4084	0.16319	0.00279568	10.7253	0.198269	0.475748	0.00600371	2500	28.2425	2508.72	26.2606	-0.347566
14	1134.92	327.327	0.288414	0.160374	0.00249142	10.4828	0.247381	0.471173	0.00807546	2461.11	27.0075	2488.7	35.4107	-1.10886
15	1249.78	246.968	0.197609	0.163261	0.00217793	10.4652	0.1425	0.463551	0.00346554	2500	22.2225	2455.22	15.3219	1.82398
16	1060.67	457.632	0.431457	0.164863	0.00207623	10.8161	0.162404	0.474371	0.00511698	2505.86	21.3	2502.7	22.4138	0.126278
17	942.918	461.08	0.488992	0.163581	0.0020111	10.9421	0.192788	0.483583	0.00714461	2494.45	20.68	2542.85	31.0749	-1.90372
18	693.662	634.595	0.914847	0.166625	0.0026284	11.251	0.163437	0.488731	0.0038558	2523.76	26.0775	2565.18	16.7535	-1.61486
19	742.129	930.396	1.25369	0.162466	0.00212666	10.7523	0.246892	0.479521	0.0106087	2483.33	22.225	2525.18	46.2433	-1.65725
20	945.676	115.297	0.12192	0.1629	0.00249908	9.41366	0.18793	0.417323	0.00654514	2487.03	30.5575	2248.32	29.794	10.6177
21	768.09	291.173	0.379086	0.162441	0.00228223	10.2642	0.288889	0.456941	0.0126055	2481.17	23.77	2426.04	55.7901	2.27254
22	685.863	931.944	1.35879	0.162458	0.00247359	10.8099	0.197746	0.479988	0.00572384	2481.17	25.93	2527.21	24.9688	-1.82184
23	1299.92	3177.66	2.4445	0.166395	0.0025681	9.83842	0.161285	0.428312	0.00332019	2521.91	25.9225	2298.1	15.0363	9.73874
24	1176.74	645.745	0.548759	0.165472	0.00237449	10.7525	0.183043	0.470714	0.0051746	2512.65	24.0725	2486.69	22.7209	1.0439
25	2054.35	880.586	0.428644	0.163052	0.00220064	10.0127	0.150625	0.444677	0.00398526	2487.34	22.8425	2371.54	17.829	4.88303
26	481.787	851.377	1.76712	0.156843	0.0020722	10.2169	0.145438	0.471333	0.00341325	2421.91	22.5275	2489.4	15.0149	-2.71124
27	529.664	542.458	1.02415	0.164647	0.00222371	10.6618	0.163546	0.468413	0.00419337	2505.55	23.3025	2476.6	18.4576	1.16919
28	486.768	166.53	0.342113	0.162748	0.0021548	9.97661	0.140224	0.443476	0.00345559	2484.26	22.225	2366.18	15.4851	4.98997
29	989.923	353.792	0.357393	0.161873	0.00226468	9.73769	0.161404	0.434746	0.00466851	2475.61	23.46	2327.08	21.0136	6.38275
30	1022.49	185.721	0.181636	0.159216	0.00242231	10.3334	0.30163	0.469516	0.0125642	2447.22	25.9225	2481.44	55.1324	-1.37919
31	803.149	374.628	0.466449	0.163469	0.00257344	10.768	0.21264	0.475874	0.0066375	2491.66	26.545	2509.27	29.0233	-0.701599
23HX29-1(~2.5 Ga syenogranite)
1	705.366	220.887	0.313152	0.158397	0.00206913	10.1795	0.227934	0.464225	0.00883616	2438.58	22.22	2458.19	38.9248	-0.797633
2	1498.13	762.966	0.509279	0.152465	0.0019341	8.60638	0.130767	0.407659	0.00409901	2373.77	20.83	2204.21	18.8092	7.69265
3	698.818	194.763	0.278703	0.15694	0.00238617	10.1835	0.157128	0.467579	0.00512168	2433.33	25.9225	2472.94	22.5368	-1.60162
4	2949.78	1218.87	0.413208	0.139761	0.00255665	6.95201	0.22801	0.354164	0.00927249	2224.38	32.565	1954.45	44.1537	13.8109
5	1035.4	280.159	0.270581	0.153883	0.00262376	7.72861	0.360949	0.361502	0.0165349	2390.74	28.5475	1989.29	78.2964	20.1807
6	620.807	672.045	1.08253	0.166338	0.00241768	11.0454	0.181842	0.479537	0.00511308	2521.3	24.07	2525.25	22.3196	-0.156484
7	341.001	180.91	0.530526	0.163076	0.00384729	10.6941	0.256824	0.475331	0.00824189	2487.96	39.8175	2506.9	36.0381	-0.755338
8	509.16	125.408	0.246304	0.162972	0.00225214	10.6113	0.286087	0.475192	0.0119245	2486.73	22.38	2506.29	52.1261	-0.780337
9	1242.82	1963.59	1.57994	0.1701	0.00208312	11.576	0.40857	0.493993	0.0157987	2558.33	19.91	2587.93	68.184	-1.14376
10	259.807	156.737	0.603282	0.187351	0.00261004	13.5898	0.295806	0.528548	0.0102089	2720.38	22.8425	2735.33	43.08	-0.546784
11	717.319	147.301	0.205349	0.163571	0.00213961	10.6541	0.26055	0.474358	0.0112371	2494.45	21.1425	2502.64	49.1514	-0.32765
12	2623.52	777.28	0.296274	0.147647	0.001828	7.60824	0.130462	0.373692	0.00424047	2320.38	20.835	2046.75	19.9302	13.3689
13	1198.65	60.5059	0.0504782	0.160422	0.00241391	10.1784	0.416283	0.457884	0.0165155	2461.11	26.39	2430.21	73.0393	1.27134
14	1872.01	47.3176	0.0252764	0.161974	0.00320499	10.0127	0.436894	0.452011	0.0191535	2476.23	33.335	2404.19	85.0447	2.9966
15	954.553	487.909	0.511139	0.165651	0.00290378	10.7028	0.261859	0.472661	0.0100155	2513.89	29.63	2495.22	43.8625	0.748067
16	2547.64	948.029	0.372121	0.164111	0.00255188	10.4167	0.243657	0.463343	0.00858478	2498.46	26.235	2454.3	37.8414	1.79921
17	2265.54	61.4449	0.0271215	0.165143	0.00262607	10.5	0.347035	0.464496	0.0137389	2508.95	26.08	2459.38	60.4907	2.01568
18	1689.53	914.845	0.541478	0.145232	0.00319643	7.00562	0.320387	0.347844	0.0120555	2290.43	37.19	1924.3	57.6679	19.0269

## Sheet: PlotDat4
Source sheet	Table S1-LA U-Pb dating	0.2	1060.36	1	1070.08	11.2465	0.85	1058.84
Plot name	Average4	51.8	1060.36	2	1045.5	13.7456	1.15	1058.84
Plot Type	15			3	1056.2	10.8621	1.15	1081.33
1st free col	8			4	1066.51	15.1308	0.85	1081.33
Sigma Level	1			5	1066.06	9.28285	0.85	1058.84
Absolute Errs	TRUE			6	1059.11	8.19194	ErrBox	ErrBox
Symbol Type	1			7	1078.5	15.7841	1.85	1031.76
Inverse Plot	FALSE			8	1043.36	14.6621	2.15	1031.76
Color Plot	TRUE			9	1061.55	8.44779	2.15	1059.25
3D plot	FALSE			10	1063.2	6.99629	1.85	1059.25
Linear	FALSE			11	1053.2	17.5569	1.85	1031.76
Data Range	O753:P803			12	1046.59	14.508	ErrBox	ErrBox
Filled Symbols	TRUE			13	1063.27	7.47773	2.85	1045.34
ConcAge	FALSE			14	1062.16	7.73669	3.15	1045.34
ConcSwap	FALSE			15	1056	18	3.15	1067.06
1st Symbol-row	1			16	1082	19	2.85	1067.06
				17	1061.3	12.2	2.85	1045.34
				18	1052.8	11.3	ErrBox	ErrBox
				19	1054.7	11.7	3.85	1051.38
				20	1053.6	12	4.15	1051.38
				21	1060.1	9.9	4.15	1081.64
				22	1060.5	10.4	3.85	1081.64
				23	1057.1	12.2	3.85	1051.38
				24	1069.6	13.1	ErrBox	ErrBox
				25	1057.5	11.7	4.85	1056.78
				26	1064.2	12.1	5.15	1056.78
				27	1059.4	10.5	5.15	1075.34
				28	1057.9	10.2	4.85	1075.34
				29	1056.5	11.1	4.85	1056.78
				30	1055	11.8	ErrBox	ErrBox
				31	1046.7	11.3	5.85	1050.92
				32	1062.6	12.1	6.15	1050.92
				33	1079.1	10.9	6.15	1067.3
				34	1066.5	10.9	5.85	1067.3
				35	1051.2	12.3	5.85	1050.92
				36	1054.2	11.4	ErrBox	ErrBox
				37	1045.7	8.3	6.85	1062.72
				38	1072.58	12.3689	7.15	1062.72
				39	1055.6	11.0733	7.15	1094.29
				40	1061.44	8.26475	6.85	1094.29
				41	1062.43	8.61267	6.85	1062.72
				42	1060.47	8.35955	ErrBox	ErrBox
				43	1051.67	13.7663	7.85	1028.7
				44	1072.55	13.6781	8.15	1028.7
				45	1062.66	7.97045	8.15	1058.02
				46	1058.07	10.2297	7.85	1058.02
				47	1067.8	11.5	7.85	1028.7
				48	1044.7	10.7	ErrBox	ErrBox
				49	1074.1	10.1	8.85	1053.1
				50	1063.86	10.5827	9.15	1053.1
				51	1066.01	9.68322	9.15	1069.99
				IsoLine	IsoLine	IsoLine	8.85	1069.99
							8.85	1053.1
							ErrBox	ErrBox
							9.85	1056.2
							10.15	1056.2
							10.15	1070.2
							9.85	1070.2
							9.85	1056.2
							ErrBox	ErrBox
							10.85	1035.65
							11.15	1035.65
							11.15	1070.76
							10.85	1070.76
							10.85	1035.65
							ErrBox	ErrBox
							11.85	1032.09
							12.15	1032.09
							12.15	1061.1
							11.85	1061.1
							11.85	1032.09
							ErrBox	ErrBox
							12.85	1055.79
							13.15	1055.79
							13.15	1070.75
							12.85	1070.75
							12.85	1055.79
							ErrBox	ErrBox
							13.85	1054.42
							14.15	1054.42
							14.15	1069.89
							13.85	1069.89
							13.85	1054.42
							ErrBox	ErrBox
							14.85	1038
							15.15	1038
							15.15	1074
							14.85	1074
							14.85	1038
							ErrBox	ErrBox
							15.85	1063
							16.15	1063
							16.15	1101
							15.85	1101
							15.85	1063
							ErrBox	ErrBox
							16.85	1049.1
							17.15	1049.1
							17.15	1073.5
							16.85	1073.5
							16.85	1049.1
							ErrBox	ErrBox
							17.85	1041.5
							18.15	1041.5
							18.15	1064.1
							17.85	1064.1
							17.85	1041.5
							ErrBox	ErrBox
							18.85	1043
							19.15	1043
							19.15	1066.4
							18.85	1066.4
							18.85	1043
							ErrBox	ErrBox
							19.85	1041.6
							20.15	1041.6
							20.15	1065.6
							19.85	1065.6
							19.85	1041.6
							ErrBox	ErrBox
							20.85	1050.2
							21.15	1050.2
							21.15	1070
							20.85	1070
							20.85	1050.2
							ErrBox	ErrBox
							21.85	1050.1
							22.15	1050.1
							22.15	1070.9
							21.85	1070.9
							21.85	1050.1
							ErrBox	ErrBox
							22.85	1044.9
							23.15	1044.9
							23.15	1069.3
							22.85	1069.3
							22.85	1044.9
							ErrBox	ErrBox
							23.85	1056.5
							24.15	1056.5
							24.15	1082.7
							23.85	1082.7
							23.85	1056.5
							ErrBox	ErrBox
							24.85	1045.8
							25.15	1045.8
							25.15	1069.2
							24.85	1069.2
							24.85	1045.8
							ErrBox	ErrBox
							25.85	1052.1
							26.15	1052.1
							26.15	1076.3
							25.85	1076.3
							25.85	1052.1
							ErrBox	ErrBox
							26.85	1048.9
							27.15	1048.9
							27.15	1069.9
							26.85	1069.9
							26.85	1048.9
							ErrBox	ErrBox
							27.85	1047.7
							28.15	1047.7
							28.15	1068.1
							27.85	1068.1
							27.85	1047.7
							ErrBox	ErrBox
							28.85	1045.4
							29.15	1045.4
							29.15	1067.6
							28.85	1067.6
							28.85	1045.4
							ErrBox	ErrBox
							29.85	1043.2
							30.15	1043.2
							30.15	1066.8
							29.85	1066.8
							29.85	1043.2
							ErrBox	ErrBox
							30.85	1035.4
							31.15	1035.4
							31.15	1058
							30.85	1058
							30.85	1035.4
							ErrBox	ErrBox
							31.85	1050.5
							32.15	1050.5
							32.15	1074.7
							31.85	1074.7
							31.85	1050.5
							ErrBox	ErrBox
							32.85	1068.2
							33.15	1068.2
							33.15	1090
							32.85	1090
							32.85	1068.2
							ErrBox	ErrBox
							33.85	1055.6
							34.15	1055.6
							34.15	1077.4
							33.85	1077.4
							33.85	1055.6
							ErrBox	ErrBox
							34.85	1038.9
							35.15	1038.9
							35.15	1063.5
							34.85	1063.5
							34.85	1038.9
							ErrBox	ErrBox
							35.85	1042.8
							36.15	1042.8
							36.15	1065.6
							35.85	1065.6
							35.85	1042.8
							ErrBox	ErrBox
							36.85	1037.4
							37.15	1037.4
							37.15	1054
							36.85	1054
							36.85	1037.4
							ErrBox	ErrBox
							37.85	1060.21
							38.15	1060.21
							38.15	1084.95
							37.85	1084.95
							37.85	1060.21
							ErrBox	ErrBox
							38.85	1044.52
							39.15	1044.52
							39.15	1066.67
							38.85	1066.67
							38.85	1044.52
							ErrBox	ErrBox
							39.85	1053.18
							40.15	1053.18
							40.15	1069.71
							39.85	1069.71
							39.85	1053.18
							ErrBox	ErrBox
							40.85	1053.82
							41.15	1053.82
							41.15	1071.04
							40.85	1071.04
							40.85	1053.82
							ErrBox	ErrBox
							41.85	1052.11
							42.15	1052.11
							42.15	1068.83
							41.85	1068.83
							41.85	1052.11
							ErrBox	ErrBox
							42.85	1037.91
							43.15	1037.91
							43.15	1065.44
							42.85	1065.44
							42.85	1037.91
							ErrBox	ErrBox
							43.85	1058.87
							44.15	1058.87
							44.15	1086.23
							43.85	1086.23
							43.85	1058.87
							ErrBox	ErrBox
							44.85	1054.69
							45.15	1054.69
							45.15	1070.63
							44.85	1070.63
							44.85	1054.69
							ErrBox	ErrBox
							45.85	1047.84
							46.15	1047.84
							46.15	1068.3
							45.85	1068.3
							45.85	1047.84
							ErrBox	ErrBox
							46.85	1056.3
							47.15	1056.3
							47.15	1079.3
							46.85	1079.3
							46.85	1056.3
							ErrBox	ErrBox
							47.85	1034
							48.15	1034
							48.15	1055.4
							47.85	1055.4
							47.85	1034
							ErrBox	ErrBox
							48.85	1064
							49.15	1064
							49.15	1084.2
							48.85	1084.2
							48.85	1064
							ErrBox	ErrBox
							49.85	1053.28
							50.15	1053.28
							50.15	1074.45
							49.85	1074.45
							49.85	1053.28
							ErrBox	ErrBox
							50.85	1056.32
							51.15	1056.32
							51.15	1075.69
							50.85	1075.69
							50.85	1056.32
							ErrBox	ErrBox

## Sheet: PlotDat7
Source sheet	Table S1-LA U-Pb dating	0.2	339.561	1	332.193	3.87285	0.85	328.32
Plot name	Average7	29.8	339.561	2	345.886	3.98825	1.15	328.32
Plot Type	15			3	345.282	3.25966	1.15	336.065
1st free col	8			4	336.629	3.13875	0.85	336.065
Sigma Level	1			5	342.093	4.83533	0.85	328.32
Absolute Errs	TRUE			6	340.927	5.15964	ErrBox	ErrBox
Symbol Type	1			7	340.6	3.7	1.85	341.897
Inverse Plot	FALSE			8	332.9	3.4	2.15	341.897
Color Plot	TRUE			9	343.9	3.6	2.15	349.874
3D plot	FALSE			10	334.4	3.2	1.85	349.874
Linear	FALSE			11	339.7	3	1.85	341.897
Data Range	O804:P832			12	336.6	2.7	ErrBox	ErrBox
Filled Symbols	TRUE			13	341.4	3.8	2.85	342.022
ConcAge	FALSE			14	342.2	4	3.15	342.022
ConcSwap	FALSE			15	337.7	3.5	3.15	348.542
1st Symbol-row	1			16	342.1	4.1	2.85	348.542
				17	343.2	3.6	2.85	342.022
				18	337.7	3.2	ErrBox	ErrBox
				19	334.8	3.8	3.85	333.49
				20	340.5	3.5	4.15	333.49
				21	336.4	3.6	4.15	339.768
				22	333	3.4	3.85	339.768
				23	344.784	3.6912	3.85	333.49
				24	342.778	2.99835	ErrBox	ErrBox
				25	342.182	4.30113	4.85	337.257
				26	342.329	2.45597	5.15	337.257
				27	340.4	3.6	5.15	346.928
				28	339.5	3.3	4.85	346.928
				29	339.9	3.5	4.85	337.257
				IsoLine	IsoLine	IsoLine	ErrBox	ErrBox
							5.85	335.768
							6.15	335.768
							6.15	346.087
							5.85	346.087
							5.85	335.768
							ErrBox	ErrBox
							6.85	336.9
							7.15	336.9
							7.15	344.3
							6.85	344.3
							6.85	336.9
							ErrBox	ErrBox
							7.85	329.5
							8.15	329.5
							8.15	336.3
							7.85	336.3
							7.85	329.5
							ErrBox	ErrBox
							8.85	340.3
							9.15	340.3
							9.15	347.5
							8.85	347.5
							8.85	340.3
							ErrBox	ErrBox
							9.85	331.2
							10.15	331.2
							10.15	337.6
							9.85	337.6
							9.85	331.2
							ErrBox	ErrBox
							10.85	336.7
							11.15	336.7
							11.15	342.7
							10.85	342.7
							10.85	336.7
							ErrBox	ErrBox
							11.85	333.9
							12.15	333.9
							12.15	339.3
							11.85	339.3
							11.85	333.9
							ErrBox	ErrBox
							12.85	337.6
							13.15	337.6
							13.15	345.2
							12.85	345.2
							12.85	337.6
							ErrBox	ErrBox
							13.85	338.2
							14.15	338.2
							14.15	346.2
							13.85	346.2
							13.85	338.2
							ErrBox	ErrBox
							14.85	334.2
							15.15	334.2
							15.15	341.2
							14.85	341.2
							14.85	334.2
							ErrBox	ErrBox
							15.85	338
							16.15	338
							16.15	346.2
							15.85	346.2
							15.85	338
							ErrBox	ErrBox
							16.85	339.6
							17.15	339.6
							17.15	346.8
							16.85	346.8
							16.85	339.6
							ErrBox	ErrBox
							17.85	334.5
							18.15	334.5
							18.15	340.9
							17.85	340.9
							17.85	334.5
							ErrBox	ErrBox
							18.85	331
							19.15	331
							19.15	338.6
							18.85	338.6
							18.85	331
							ErrBox	ErrBox
							19.85	337
							20.15	337
							20.15	344
							19.85	344
							19.85	337
							ErrBox	ErrBox
							20.85	332.8
							21.15	332.8
							21.15	340
							20.85	340
							20.85	332.8
							ErrBox	ErrBox
							21.85	329.6
							22.15	329.6
							22.15	336.4
							21.85	336.4
							21.85	329.6
							ErrBox	ErrBox
							22.85	341.093
							23.15	341.093
							23.15	348.475
							22.85	348.475
							22.85	341.093
							ErrBox	ErrBox
							23.85	339.78
							24.15	339.78
							24.15	345.776
							23.85	345.776
							23.85	339.78
							ErrBox	ErrBox
							24.85	337.881
							25.15	337.881
							25.15	346.483
							24.85	346.483
							24.85	337.881
							ErrBox	ErrBox
							25.85	339.873
							26.15	339.873
							26.15	344.785
							25.85	344.785
							25.85	339.873
							ErrBox	ErrBox
							26.85	336.8
							27.15	336.8
							27.15	344
							26.85	344
							26.85	336.8
							ErrBox	ErrBox
							27.85	336.2
							28.15	336.2
							28.15	342.8
							27.85	342.8
							27.85	336.2
							ErrBox	ErrBox
							28.85	336.4
							29.15	336.4
							29.15	343.4
							28.85	343.4
							28.85	336.4
							ErrBox	ErrBox

## Sheet: PlotDat10
Source sheet	Table S1-LA U-Pb dating	0.2	1062.18	1	1061.72	18.8256	0.85	1042.89
Plot name	Average10	142.8	1062.18	2	1063.16	18.0383	1.15	1042.89
Plot Type	15			3	1061	19	1.15	1080.54
1st free col	8			4	1064	19	0.85	1080.54
Sigma Level	1			5	1072	18	0.85	1042.89
Absolute Errs	TRUE			6	1052	20	ErrBox	ErrBox
Symbol Type	1			7	1070	19	1.85	1045.12
Inverse Plot	FALSE			8	1055	18	2.15	1045.12
Color Plot	TRUE			9	1069	19	2.15	1081.2
3D plot	FALSE			10	1043	18	1.85	1081.2
Linear	FALSE			11	1066.84	15.1816	1.85	1045.12
Data Range	O834:P975			12	1072.57	16.1556	ErrBox	ErrBox
Filled Symbols	TRUE			13	1064.29	16.4447	2.85	1042
ConcAge	FALSE			14	1060.57	14.7998	3.15	1042
ConcSwap	FALSE			15	1064.22	16.7636	3.15	1080
1st Symbol-row	1			16	1060.66	13.8738	2.85	1080
				17	1064.31	14.0033	2.85	1042
				18	1060.58	15.8272	ErrBox	ErrBox
				19	1052.29	16.0551	3.85	1045
				20	1058.04	15.8456	4.15	1045
				21	1066.84	15.1816	4.15	1083
				22	1072.57	16.1556	3.85	1083
				23	1064.29	16.4447	3.85	1045
				24	1060.57	14.7998	ErrBox	ErrBox
				25	1064.22	16.7636	4.85	1054
				26	1060.66	13.8738	5.15	1054
				27	1064.31	14.0033	5.15	1090
				28	1060.58	15.8272	4.85	1090
				29	1052.29	16.0551	4.85	1054
				30	1058.04	15.8456	ErrBox	ErrBox
				31	1069.71	14.2449	5.85	1032
				32	1050.99	14.7821	6.15	1032
				33	1068.54	15.5081	6.15	1072
				34	1066.42	14.7627	5.85	1072
				35	1056.33	13.9609	5.85	1032
				36	1058.45	13.9242	ErrBox	ErrBox
				37	1073.86	12.9291	6.85	1051
				38	1055.16	12.6222	7.15	1051
				39	1068.06	14.2892	7.15	1089
				40	1056.81	15.4249	6.85	1089
				41	1066.81	13.6198	6.85	1051
				42	1058.06	13.4294	ErrBox	ErrBox
				43	1047.78	13.6908	7.85	1037
				44	1077.07	14.4494	8.15	1037
				45	1050.97	13.5735	8.15	1073
				46	1073.89	15.1895	7.85	1073
				47	1068.34	14.0397	7.85	1037
				48	1056.54	16.0102	ErrBox	ErrBox
				49	1066.09	14.5774	8.85	1050
				50	1058.79	11.5808	9.15	1050
				51	1068.33	14.0251	9.15	1088
				52	1056.54	13.1772	8.85	1088
				53	1055.09	14.2566	8.85	1050
				54	1069.78	13.8662	ErrBox	ErrBox
				55	1055.03	15.0505	9.85	1025
				56	1069.84	15.0048	10.15	1025
				57	1081.94	19.2923	10.15	1061
				58	1042.88	17.5246	9.85	1061
				59	1046.44	17.3991	9.85	1025
				60	1078.4	18.9825	ErrBox	ErrBox
				61	1060.95	18.0566	10.85	1051.65
				62	1063.92	18.3768	11.15	1051.65
				63	1056.85	17.0794	11.15	1082.02
				64	1068.03	18.3921	10.85	1082.02
				65	1062.09	19.2326	10.85	1051.65
				66	1062.78	18.6646	ErrBox	ErrBox
				67	1052.62	18.0612	11.85	1056.41
				68	1072.24	18.4117	12.15	1056.41
				69	1070.18	14.0894	12.15	1088.72
				70	1054.69	14.0775	11.85	1088.72
				71	1069.46	16.7087	11.85	1056.41
				72	1055.41	15.3364	ErrBox	ErrBox
				73	1066.51	15.6813	12.85	1047.85
				74	1058.36	13.1439	13.15	1047.85
				75	1059.55	14.0769	13.15	1080.74
				76	1065.33	13.8001	12.85	1080.74
				77	1064.77	15.4127	12.85	1047.85
				78	1060.11	14.0294	ErrBox	ErrBox
				79	1058.79	14.621	13.85	1045.77
				80	1066.09	15.354	14.15	1045.77
				81	1061.56	15.1477	14.15	1075.37
				82	1063.32	14.4393	13.85	1075.37
				83	1065.39	15.821	13.85	1045.77
				84	1059.48	15.8506	ErrBox	ErrBox
				85	1065.9	15.578	14.85	1047.45
				86	1058.97	16.8017	15.15	1047.45
				87	1065.8	15.8007	15.15	1080.98
				88	1059.07	15.216	14.85	1080.98
				89	1073.62	18.4856	14.85	1047.45
				90	1051.24	15.6606	ErrBox	ErrBox
				91	1052.33	14.5964	15.85	1046.79
				92	1072.53	15.1885	16.15	1046.79
				93	1052.86	16.5221	16.15	1074.54
				94	1072	15.8414	15.85	1074.54
				95	1065.07	15.291	15.85	1046.79
				96	1059.81	15.7115	ErrBox	ErrBox
				97	1073.38	15.6985	16.85	1050.31
				98	1051.48	15.3191	17.15	1050.31
				99	1063.68	15.6258	17.15	1078.31
				100	1061.2	14.5946	16.85	1078.31
				101	1039.01	17.9763	16.85	1050.31
				102	1085.78	20.4004	ErrBox	ErrBox
				103	1066.75	13.3247	17.85	1044.76
				104	1058.13	13.4821	18.15	1044.76
				105	1073.57	14.2231	18.15	1076.41
				106	1051.29	15.0382	17.85	1076.41
				107	1076.31	13.4867	17.85	1044.76
				108	1048.54	12.5729	ErrBox	ErrBox
				109	1072.71	14.3703	18.85	1036.24
				110	1052.15	12.5606	19.15	1036.24
				111	1065.89	9.84788	19.15	1068.35
				112	1038.84	9.84609	18.85	1068.35
				113	1085.95	9.53554	18.85	1036.24
				114	1030.63	15.5634	ErrBox	ErrBox
				115	1094.09	12.1034	19.85	1042.19
				116	1052.66	15.1076	20.15	1042.19
				117	1041.92	14.38	20.15	1073.88
				118	1054.85	15.3691	19.85	1073.88
				119	1060.89	15.4448	19.85	1042.19
				120	1075.01	11.7525	ErrBox	ErrBox
				121	1049.85	12.5544	20.85	1051.65
				122	1067.91	13.4637	21.15	1051.65
				123	1056.97	10.6102	21.15	1082.02
				124	1063.99	15.1682	20.85	1082.02
				125	1063.19	20.9695	20.85	1051.65
				126	1061.01	11.3731	ErrBox	ErrBox
				127	1062.32	10.1167	21.85	1056.41
				128	1062.56	10.701	22.15	1056.41
				129	1066.79	10.959	22.15	1088.72
				130	1058.08	10.3982	21.85	1088.72
				131	1058.76	11.0221	21.85	1056.41
				132	1066.11	9.71782	ErrBox	ErrBox
				133	1051.39	13.159	22.85	1047.85
				134	1073.47	12.3499	23.15	1047.85
				135	1043.76	11.4128	23.15	1080.74
				136	1081.07	12.3339	22.85	1080.74
				137	1050.28	11.0513	22.85	1047.85
				138	1074.57	9.97306	ErrBox	ErrBox
				139	1043.81	12.4701	23.85	1045.77
				140	1081.01	11.3556	24.15	1045.77
				141	1059.1	9.63443	24.15	1075.37
				142	1065.77	10.3112	23.85	1075.37
				IsoLine	IsoLine	IsoLine	23.85	1045.77
							ErrBox	ErrBox
							24.85	1047.45
							25.15	1047.45
							25.15	1080.98
							24.85	1080.98
							24.85	1047.45
							ErrBox	ErrBox
							25.85	1046.79
							26.15	1046.79
							26.15	1074.54
							25.85	1074.54
							25.85	1046.79
							ErrBox	ErrBox
							26.85	1050.31
							27.15	1050.31
							27.15	1078.31
							26.85	1078.31
							26.85	1050.31
							ErrBox	ErrBox
							27.85	1044.76
							28.15	1044.76
							28.15	1076.41
							27.85	1076.41
							27.85	1044.76
							ErrBox	ErrBox
							28.85	1036.24
							29.15	1036.24
							29.15	1068.35
							28.85	1068.35
							28.85	1036.24
							ErrBox	ErrBox
							29.85	1042.19
							30.15	1042.19
							30.15	1073.88
							29.85	1073.88
							29.85	1042.19
							ErrBox	ErrBox
							30.85	1055.47
							31.15	1055.47
							31.15	1083.96
							30.85	1083.96
							30.85	1055.47
							ErrBox	ErrBox
							31.85	1036.21
							32.15	1036.21
							32.15	1065.78
							31.85	1065.78
							31.85	1036.21
							ErrBox	ErrBox
							32.85	1053.03
							33.15	1053.03
							33.15	1084.05
							32.85	1084.05
							32.85	1053.03
							ErrBox	ErrBox
							33.85	1051.66
							34.15	1051.66
							34.15	1081.19
							33.85	1081.19
							33.85	1051.66
							ErrBox	ErrBox
							34.85	1042.37
							35.15	1042.37
							35.15	1070.29
							34.85	1070.29
							34.85	1042.37
							ErrBox	ErrBox
							35.85	1044.53
							36.15	1044.53
							36.15	1072.38
							35.85	1072.38
							35.85	1044.53
							ErrBox	ErrBox
							36.85	1060.93
							37.15	1060.93
							37.15	1086.79
							36.85	1086.79
							36.85	1060.93
							ErrBox	ErrBox
							37.85	1042.53
							38.15	1042.53
							38.15	1067.78
							37.85	1067.78
							37.85	1042.53
							ErrBox	ErrBox
							38.85	1053.77
							39.15	1053.77
							39.15	1082.35
							38.85	1082.35
							38.85	1053.77
							ErrBox	ErrBox
							39.85	1041.39
							40.15	1041.39
							40.15	1072.24
							39.85	1072.24
							39.85	1041.39
							ErrBox	ErrBox
							40.85	1053.19
							41.15	1053.19
							41.15	1080.43
							40.85	1080.43
							40.85	1053.19
							ErrBox	ErrBox
							41.85	1044.63
							42.15	1044.63
							42.15	1071.49
							41.85	1071.49
							41.85	1044.63
							ErrBox	ErrBox
							42.85	1034.08
							43.15	1034.08
							43.15	1061.47
							42.85	1061.47
							42.85	1034.08
							ErrBox	ErrBox
							43.85	1062.62
							44.15	1062.62
							44.15	1091.52
							43.85	1091.52
							43.85	1062.62
							ErrBox	ErrBox
							44.85	1037.39
							45.15	1037.39
							45.15	1064.54
							44.85	1064.54
							44.85	1037.39
							ErrBox	ErrBox
							45.85	1058.7
							46.15	1058.7
							46.15	1089.08
							45.85	1089.08
							45.85	1058.7
							ErrBox	ErrBox
							46.85	1054.3
							47.15	1054.3
							47.15	1082.38
							46.85	1082.38
							46.85	1054.3
							ErrBox	ErrBox
							47.85	1040.53
							48.15	1040.53
							48.15	1072.55
							47.85	1072.55
							47.85	1040.53
							ErrBox	ErrBox
							48.85	1051.51
							49.15	1051.51
							49.15	1080.67
							48.85	1080.67
							48.85	1051.51
							ErrBox	ErrBox
							49.85	1047.21
							50.15	1047.21
							50.15	1070.37
							49.85	1070.37
							49.85	1047.21
							ErrBox	ErrBox
							50.85	1054.31
							51.15	1054.31
							51.15	1082.36
							50.85	1082.36
							50.85	1054.31
							ErrBox	ErrBox
							51.85	1043.36
							52.15	1043.36
							52.15	1069.72
							51.85	1069.72
							51.85	1043.36
							ErrBox	ErrBox
							52.85	1040.83
							53.15	1040.83
							53.15	1069.34
							52.85	1069.34
							52.85	1040.83
							ErrBox	ErrBox
							53.85	1055.92
							54.15	1055.92
							54.15	1083.65
							53.85	1083.65
							53.85	1055.92
							ErrBox	ErrBox
							54.85	1039.98
							55.15	1039.98
							55.15	1070.08
							54.85	1070.08
							54.85	1039.98
							ErrBox	ErrBox
							55.85	1054.83
							56.15	1054.83
							56.15	1084.84
							55.85	1084.84
							55.85	1054.83
							ErrBox	ErrBox
							56.85	1062.65
							57.15	1062.65
							57.15	1101.24
							56.85	1101.24
							56.85	1062.65
							ErrBox	ErrBox
							57.85	1025.35
							58.15	1025.35
							58.15	1060.4
							57.85	1060.4
							57.85	1025.35
							ErrBox	ErrBox
							58.85	1029.04
							59.15	1029.04
							59.15	1063.84
							58.85	1063.84
							58.85	1029.04
							ErrBox	ErrBox
							59.85	1059.42
							60.15	1059.42
							60.15	1097.38
							59.85	1097.38
							59.85	1059.42
							ErrBox	ErrBox
							60.85	1042.9
							61.15	1042.9
							61.15	1079.01
							60.85	1079.01
							60.85	1042.9
							ErrBox	ErrBox
							61.85	1045.55
							62.15	1045.55
							62.15	1082.3
							61.85	1082.3
							61.85	1045.55
							ErrBox	ErrBox
							62.85	1039.77
							63.15	1039.77
							63.15	1073.93
							62.85	1073.93
							62.85	1039.77
							ErrBox	ErrBox
							63.85	1049.63
							64.15	1049.63
							64.15	1086.42
							63.85	1086.42
							63.85	1049.63
							ErrBox	ErrBox
							64.85	1042.86
							65.15	1042.86
							65.15	1081.33
							64.85	1081.33
							64.85	1042.86
							ErrBox	ErrBox
							65.85	1044.12
							66.15	1044.12
							66.15	1081.45
							65.85	1081.45
							65.85	1044.12
							ErrBox	ErrBox
							66.85	1034.56
							67.15	1034.56
							67.15	1070.68
							66.85	1070.68
							66.85	1034.56
							ErrBox	ErrBox
							67.85	1053.83
							68.15	1053.83
							68.15	1090.65
							67.85	1090.65
							67.85	1053.83
							ErrBox	ErrBox
							68.85	1056.09
							69.15	1056.09
							69.15	1084.27
							68.85	1084.27
							68.85	1056.09
							ErrBox	ErrBox
							69.85	1040.61
							70.15	1040.61
							70.15	1068.76
							69.85	1068.76
							69.85	1040.61
							ErrBox	ErrBox
							70.85	1052.75
							71.15	1052.75
							71.15	1086.17
							70.85	1086.17
							70.85	1052.75
							ErrBox	ErrBox
							71.85	1040.07
							72.15	1040.07
							72.15	1070.75
							71.85	1070.75
							71.85	1040.07
							ErrBox	ErrBox
							72.85	1050.83
							73.15	1050.83
							73.15	1082.2
							72.85	1082.2
							72.85	1050.83
							ErrBox	ErrBox
							73.85	1045.22
							74.15	1045.22
							74.15	1071.5
							73.85	1071.5
							73.85	1045.22
							ErrBox	ErrBox
							74.85	1045.47
							75.15	1045.47
							75.15	1073.62
							74.85	1073.62
							74.85	1045.47
							ErrBox	ErrBox
							75.85	1051.53
							76.15	1051.53
							76.15	1079.13
							75.85	1079.13
							75.85	1051.53
							ErrBox	ErrBox
							76.85	1049.35
							77.15	1049.35
							77.15	1080.18
							76.85	1080.18
							76.85	1049.35
							ErrBox	ErrBox
							77.85	1046.08
							78.15	1046.08
							78.15	1074.14
							77.85	1074.14
							77.85	1046.08
							ErrBox	ErrBox
							78.85	1044.17
							79.15	1044.17
							79.15	1073.41
							78.85	1073.41
							78.85	1044.17
							ErrBox	ErrBox
							79.85	1050.73
							80.15	1050.73
							80.15	1081.44
							79.85	1081.44
							79.85	1050.73
							ErrBox	ErrBox
							80.85	1046.41
							81.15	1046.41
							81.15	1076.7
							80.85	1076.7
							80.85	1046.41
							ErrBox	ErrBox
							81.85	1048.88
							82.15	1048.88
							82.15	1077.76
							81.85	1077.76
							81.85	1048.88
							ErrBox	ErrBox
							82.85	1049.57
							83.15	1049.57
							83.15	1081.22
							82.85	1081.22
							82.85	1049.57
							ErrBox	ErrBox
							83.85	1043.63
							84.15	1043.63
							84.15	1075.33
							83.85	1075.33
							83.85	1043.63
							ErrBox	ErrBox
							84.85	1050.32
							85.15	1050.32
							85.15	1081.48
							84.85	1081.48
							84.85	1050.32
							ErrBox	ErrBox
							85.85	1042.17
							86.15	1042.17
							86.15	1075.78
							85.85	1075.78
							85.85	1042.17
							ErrBox	ErrBox
							86.85	1050
							87.15	1050
							87.15	1081.6
							86.85	1081.6
							86.85	1050
							ErrBox	ErrBox
							87.85	1043.86
							88.15	1043.86
							88.15	1074.29
							87.85	1074.29
							87.85	1043.86
							ErrBox	ErrBox
							88.85	1055.13
							89.15	1055.13
							89.15	1092.1
							88.85	1092.1
							88.85	1055.13
							ErrBox	ErrBox
							89.85	1035.58
							90.15	1035.58
							90.15	1066.9
							89.85	1066.9
							89.85	1035.58
							ErrBox	ErrBox
							90.85	1037.74
							91.15	1037.74
							91.15	1066.93
							90.85	1066.93
							90.85	1037.74
							ErrBox	ErrBox
							91.85	1057.34
							92.15	1057.34
							92.15	1087.72
							91.85	1087.72
							91.85	1057.34
							ErrBox	ErrBox
							92.85	1036.34
							93.15	1036.34
							93.15	1069.39
							92.85	1069.39
							92.85	1036.34
							ErrBox	ErrBox
							93.85	1056.16
							94.15	1056.16
							94.15	1087.84
							93.85	1087.84
							93.85	1056.16
							ErrBox	ErrBox
							94.85	1049.78
							95.15	1049.78
							95.15	1080.36
							94.85	1080.36
							94.85	1049.78
							ErrBox	ErrBox
							95.85	1044.1
							96.15	1044.1
							96.15	1075.52
							95.85	1075.52
							95.85	1044.1
							ErrBox	ErrBox
							96.85	1057.68
							97.15	1057.68
							97.15	1089.08
							96.85	1089.08
							96.85	1057.68
							ErrBox	ErrBox
							97.85	1036.16
							98.15	1036.16
							98.15	1066.8
							97.85	1066.8
							97.85	1036.16
							ErrBox	ErrBox
							98.85	1048.06
							99.15	1048.06
							99.15	1079.31
							98.85	1079.31
							98.85	1048.06
							ErrBox	ErrBox
							99.85	1046.6
							100.15	1046.6
							100.15	1075.79
							99.85	1075.79
							99.85	1046.6
							ErrBox	ErrBox
							100.85	1021.03
							101.15	1021.03
							101.15	1056.99
							100.85	1056.99
							100.85	1021.03
							ErrBox	ErrBox
							101.85	1065.38
							102.15	1065.38
							102.15	1106.18
							101.85	1106.18
							101.85	1065.38
							ErrBox	ErrBox
							102.85	1053.42
							103.15	1053.42
							103.15	1080.07
							102.85	1080.07
							102.85	1053.42
							ErrBox	ErrBox
							103.85	1044.65
							104.15	1044.65
							104.15	1071.61
							103.85	1071.61
							103.85	1044.65
							ErrBox	ErrBox
							104.85	1059.35
							105.15	1059.35
							105.15	1087.79
							104.85	1087.79
							104.85	1059.35
							ErrBox	ErrBox
							105.85	1036.25
							106.15	1036.25
							106.15	1066.32
							105.85	1066.32
							105.85	1036.25
							ErrBox	ErrBox
							106.85	1062.82
							107.15	1062.82
							107.15	1089.8
							106.85	1089.8
							106.85	1062.82
							ErrBox	ErrBox
							107.85	1035.96
							108.15	1035.96
							108.15	1061.11
							107.85	1061.11
							107.85	1035.96
							ErrBox	ErrBox
							108.85	1058.34
							109.15	1058.34
							109.15	1087.08
							108.85	1087.08
							108.85	1058.34
							ErrBox	ErrBox
							109.85	1039.59
							110.15	1039.59
							110.15	1064.71
							109.85	1064.71
							109.85	1039.59
							ErrBox	ErrBox
							110.85	1056.04
							111.15	1056.04
							111.15	1075.73
							110.85	1075.73
							110.85	1056.04
							ErrBox	ErrBox
							111.85	1029
							112.15	1029
							112.15	1048.69
							111.85	1048.69
							111.85	1029
							ErrBox	ErrBox
							112.85	1076.41
							113.15	1076.41
							113.15	1095.48
							112.85	1095.48
							112.85	1076.41
							ErrBox	ErrBox
							113.85	1015.07
							114.15	1015.07
							114.15	1046.19
							113.85	1046.19
							113.85	1015.07
							ErrBox	ErrBox
							114.85	1081.99
							115.15	1081.99
							115.15	1106.2
							114.85	1106.2
							114.85	1081.99
							ErrBox	ErrBox
							115.85	1037.55
							116.15	1037.55
							116.15	1067.76
							115.85	1067.76
							115.85	1037.55
							ErrBox	ErrBox
							116.85	1027.54
							117.15	1027.54
							117.15	1056.3
							116.85	1056.3
							116.85	1027.54
							ErrBox	ErrBox
							117.85	1039.48
							118.15	1039.48
							118.15	1070.22
							117.85	1070.22
							117.85	1039.48
							ErrBox	ErrBox
							118.85	1045.44
							119.15	1045.44
							119.15	1076.33
							118.85	1076.33
							118.85	1045.44
							ErrBox	ErrBox
							119.85	1063.25
							120.15	1063.25
							120.15	1086.76
							119.85	1086.76
							119.85	1063.25
							ErrBox	ErrBox
							120.85	1037.29
							121.15	1037.29
							121.15	1062.4
							120.85	1062.4
							120.85	1037.29
							ErrBox	ErrBox
							121.85	1054.44
							122.15	1054.44
							122.15	1081.37
							121.85	1081.37
							121.85	1054.44
							ErrBox	ErrBox
							122.85	1046.36
							123.15	1046.36
							123.15	1067.58
							122.85	1067.58
							122.85	1046.36
							ErrBox	ErrBox
							123.85	1048.82
							124.15	1048.82
							124.15	1079.16
							123.85	1079.16
							123.85	1048.82
							ErrBox	ErrBox
							124.85	1042.23
							125.15	1042.23
							125.15	1084.16
							124.85	1084.16
							124.85	1042.23
							ErrBox	ErrBox
							125.85	1049.64
							126.15	1049.64
							126.15	1072.39
							125.85	1072.39
							125.85	1049.64
							ErrBox	ErrBox
							126.85	1052.2
							127.15	1052.2
							127.15	1072.44
							126.85	1072.44
							126.85	1052.2
							ErrBox	ErrBox
							127.85	1051.86
							128.15	1051.86
							128.15	1073.26
							127.85	1073.26
							127.85	1051.86
							ErrBox	ErrBox
							128.85	1055.83
							129.15	1055.83
							129.15	1077.75
							128.85	1077.75
							128.85	1055.83
							ErrBox	ErrBox
							129.85	1047.69
							130.15	1047.69
							130.15	1068.48
							129.85	1068.48
							129.85	1047.69
							ErrBox	ErrBox
							130.85	1047.74
							131.15	1047.74
							131.15	1069.78
							130.85	1069.78
							130.85	1047.74
							ErrBox	ErrBox
							131.85	1056.4
							132.15	1056.4
							132.15	1075.83
							131.85	1075.83
							131.85	1056.4
							ErrBox	ErrBox
							132.85	1038.23
							133.15	1038.23
							133.15	1064.55
							132.85	1064.55
							132.85	1038.23
							ErrBox	ErrBox
							133.85	1061.12
							134.15	1061.12
							134.15	1085.82
							133.85	1085.82
							133.85	1061.12
							ErrBox	ErrBox
							134.85	1032.34
							135.15	1032.34
							135.15	1055.17
							134.85	1055.17
							134.85	1032.34
							ErrBox	ErrBox
							135.85	1068.73
							136.15	1068.73
							136.15	1093.4
							135.85	1093.4
							135.85	1068.73
							ErrBox	ErrBox
							136.85	1039.23
							137.15	1039.23
							137.15	1061.34
							136.85	1061.34
							136.85	1039.23
							ErrBox	ErrBox
							137.85	1064.6
							138.15	1064.6
							138.15	1084.54
							137.85	1084.54
							137.85	1064.6
							ErrBox	ErrBox
							138.85	1031.34
							139.15	1031.34
							139.15	1056.28
							138.85	1056.28
							138.85	1031.34
							ErrBox	ErrBox
							139.85	1069.66
							140.15	1069.66
							140.15	1092.37
							139.85	1092.37
							139.85	1069.66
							ErrBox	ErrBox
							140.85	1049.47
							141.15	1049.47
							141.15	1068.74
							140.85	1068.74
							140.85	1049.47
							ErrBox	ErrBox
							141.85	1055.46
							142.15	1055.46
							142.15	1076.08
							141.85	1076.08
							141.85	1055.46
							ErrBox	ErrBox

## Sheet: PlotDat11
Source sheet	Table S1-LA U-Pb dating	0.2	335.936	1	325.376	2.60736	0.85	322.768
Plot name	Average11	49.8	335.936	2	338.469	3.29956	1.15	322.768
Plot Type	15			3	341	5	1.15	327.983
1st free col	8			4	340	5	0.85	327.983
Sigma Level	1			5	341	5	0.85	322.768
Absolute Errs	TRUE			6	344.749	4.94763	ErrBox	ErrBox
Symbol Type	1			7	326.341	4.1058	1.85	335.17
Inverse Plot	FALSE			8	334.106	4.09213	2.15	335.17
Color Plot	TRUE			9	336.758	4.44456	2.15	341.769
3D plot	FALSE			10	326.341	4.1058	1.85	341.769
Linear	FALSE			11	334.106	4.09213	1.85	335.17
Data Range	O976:P1024			12	336.758	4.44456	ErrBox	ErrBox
Filled Symbols	TRUE			13	337.216	4.0606	2.85	336
ConcAge	FALSE			14	338.377	3.7847	3.15	336
ConcSwap	FALSE			15	333.4	3.52366	3.15	346
1st Symbol-row	1			16	344.496	4.26574	2.85	346
				17	337.216	4.0606	2.85	336
				18	338.377	3.7847	ErrBox	ErrBox
				19	334.42	3.99798	3.85	335
				20	331.944	3.9488	4.15	335
				21	336.1	3.6	4.15	345
				22	342.753	4.88736	3.85	345
				23	333.644	4.56893	3.85	335
				24	328.682	4.11645	ErrBox	ErrBox
				25	339.055	4.20447	4.85	336
				26	342.1	5.2	5.15	336
				27	341.311	4.36686	5.15	346
				28	343.939	4.50647	4.85	346
				29	342.363	4.44007	4.85	336
				30	335.4	3.2	ErrBox	ErrBox
				31	328.984	4.10856	5.85	339.802
				32	347.701	4.86521	6.15	339.802
				33	334.142	3.83463	6.15	349.697
				34	328.984	4.10856	5.85	349.697
				35	339.345	4.29767	5.85	339.802
				36	338.877	5.1099	ErrBox	ErrBox
				37	344.366	3.28945	6.85	322.235
				38	341.303	3.16814	7.15	322.235
				39	332.154	4.38167	7.15	330.446
				40	339.055	4.20447	6.85	330.446
				41	328.682	4.11645	6.85	322.235
				42	339.439	3.17862	ErrBox	ErrBox
				43	338.8	3.5	7.85	330.013
				44	335.1	3.2	8.15	330.013
				45	330.612	3.20334	8.15	338.198
				46	347.941	3.0416	7.85	338.198
				47	329.282	2.54528	7.85	330.013
				48	336.841	2.71251	ErrBox	ErrBox
				49	328.031	2.89111	8.85	332.313
				IsoLine	IsoLine	IsoLine	9.15	332.313
							9.15	341.202
							8.85	341.202
							8.85	332.313
							ErrBox	ErrBox
							9.85	322.235
							10.15	322.235
							10.15	330.446
							9.85	330.446
							9.85	322.235
							ErrBox	ErrBox
							10.85	330.013
							11.15	330.013
							11.15	338.198
							10.85	338.198
							10.85	330.013
							ErrBox	ErrBox
							11.85	332.313
							12.15	332.313
							12.15	341.202
							11.85	341.202
							11.85	332.313
							ErrBox	ErrBox
							12.85	333.156
							13.15	333.156
							13.15	341.277
							12.85	341.277
							12.85	333.156
							ErrBox	ErrBox
							13.85	334.592
							14.15	334.592
							14.15	342.161
							13.85	342.161
							13.85	334.592
							ErrBox	ErrBox
							14.85	329.877
							15.15	329.877
							15.15	336.924
							14.85	336.924
							14.85	329.877
							ErrBox	ErrBox
							15.85	340.23
							16.15	340.23
							16.15	348.762
							15.85	348.762
							15.85	340.23
							ErrBox	ErrBox
							16.85	333.156
							17.15	333.156
							17.15	341.277
							16.85	341.277
							16.85	333.156
							ErrBox	ErrBox
							17.85	334.592
							18.15	334.592
							18.15	342.161
							17.85	342.161
							17.85	334.592
							ErrBox	ErrBox
							18.85	330.422
							19.15	330.422
							19.15	338.418
							18.85	338.418
							18.85	330.422
							ErrBox	ErrBox
							19.85	327.995
							20.15	327.995
							20.15	335.893
							19.85	335.893
							19.85	327.995
							ErrBox	ErrBox
							20.85	332.5
							21.15	332.5
							21.15	339.7
							20.85	339.7
							20.85	332.5
							ErrBox	ErrBox
							21.85	337.866
							22.15	337.866
							22.15	347.64
							21.85	347.64
							21.85	337.866
							ErrBox	ErrBox
							22.85	329.075
							23.15	329.075
							23.15	338.213
							22.85	338.213
							22.85	329.075
							ErrBox	ErrBox
							23.85	324.566
							24.15	324.566
							24.15	332.798
							23.85	332.798
							23.85	324.566
							ErrBox	ErrBox
							24.85	334.851
							25.15	334.851
							25.15	343.259
							24.85	343.259
							24.85	334.851
							ErrBox	ErrBox
							25.85	336.9
							26.15	336.9
							26.15	347.3
							25.85	347.3
							25.85	336.9
							ErrBox	ErrBox
							26.85	336.944
							27.15	336.944
							27.15	345.678
							26.85	345.678
							26.85	336.944
							ErrBox	ErrBox
							27.85	339.432
							28.15	339.432
							28.15	348.445
							27.85	348.445
							27.85	339.432
							ErrBox	ErrBox
							28.85	337.923
							29.15	337.923
							29.15	346.803
							28.85	346.803
							28.85	337.923
							ErrBox	ErrBox
							29.85	332.2
							30.15	332.2
							30.15	338.6
							29.85	338.6
							29.85	332.2
							ErrBox	ErrBox
							30.85	324.875
							31.15	324.875
							31.15	333.092
							30.85	333.092
							30.85	324.875
							ErrBox	ErrBox
							31.85	342.836
							32.15	342.836
							32.15	352.566
							31.85	352.566
							31.85	342.836
							ErrBox	ErrBox
							32.85	330.307
							33.15	330.307
							33.15	337.976
							32.85	337.976
							32.85	330.307
							ErrBox	ErrBox
							33.85	324.875
							34.15	324.875
							34.15	333.092
							33.85	333.092
							33.85	324.875
							ErrBox	ErrBox
							34.85	335.047
							35.15	335.047
							35.15	343.642
							34.85	343.642
							34.85	335.047
							ErrBox	ErrBox
							35.85	333.767
							36.15	333.767
							36.15	343.987
							35.85	343.987
							35.85	333.767
							ErrBox	ErrBox
							36.85	341.077
							37.15	341.077
							37.15	347.655
							36.85	347.655
							36.85	341.077
							ErrBox	ErrBox
							37.85	338.135
							38.15	338.135
							38.15	344.471
							37.85	344.471
							37.85	338.135
							ErrBox	ErrBox
							38.85	327.772
							39.15	327.772
							39.15	336.535
							38.85	336.535
							38.85	327.772
							ErrBox	ErrBox
							39.85	334.851
							40.15	334.851
							40.15	343.259
							39.85	343.259
							39.85	334.851
							ErrBox	ErrBox
							40.85	324.566
							41.15	324.566
							41.15	332.798
							40.85	332.798
							40.85	324.566
							ErrBox	ErrBox
							41.85	336.26
							42.15	336.26
							42.15	342.618
							41.85	342.618
							41.85	336.26
							ErrBox	ErrBox
							42.85	335.3
							43.15	335.3
							43.15	342.3
							42.85	342.3
							42.85	335.3
							ErrBox	ErrBox
							43.85	331.9
							44.15	331.9
							44.15	338.3
							43.85	338.3
							43.85	331.9
							ErrBox	ErrBox
							44.85	327.408
							45.15	327.408
							45.15	333.815
							44.85	333.815
							44.85	327.408
							ErrBox	ErrBox
							45.85	344.899
							46.15	344.899
							46.15	350.982
							45.85	350.982
							45.85	344.899
							ErrBox	ErrBox
							46.85	326.737
							47.15	326.737
							47.15	331.827
							46.85	331.827
							46.85	326.737
							ErrBox	ErrBox
							47.85	334.128
							48.15	334.128
							48.15	339.553
							47.85	339.553
							47.85	334.128
							ErrBox	ErrBox
							48.85	325.14
							49.15	325.14
							49.15	330.922
							48.85	330.922
							48.85	325.14
							ErrBox	ErrBox

## Sheet: PlotDat12
Source sheet	Table S1-LA U-Pb dating	0.2	1060.34	1	1043.1	16.8694	0.85	1026.24
Plot name	Average12	18.8	1060.34	2	1060.82	17.4311	1.15	1026.24
Plot Type	15			3	1052.21	16.1106	1.15	1059.97
1st free col	8			4	1046.44	16.1422	0.85	1059.97
Sigma Level	1			5	1068.74	14.8962	0.85	1026.24
Absolute Errs	TRUE			6	1066.84	16.7309	ErrBox	ErrBox
Symbol Type	1			7	1062.03	17.0093	1.85	1043.39
Inverse Plot	FALSE			8	1071.75	14.9132	2.15	1043.39
Color Plot	TRUE			9	1059.3	13.1474	2.15	1078.25
3D plot	FALSE			10	1059.41	14.2883	1.85	1078.25
Linear	FALSE			11	1072	8.5	1.85	1043.39
Data Range	O1026:P1043			12	1059	8	ErrBox	ErrBox
Filled Symbols	TRUE			13	1064	8.5	2.85	1036.1
ConcAge	FALSE			14	1059	8.5	3.15	1036.1
ConcSwap	FALSE			15	1059	8.5	3.15	1068.32
1st Symbol-row	1			16	1058	9	2.85	1068.32
				17	1056	8.5	2.85	1036.1
				18	1058	9	ErrBox	ErrBox
				IsoLine	IsoLine	IsoLine	3.85	1030.29
							4.15	1030.29
							4.15	1062.58
							3.85	1062.58
							3.85	1030.29
							ErrBox	ErrBox
							4.85	1053.84
							5.15	1053.84
							5.15	1083.63
							4.85	1083.63
							4.85	1053.84
							ErrBox	ErrBox
							5.85	1050.11
							6.15	1050.11
							6.15	1083.57
							5.85	1083.57
							5.85	1050.11
							ErrBox	ErrBox
							6.85	1045.02
							7.15	1045.02
							7.15	1079.04
							6.85	1079.04
							6.85	1045.02
							ErrBox	ErrBox
							7.85	1056.84
							8.15	1056.84
							8.15	1086.67
							7.85	1086.67
							7.85	1056.84
							ErrBox	ErrBox
							8.85	1046.16
							9.15	1046.16
							9.15	1072.45
							8.85	1072.45
							8.85	1046.16
							ErrBox	ErrBox
							9.85	1045.12
							10.15	1045.12
							10.15	1073.7
							9.85	1073.7
							9.85	1045.12
							ErrBox	ErrBox
							10.85	1063.5
							11.15	1063.5
							11.15	1080.5
							10.85	1080.5
							10.85	1063.5
							ErrBox	ErrBox
							11.85	1051
							12.15	1051
							12.15	1067
							11.85	1067
							11.85	1051
							ErrBox	ErrBox
							12.85	1055.5
							13.15	1055.5
							13.15	1072.5
							12.85	1072.5
							12.85	1055.5
							ErrBox	ErrBox
							13.85	1050.5
							14.15	1050.5
							14.15	1067.5
							13.85	1067.5
							13.85	1050.5
							ErrBox	ErrBox
							14.85	1050.5
							15.15	1050.5
							15.15	1067.5
							14.85	1067.5
							14.85	1050.5
							ErrBox	ErrBox
							15.85	1049
							16.15	1049
							16.15	1067
							15.85	1067
							15.85	1049
							ErrBox	ErrBox
							16.85	1047.5
							17.15	1047.5
							17.15	1064.5
							16.85	1064.5
							16.85	1047.5
							ErrBox	ErrBox
							17.85	1049
							18.15	1049
							18.15	1067
							17.85	1067
							17.85	1049
							ErrBox	ErrBox

## Sheet: PlotDat13
Source sheet	Table S1-LA U-Pb dating	0.2	338.189	1	344.168	5.62303	0.85	338.545
Plot name	Average13	5.8	338.189	2	343.673	5.21268	1.15	338.545
Plot Type	15			3	335.171	3.80568	1.15	349.791
1st free col	8			4	335.506	4.09407	0.85	349.791
Sigma Level	1			5	337.79	4.21036	0.85	338.545
Absolute Errs	TRUE			IsoLine	IsoLine	IsoLine	ErrBox	ErrBox
Symbol Type	1						1.85	338.46
Inverse Plot	FALSE						2.15	338.46
Color Plot	TRUE						2.15	348.885
3D plot	FALSE						1.85	348.885
Linear	FALSE						1.85	338.46
Data Range	O1044:P1048						ErrBox	ErrBox
Filled Symbols	TRUE						2.85	331.366
ConcAge	FALSE						3.15	331.366
ConcSwap	FALSE						3.15	338.977
1st Symbol-row	1						2.85	338.977
							2.85	331.366
							ErrBox	ErrBox
							3.85	331.412
							4.15	331.412
							4.15	339.6
							3.85	339.6
							3.85	331.412
							ErrBox	ErrBox
							4.85	333.58
							5.15	333.58
							5.15	342.001
							4.85	342.001
							4.85	333.58
							ErrBox	ErrBox

## Sheet: Supplementary Data 1
Supplementary Data 1. LA-ICP-MS zircon U-Pb ages of Palaeo-Neoarchaean granitoids from the Baishan nucleus, North China Craton
Spot	U	Th	Th/U	Isotopic ratios						Age (Ma)						Discordance (%)
	ppm	ppm		207Pb/206Pb	1σ	207Pb/235U	1σ	206Pb/238U	1σ	207Pb/206Pb	1σ	207Pb/235U	1σ	206Pb/238U	1σ
22BS20-3 (~3.3 Ga monzogranite; GPS:N42°38′32.77″, E127°22′53.14″)
1x	561.402	263.171	0.468774	0.297647	0.00670825	28.1799	0.802429	0.668851	0.0140443	3457.98	29.6025	3425.38	28.0194	3301.44	54.2795	-3.75403
2x	813.203	479.6	0.589766	0.315779	0.00595245	30.4789	0.724073	0.694876	0.0124141	3549.7	34.41	3502.38	23.4768	3401.19	47.2525	-2.97505
3i	491.036	125.721	0.256033	0.258662	0.00518263	22.9669	0.483663	0.642264	0.00997033	3238.57	31.785	3225.54	20.608	3197.91	39.1748	-0.864064
4m	906.4	581.052	0.641054	0.168922	0.00354827	11.0511	0.331779	0.469706	0.00991946	2547.22	30.5575	2527.45	28.0073	2482.27	43.5293	-1.82002
5x	774.694	298.61	0.385455	0.32001	0.00730791	32.3932	0.998044	0.728822	0.0165969	3570.06	35.1825	3562.32	30.4439	3529.03	61.9156	-0.943457
6m	1825.72	1972.97	1.08065	0.162024	0.00388227	9.45935	0.266486	0.41591	0.00846484	2476.84	40.4325	2383.61	25.9209	2241.89	38.5581	-6.32156
7i	2574.44	2075.88	0.806342	0.233384	0.00711778	20.7828	0.628008	0.607557	0.0134224	3075.62	48.7725	3128.52	29.3511	3060.21	53.8503	-2.23206
8x	504.908	121.205	0.240053	0.287901	0.00757007	28.3773	0.977248	0.687931	0.0154991	3406.48	40.925	3432.22	33.8577	3374.72	59.2211	-1.70382
9x	1016.01	140.793	0.138575	0.308119	0.00680839	29.729	0.839814	0.684996	0.0150209	3522.22	34.26	3477.9	27.8507	3363.5	57.4953	-3.40111
10i	474.571	197.103	0.415328	0.2529	0.0047283	21.0958	0.425651	0.600529	0.00804543	3202.78	29.6275	3143.01	19.6766	3031.97	32.4457	-3.66224
11m	1383.74	196.296	0.141859	0.162846	0.00302559	10.386	0.210059	0.460281	0.00710599	2487.03	31.1725	2469.8	18.8078	2440.8	31.3971	-1.18826
12i	1215.81	685.359	0.563705	0.238213	0.00522281	19.1807	0.471717	0.571018	0.0102471	3109.26	34.88	3050.95	23.8248	2912	42.0767	-4.77161
13m	832.799	421.139	0.505692	0.161519	0.00420306	10.1777	0.234344	0.442507	0.00695159	2471.91	44.9075	2451.05	21.353	2361.85	31.0921	-3.77661
14i	1551.13	697.468	0.449651	0.253544	0.00612171	22.0991	0.59037	0.619863	0.0127429	3207.1	43.67	3188.09	26.0417	3109.37	50.7396	-2.53172
15m	1021.06	1112.17	1.08923	0.155485	0.00476053	9.39147	0.289762	0.416795	0.00873194	2407.1	52.1525	2377	28.3597	2245.91	39.7488	-5.83648
16m	812.299	431.098	0.530714	0.163274	0.00462404	10.1802	0.252535	0.438442	0.00669724	2500	47.065	2451.28	22.9957	2343.66	30.0405	-4.59181
17x	775.993	131.572	0.169553	0.280205	0.00753099	25.1724	0.765411	0.628916	0.0118267	3363.89	41.9775	3314.93	29.7803	3145.3	46.8348	-5.39293
18m	1703.91	2263.81	1.3286	0.149512	0.00432778	7.96696	0.253226	0.367386	0.00836465	2340.44	45.37	2227.29	28.7143	2017.09	39.4494	-10.4212
19i	503.674	191.257	0.379723	0.254998	0.00568901	23.3625	0.509203	0.649937	0.00951669	3216.36	35.1825	3242.16	21.3368	3227.96	37.2232	-0.440095
20x	618.72	349.649	0.565116	0.31122	0.00588422	29.9553	0.576215	0.691859	0.00939553	3526.86	34.595	3485.35	19.0488	3389.71	35.8461	-2.82156
21m	1451.98	854.3	0.588369	0.158928	0.00352507	9.67155	0.209813	0.434862	0.00726819	2444.13	37.345	2404	20.0302	2327.6	32.678	-3.2826
22i	592.343	82.4241	0.139149	0.243387	0.00671629	21.5226	0.701708	0.614537	0.00993927	3142.29	44.6	3162.43	31.708	3088.14	39.7199	-2.40557
23m	1151.22	777.461	0.675334	0.1562	0.00387794	9.75812	0.218831	0.437509	0.00577871	2416.66	42.7425	2412.21	20.719	2339.48	25.945	-3.10869
24m	371.853	200.013	0.537883	0.165813	0.00355535	11.3367	0.308609	0.489342	0.00975487	2516.66	36.1125	2551.23	25.4595	2567.83	42.2454	0.646415
25x	598.188	292.77	0.489428	0.299497	0.0081288	30.3943	0.778923	0.710227	0.0112381	3467.59	41.9775	3499.65	25.3048	3459.32	42.4012	-1.16588
26x	420.409	201.523	0.479349	0.305785	0.00736219	30.6097	0.857318	0.714707	0.0122504	3499.69	37.345	3506.59	27.6422	3476.18	46.0934	-0.8748
27x	627.223	201.452	0.321181	0.306404	0.00799753	31.7546	0.848275	0.726143	0.0136984	3502.78	40.435	3542.72	26.4064	3519.03	51.193	-0.673082
28i	742.436	242.12	0.326115	0.256771	0.00641525	24.61	0.540374	0.675431	0.0103388	3226.85	39.5025	3292.87	21.5414	3326.8	39.8202	1.01998
29x	657.972	278.569	0.423375	0.28989	0.00910708	28.1009	0.603828	0.662718	0.0105482	3416.97	48.77	3422.62	21.1968	3277.7	40.9339	-4.42143
30m	1297.19	162.122	0.124979	0.203045	0.00463956	15.6815	0.537222	0.545678	0.0110852	2850.92	37.0375	2857.59	32.7578	2807.17	46.2568	-1.79602
31x	737.251	225.425	0.305764	0.29176	0.00844102	29.2483	1.10534	0.696018	0.0153172	3426.85	45.065	3461.89	37.1788	3405.53	58.2482	-1.65483
32i	490.452	133.866	0.272945	0.258535	0.00532462	23.2168	0.559863	0.645799	0.0101904	3237.96	32.4	3236.07	23.5773	3211.77	39.9525	-0.75666
33x	1040.73	300.156	0.28841	0.287538	0.00595542	26.5677	0.647943	0.663969	0.0107561	3404.63	32.1	3367.66	23.9749	3282.55	41.7079	-2.59293
34i	809.076	180.559	0.223167	0.234183	0.00536934	20.1409	0.519772	0.623021	0.0122671	3080.55	36.73	3098.15	25.0531	3121.93	48.7526	0.761774
35i	1337.27	467.838	0.349847	0.245326	0.00656937	20.9066	0.565168	0.601893	0.00967408	3154.64	37.9625	3134.27	26.2823	3037.46	38.9654	-3.18728
21LJ38-1(~3.2 Ga monzogranite with ~3.6 Ga xenocrystic zircons; GPS:N42°38′32.77″, E127°22′53.14″)
1m	929.28	51.686	0.0556194	0.193375	0.00179329	14.2428	0.334395	0.607427	0.0159711	2771.08	15.2112	2766.01	22.2754	3059.69	64.0504	9.59829
2x	496.848	186.174	0.37471	0.273862	0.00212614	27.6502	0.605744	0.732458	0.0141109	3328.28	12.1537	3406.77	21.468	3542.57	52.5062	3.83332
3i	464.954	223.44	0.480564	0.257879	0.00222846	24.1227	0.198895	0.680241	0.00685012	3233.8	13.6276	3273.36	8.03872	3345.29	26.2812	2.14993
4x	330.165	75.9284	0.229971	0.299215	0.00177719	29.8959	0.313876	0.725634	0.00874875	3466.17	9.20293	3483.4	10.3154	3517.13	32.6825	0.959011
5m	220.058	156.567	0.711483	0.164004	0.00093409	10.6112	0.100376	0.468826	0.00458234	2497.37	9.58976	2489.69	8.77774	2478.41	20.1111	-0.455163
6m	522.172	0	0	0.166444	0.00143004	10.382	0.0586156	0.452878	0.00402107	2522.2	14.4305	2469.44	5.22909	2408.04	17.8415	-2.55006
7i	422.72	204.545	0.483877	0.255352	0.00136413	22.8089	0.207391	0.648372	0.0072215	3218.26	8.43495	3218.82	8.84467	3221.84	28.2417	0.0936748
8m	295.577	151.723	0.513312	0.164225	0.000963155	10.7545	0.123539	0.473956	0.00538206	2499.64	9.87259	2502.14	10.6716	2500.89	23.5387	-0.0500995
9m	230.566	219.106	0.950299	0.167316	0.00134825	10.6902	0.106978	0.462961	0.00351114	2530.97	13.5225	2496.58	9.29186	2452.62	15.4715	-1.7923
10i	510.477	251.684	0.493037	0.259542	0.00164558	24.8427	0.365265	0.698915	0.0108278	3243.93	9.99072	3302.05	14.3516	3416.53	41.0855	3.35079
11m	163.366	149.231	0.913481	0.163546	0.00116043	10.9303	0.138973	0.48409	0.00516221	2492.65	11.9524	2517.22	11.8279	2545.06	22.423	1.09386
12x	405.316	154.891	0.38215	0.304694	0.0033263	30.3689	0.435441	0.725044	0.00730616	3494.25	16.8806	3498.82	14.0948	3514.93	27.3028	0.458086
13x	240.652	489.575	2.03437	0.300768	0.00213489	29.9382	0.391582	0.72089	0.00663457	3474.19	10.9917	3484.79	12.8516	3499.38	24.853	0.417082
14x	609.127	275.482	0.452257	0.305646	0.00290377	30.3351	0.292777	0.72061	0.00685169	3499.08	14.6853	3497.73	9.48716	3498.33	25.6704	0.0172602
15i	461.383	174.899	0.379076	0.256301	0.0020638	22.9347	0.332476	0.648123	0.00718792	3224.11	12.7081	3224.17	14.1047	3220.87	28.1146	-0.102722
16m	298.141	200.498	0.672494	0.164401	0.000987319	10.8326	0.0731619	0.47714	0.00304042	2501.43	10.1077	2508.87	6.27818	2514.8	13.2688	0.235653
17i	625.439	197.643	0.316006	0.255962	0.00167903	23.7236	0.323496	0.671933	0.00833327	3222.02	10.3543	3257.11	13.2858	3313.33	32.1303	1.69701
18m	816.588	303.299	0.371422	0.166287	0.00164312	10.5874	0.150449	0.461183	0.00437593	2520.62	16.599	2487.6	13.1836	2444.78	19.3056	-1.75175
19i	523.677	229.893	0.438997	0.2583	0.00137407	23.0474	0.356833	0.64674	0.0102715	3236.36	8.38747	3228.94	15.067	3215.46	40.2092	-0.419406
20i	741.785	411.482	0.554719	0.259663	0.00162696	22.9358	0.209206	0.641524	0.00569233	3244.66	9.8725	3224.22	8.87476	3195	22.3543	-0.914493
21m	633.027	101.763	0.160757	0.194614	0.00119632	14.7246	0.220491	0.548791	0.00764044	2781.55	10.0734	2797.61	14.2377	2820.14	31.8012	0.798917
22m	695.904	354.112	0.508852	0.165871	0.00202771	11.0091	0.232073	0.484547	0.00925043	2516.41	20.5441	2523.9	19.622	2547.04	40.1686	0.908359
23x	652.805	279.279	0.427814	0.311918	0.00351514	30.6888	0.612772	0.738679	0.0100693	3530.44	17.3805	3509.13	19.6347	3565.68	37.3335	1.58598
24m	239.91	188.231	0.784591	0.16552	0.00156195	10.8685	0.13803	0.476122	0.00496031	2512.84	15.8643	2511.95	11.8089	2510.35	21.6623	-0.0634121
25m	1109.73	20.4965	0.0184699	0.18975	0.00275741	12.6606	0.355619	0.479921	0.0141423	2740	23.9042	2654.74	26.4329	2526.92	61.6029	-5.058
26i	502.598	262.132	0.521553	0.256945	0.00144159	23.0113	0.295675	0.652915	0.00536593	3228.07	8.85177	3227.42	12.5034	3239.58	20.9273	0.375506
27i	378.799	182.016	0.480508	0.257284	0.00162179	23.0886	0.345322	0.649888	0.00780588	3230.15	9.9435	3230.68	14.556	3227.77	30.499	-0.0903568
28m	128.106	76.1336	0.594302	0.167497	0.000797087	11.9397	0.0914348	0.517116	0.00364929	2532.79	7.98445	2599.68	7.17494	2686.94	15.5063	3.2474
29x	643.182	428.063	0.665538	0.301577	0.00292036	29.5549	0.308034	0.710934	0.00625418	3478.34	14.9909	3472.13	10.2364	3461.98	23.5643	-0.293119
30m	291.588	293.108	1.00521	0.165946	0.0014557	10.5448	0.118513	0.460915	0.00281973	2517.17	14.7408	2483.87	10.4234	2443.59	12.4423	-1.6481
31i	610.892	5.26319	0.00861558	0.204924	0.0035007	17.2056	0.433283	0.610905	0.0082726	2865.82	27.7824	2946.37	24.1656	3073.63	33.1047	4.14042
32x	765.864	223.228	0.291472	0.30085	0.00313186	29.7302	0.638049	0.71945	0.0130683	3474.6	16.1199	3477.94	21.0823	3493.99	48.9946	0.459315
33i	354.942	127.33	0.358736	0.259229	0.00320491	23.3896	0.395511	0.654717	0.0100969	3242.02	19.4843	3243.29	16.4658	3246.61	39.3351	0.102136
34m	483.278	290.382	0.600859	0.168188	0.00254909	11.3894	0.286474	0.493357	0.00762315	2539.69	25.4122	2555.56	23.4781	2585.19	32.9071	1.14595
35m	804.881	20.3751	0.0253144	0.19897	0.00246136	15.1996	0.342953	0.552938	0.00799633	2817.77	20.2051	2827.83	21.4961	2837.38	33.1937	0.336607
36m	650.471	126.403	0.194326	0.166722	0.00189708	11.198	0.256797	0.486366	0.00743761	2525	19.1062	2539.75	21.3762	2554.93	32.2572	0.594236
37m	488.284	103.451	0.211866	0.190245	0.00202526	13.8864	0.275833	0.529189	0.00723135	2744.28	17.5047	2741.99	18.8143	2738.03	30.4843	-0.144406
38i	245.731	70.8727	0.288416	0.258336	0.00328323	22.8303	0.397194	0.644471	0.00990191	3236.58	20.038	3219.74	16.924	3206.57	38.816	-0.410646
39x	638.395	241.321	0.378013	0.301354	0.0033515	29.4329	0.682497	0.704351	0.0138094	3477.19	17.2183	3468.07	22.7712	3437.13	52.2317	-0.900195
40i	627.018	164.505	0.262361	0.219644	0.00312486	17.6896	0.285374	0.586375	0.00876342	2978.08	22.9123	2973.01	15.504	2974.71	35.6112	0.0571659
41x	378.521	157.852	0.417023	0.297914	0.00394871	29.2031	0.498607	0.71632	0.0115107	3459.41	20.5473	3460.37	16.7624	3482.24	43.2335	0.628128
42i	425.636	188.036	0.441777	0.256212	0.00143279	22.7252	0.311845	0.643571	0.00917446	3223.56	8.82603	3215.25	13.3462	3203.04	35.9841	-0.381302
43m	299.18	91.1515	0.304672	0.167317	0.000961483	11.219	0.236977	0.486293	0.00986733	2530.98	9.64335	2541.5	19.6924	2554.62	42.797	0.513675
44x	637.336	272.193	0.42708	0.304934	0.00237481	29.5287	0.567847	0.708273	0.0145431	3495.47	12.0413	3471.26	18.8866	3451.94	54.8804	-0.559526
45m	195.617	160.074	0.818304	0.168796	0.00126801	11.0933	0.140643	0.477233	0.00671208	2545.74	12.5879	2530.99	11.8088	2515.2	29.2905	-0.627854
46i	508.216	196.007	0.385676	0.258604	0.00155567	22.8398	0.381313	0.640031	0.0107537	3238.22	9.48337	3220.14	16.2409	3189.14	42.2693	-0.972043
47x	648.196	336.008	0.518373	0.27948	0.00397172	25.8066	0.42929	0.670292	0.0100794	3360.03	22.1937	3339.24	16.2606	3307	38.9009	-0.974891
48x	136.29	55.8207	0.409574	0.302135	0.00397129	29.4019	0.545322	0.705314	0.0105327	3481.2	20.3438	3467.03	18.213	3440.77	39.8155	-0.763207
49x	280.843	85.3937	0.304063	0.301792	0.00258335	29.5217	0.610523	0.708385	0.0133748	3479.44	13.2505	3471.03	20.3106	3452.37	50.4684	-0.540471
50i	441.902	97.8076	0.221333	0.238788	0.00245942	21.0141	0.6305	0.642152	0.0184398	3111.91	16.4024	3139.24	29.0813	3197.47	72.3871	1.82102
Z2010-3(~3.2 Ga monzogranite with ~3.6 Ga xenocrystic zircons;GPS:N42°38′32.77″, E127°22′53.14″)
1x	598	266.6	0.45	0.3004	0.0084	31.91	0.68	0.7624	0.013	3469	22.5	3546	21	3650	23.5	2.84932
2m	217.1	139.2	0.64	0.1642	0.0046	11.43	0.17	0.5008	0.0069	2496	23.5	2557.1	14	2616	15	2.25153
3x	665	70.7	0.11	0.2916	0.0079	28.69	0.48	0.7059	0.011	3424.7	21	3440	17	3441	21.5	0.0290613
4i	547	102.1	0.19	0.218	0.0064	17.81	0.32	0.59	0.011	2962	23.5	2977	18	2987	22.5	0.334784
5m	737	555	0.75	0.1644	0.0045	10.87	0.16	0.4755	0.0068	2500	23	2510.8	14	2507	15	-0.151576
6i	503	55.7	0.11	0.2507	0.0074	22.65	0.57	0.647	0.012	3186	23.5	3208	25	3215	23.5	0.217729
7i	2241	497.2	0.22	0.252	0.007	22.27	0.4	0.637	0.014	3195	22	3192	17	3175	27	-0.535433
8m	745	542	0.73	0.1639	0.0045	10.85	0.25	0.478	0.01	2494	23	2506	23	2515	22.5	0.357853
9x	945	546	0.58	0.2751	0.0078	25.46	0.48	0.6651	0.011	3333	22.5	3323	19	3285	21	-1.15677
10m	666	710	1.07	0.16566	0.0045	11.293	0.15	0.4911	0.0067	2512.3	23	2546.6	13	2575	14.5	1.10291
11x	620	267.4	0.43	0.3089	0.0084	32.5	0.45	0.7579	0.01	3513.5	21	3564.2	14	3635	19	1.94773
12x	1008	472	0.47	0.2923	0.0081	27.06	0.6	0.669	0.013	3428	22	3382	22	3298	25	-2.547
13x	743	236.4	0.32	0.2856	0.0083	27.81	0.73	0.697	0.013	3394	23.5	3407	26	3405	25.5	-0.0587372
14x	462	770	1.67	0.3089	0.0084	33.73	0.5	0.7882	0.012	3513.4	21	3600	15	3745	21.5	3.87183
15x	715	322.9	0.45	0.2926	0.0081	28.86	0.63	0.711	0.013	3429	21.5	3442	22	3456	25.5	0.405093
16x	328.9	138.5	0.42	0.3165	0.0087	33.87	0.45	0.773	0.011	3551	21	3605.4	13	3691	19	2.31915
17m	285.323	199.451	0.699036	0.16593	0.00167067	10.8377	0.203756	0.470609	0.00832856	2517	16.9196	2509.3	17.4773	2486.23	36.5082	-0.927992
18x	587.441	341.87	0.581965	0.311809	0.00296133	29.8605	0.464368	0.69128	0.0110331	3529.9	14.6479	3482.23	15.2788	3387.5	42.0534	-2.79664
19r	1125.05	126.502	0.112441	0.181594	0.00199373	11.5032	0.151562	0.457722	0.00666073	2667.48	18.183	2564.84	12.3083	2429.49	29.4554	-5.57101
20i	490.945	249.428	0.508057	0.256651	0.00257608	22.8524	0.322903	0.641998	0.00880519	3226.26	15.8382	3220.68	13.7458	3196.86	34.5688	-0.744849
21x	417.819	159.347	0.381379	0.298605	0.00491539	29.0678	0.743049	0.698646	0.0144067	3463	25.5115	3455.81	25.0926	3415.51	54.6737	-1.17982
22x	525.971	225.52	0.428768	0.295188	0.00377057	29.1905	0.610549	0.7099	0.0121689	3445.15	19.8222	3459.95	20.5343	3458.08	45.8773	-0.0539884
23x	620.058	80.7938	0.1303	0.289547	0.00357303	26.4997	0.399907	0.66119	0.00888242	3415.18	19.1921	3365.16	14.766	3271.78	34.4691	-2.85407
24r	1284.13	76.6645	0.0597013	0.201896	0.00462683	15.1793	0.44995	0.544313	0.0135466	2841.59	37.3508	2826.55	28.238	2801.48	56.5475	-0.89512
25x	498.551	245.934	0.493297	0.293182	0.00391048	26.4361	0.482433	0.648731	0.00851449	3434.57	20.7146	3362.8	17.8544	3223.25	33.291	-4.32978
26m	237.344	125.438	0.528505	0.165036	0.00282284	10.7223	0.213093	0.469724	0.00743683	2507.92	28.769	2499.36	18.4581	2482.35	32.619	-0.68507
27x	611.127	319.599	0.522967	0.294649	0.00355591	28.8373	0.784276	0.704392	0.013573	3442.31	18.7319	3448	26.6894	3437.28	51.3365	-0.31171
28m	319.432	155.608	0.487138	0.162288	0.00396822	10.4847	0.314079	0.467279	0.00941998	2479.64	41.2431	2478.56	27.7684	2471.62	41.3862	-0.280935
29i	634.672	237.317	0.37392	0.254776	0.00315277	22.6028	0.2798	0.639748	0.00775886	3214.69	19.5444	3210	12.0369	3188.03	30.5028	-0.689134
30m	189.467	166.133	0.876843	0.164892	0.00441583	10.7126	0.297743	0.470801	0.0104553	2506.45	45.0498	2498.52	25.8117	2487.07	45.8247	-0.460283
31x	598.58	304.404	0.508543	0.299749	0.00369058	29.4552	0.638861	0.707184	0.0107296	3468.92	19.0733	3468.81	21.2997	3447.83	40.5154	-0.608448
32m	275.98	200.109	0.725086	0.166044	0.00174116	10.4261	0.17211	0.453492	0.00635983	2518.16	17.6194	2473.37	15.2946	2410.76	28.2066	-2.59716
33x	740.191	356.098	0.48109	0.291183	0.00576828	25.6561	0.627637	0.639317	0.0126825	3423.94	30.7896	3333.52	23.9079	3186.33	49.8724	-4.61931
34r	1397.9	70.1271	0.0501661	0.177923	0.00397978	13.0193	0.396991	0.524747	0.0122481	2633.6	37.1642	2681.05	28.7531	2719.28	51.7833	1.40585
35i	236.142	111.225	0.471012	0.261314	0.00343742	23.7373	0.402164	0.656256	0.00956132	3254.64	20.7105	3257.67	16.5075	3252.6	37.2142	-0.155697
36r	1484.69	64.5213	0.0434577	0.20256	0.00543496	15.4196	0.424229	0.545945	0.0137784	2846.94	43.7098	2841.53	26.2341	2808.29	57.4544	-1.18362
37x	628.665	207.512	0.330083	0.292222	0.00503149	27.4978	0.561909	0.674077	0.00935163	3429.47	26.7504	3401.36	20.0209	3321.59	36.0106	-2.40142
38i	790.976	345.528	0.436838	0.256256	0.00317098	22.6895	0.4526	0.635293	0.00992623	3223.84	19.5296	3213.72	19.3994	3170.49	39.1297	-1.36356
39i	427.568	166.186	0.388678	0.255088	0.00543912	22.2272	0.42209	0.631032	0.0110011	3216.62	33.6714	3193.71	18.4518	3153.67	43.4801	-1.26961
40r	1157.61	101.122	0.0873542	0.18235	0.00350694	12.6283	0.290638	0.498486	0.012128	2674.36	31.8303	2652.33	21.6541	2607.29	52.1739	-1.7277
41i	729.207	146.68	0.201151	0.254304	0.00322679	21.772	0.326483	0.616065	0.00683717	3211.76	20.045	3173.61	14.5576	3094.24	27.2732	-2.56502
42m	467.3	236.688	0.506502	0.169707	0.00209626	12.8941	0.215088	0.548957	0.0101307	2554.76	20.6802	2671.95	15.7187	2820.83	42.1617	5.2781
43x	599.743	283.418	0.472567	0.320454	0.00545004	32.4047	0.563616	0.729919	0.0138685	3572.02	26.1524	3562.67	17.1319	3533.12	51.6799	-0.836496
44r	442.214	168.141	0.380225	0.178368	0.00227159	12.7001	0.281734	0.510785	0.00874987	2637.76	21.1513	2657.67	20.8807	2659.98	37.3351	0.0870355
45m	984.552	749.873	0.761639	0.165373	0.00178225	10.5321	0.149397	0.459416	0.00576203	2511.35	18.1207	2482.75	13.1542	2436.98	25.4516	-1.87809
46x	600.792	122.612	0.204084	0.288214	0.00435385	26.0098	0.532344	0.648316	0.00852502	3408	23.5069	3346.9	20.0125	3221.62	33.3406	-3.88883
47i	940.351	363.551	0.386612	0.250456	0.00406392	23.4067	0.722009	0.669817	0.0171991	3187.65	25.6825	3244	30.0375	3305.17	66.398	1.85054
48m	495.603	311.195	0.627912	0.165235	0.00175681	10.6875	0.150311	0.466954	0.0055945	2509.95	17.8793	2496.34	13.0587	2470.19	24.5846	-1.05844
49x	648.001	286.177	0.441631	0.28745	0.00537487	29.1771	0.884265	0.721868	0.0148734	3403.87	29.1057	3459.5	29.7532	3503.05	55.6838	1.2432
50m	398.503	139.882	0.35102	0.165196	0.00214648	11.0653	0.2097	0.483626	0.00854311	2509.55	21.8511	2528.64	17.6478	2543.04	37.1201	0.566168
51x	545.04	324.596	0.595546	0.290585	0.00367638	28.4721	0.619785	0.701192	0.0118929	3420.74	19.6687	3435.49	21.3531	3425.17	45.0664	-0.301373
52r	524.159	134.45	0.256506	0.196473	0.00435529	14.8398	0.336795	0.544279	0.0104868	2797.12	36.2742	2805.02	21.5897	2801.34	43.7758	-0.131528
53i	1519.8	374.799	0.24661	0.228768	0.0037211	18.6389	0.534562	0.583491	0.0114268	3043.45	26.0512	3023.32	27.6383	2962.98	46.5187	-2.03645
54x	745.05	191.997	0.257696	0.295349	0.00441112	29.0843	0.69162	0.710788	0.0131033	3446	23.1756	3456.37	23.3431	3461.43	49.3744	0.146222
55m	507.429	129.537	0.255281	0.161142	0.00170016	10.6034	0.146234	0.475433	0.00623613	2467.68	17.8175	2489.01	12.7965	2507.34	27.2467	0.731093
56x	690.992	193.204	0.279604	0.289788	0.00345815	26.9125	0.400169	0.671221	0.00799302	3416.47	18.5579	3380.29	14.5571	3310.58	30.8315	-2.10546
22BS15-1 (~2.7 Ga monzogranite; GPS: N42°38′20.37″ E127°22′15.48″)
1	180.159	269.742	0.667893	0.187532	0.00391769	13.8071	0.213883	0.519268	0.00523255	2720.68	33.7975	2736.57	14.7844	2696.08	22.2499	-1.50187
2	132.457	247.153	0.535931	0.184003	0.0029738	12.1059	0.212057	0.47466	0.00600332	2700	26.8525	2612.64	16.5249	2503.96	26.2781	-4.34032
3	44.1999	83.7455	0.527789	0.186662	0.00316049	13.8085	0.248554	0.533243	0.00623761	2713.27	27.78	2736.66	17.144	2755.1	26.2678	0.669292
4	53.2155	78.8505	0.674891	0.185167	0.00337131	13.6778	0.26379	0.532157	0.00633939	2699.69	29.9425	2727.66	18.3426	2750.53	26.7138	0.831659
5	39.2811	88.0131	0.446309	0.187988	0.00348268	13.62	0.258448	0.522348	0.00588354	2724.39	30.5575	2723.66	18.0449	2709.13	24.9569	-0.536236
6	231.601	373.871	0.619468	0.185536	0.00313144	13.182	0.253139	0.51609	0.00601436	2702.78	27.3175	2692.77	18.2161	2682.58	25.6141	-0.380019
7	65.6653	134.06	0.489819	0.184293	0.00335708	13.6878	0.273612	0.539144	0.00633516	2691.66	30.2475	2728.35	19.0059	2779.86	26.576	1.85312
8	85.2221	152.313	0.559521	0.189537	0.00305654	13.21	0.234838	0.5055	0.00610696	2737.97	21.1425	2694.77	16.8803	2637.39	26.1882	-2.17561
9	130.12	238.588	0.545374	0.190138	0.00300743	13.2852	0.218756	0.506582	0.00583609	2743.53	25.925	2700.13	15.6571	2642.02	25.0124	-2.19928
10	54.4348	103.269	0.527114	0.187623	0.00314861	13.6653	0.260934	0.526969	0.00713889	2721.3	28.2425	2726.79	18.1613	2728.67	30.1743	0.0686638
11	56.3637	118.381	0.476123	0.188985	0.00309614	13.6117	0.229048	0.520798	0.00629201	2744.45	27.625	2723.08	16.0241	2702.56	26.7107	-0.759125
12	150.719	203.902	0.739174	0.190427	0.00309191	13.9833	0.238851	0.529862	0.00674123	2745.99	26.0775	2748.58	16.2939	2740.87	28.4442	-0.281062
13	102.781	154.494	0.665278	0.190507	0.00343762	13.8434	0.250509	0.524063	0.00658476	2746.61	29.63	2739.05	17.2373	2716.39	27.8905	-0.834336
14	258.814	282.713	0.915465	0.192242	0.00341563	13.5029	0.226476	0.505418	0.00575309	2761.43	29.315	2715.49	15.9632	2637.04	24.6767	-2.97495
15	90.5336	194.518	0.465425	0.195001	0.00368784	13.7898	0.26538	0.507128	0.00616519	2784.88	31.6325	2735.38	18.3141	2644.36	26.4089	-3.44219
16	70.2952	305.199	0.230326	0.187914	0.00352002	13.4234	0.250669	0.512973	0.00663001	2723.77	30.095	2709.9	17.7426	2669.31	28.2856	-1.52088
17	113.128	178.045	0.635393	0.187797	0.00336388	13.5635	0.255212	0.518847	0.00657806	2724.08	29.6325	2719.72	17.8895	2694.29	27.957	-0.943938
18	56.9459	102.015	0.558211	0.183485	0.00444104	12.9644	0.238254	0.498759	0.00600074	2684.88	40.125	2677.07	17.4193	2608.46	25.8486	-2.63034
19	49.1005	99.7671	0.492151	0.181472	0.00428452	13.4132	0.23313	0.521743	0.00557604	2666.36	38.7375	2709.19	16.5265	2706.57	23.6664	-0.0969722
20	124.22	337.791	0.367742	0.187034	0.0028382	13.4739	0.210965	0.519734	0.00576063	2716.36	25.775	2713.46	14.9143	2698.05	24.4789	-0.571034
21	143.681	883.866	0.16256	0.162531	0.0023752	10.6392	0.161832	0.472417	0.00474974	2483.33	24.695	2492.14	14.2193	2494.15	20.8385	0.0808209
22	157.454	245.003	0.64266	0.185656	0.00297929	13.5951	0.235198	0.529384	0.00623792	2705.55	27.01	2721.92	16.4672	2738.86	26.3346	0.618436
23	176.64	274.891	0.64258	0.185209	0.0030435	13.3106	0.226391	0.52011	0.00559781	2701.85	27.165	2701.94	16.1679	2699.65	23.7836	-0.0848174
24	63.9251	111.699	0.572296	0.177822	0.00344347	12.6467	0.242895	0.5163	0.00612689	2632.41	26.7	2653.7	18.1624	2683.47	26.0882	1.10921
25	83.7302	253.732	0.329994	0.180859	0.00348114	12.7447	0.249795	0.511693	0.00633897	2660.81	31.79	2660.97	18.542	2663.85	27.0699	0.10825
26	91.6807	168.884	0.542861	0.183787	0.00343383	13.257	0.260188	0.523099	0.006392	2687.35	30.0925	2698.13	18.6211	2712.31	27.0933	0.522966
27	123.233	223.183	0.552159	0.179396	0.00433417	14.1478	0.292508	0.559058	0.00744297	2647.22	40.125	2759.66	19.6969	2862.73	30.8141	3.60043
28	46.1258	111.273	0.41453	0.183074	0.00324882	13.7945	0.255941	0.545954	0.00648126	2681.17	29.3175	2735.7	17.6641	2808.32	27.0685	2.58596
29	85.2291	133.329	0.639238	0.186457	0.00314375	13.9159	0.250164	0.540181	0.00632489	2722.22	27.78	2744	17.1315	2784.2	26.5154	1.44406
30	79.5695	409.171	0.194465	0.177389	0.00273145	13.0198	0.215634	0.530211	0.0056373	2628.7	25.6225	2681.09	15.7233	2742.34	23.7947	2.23355
31	39.5176	116.927	0.337968	0.183635	0.00325576	13.3197	0.247432	0.524185	0.00573907	2687.04	29.63	2702.58	17.641	2716.9	24.3172	0.527186
32	118.711	231.629	0.512504	0.169729	0.00295927	10.5272	0.210624	0.447266	0.00572464	2555.24	29.0175	2482.32	18.6296	2383.08	25.5312	-4.16407
33	78.9821	131.797	0.59927	0.181401	0.00316675	12.9005	0.2283	0.513383	0.00577345	2665.74	28.7025	2672.41	16.7752	2671.05	24.6349	-0.0509114
34	68.7819	121.587	0.565701	0.181371	0.0034087	13.3729	0.25757	0.532462	0.00661397	2665.74	30.4	2706.35	18.289	2751.82	27.8618	1.65229
35	66.9464	125.039	0.535402	0.185205	0.00373181	13.7141	0.286902	0.533901	0.00710359	2701.85	33.335	2730.17	19.8853	2757.87	29.8909	1.00439
22BS19-1 (~2.63 Ga monzogranite; GPS: N42°38′34.42″ E127°22′54.38″)
1	480.761	345.479	1.39158	0.177493	0.00273312	12.2309	0.202669	0.500254	0.00549902	2629.32	24.8475	2622.29	15.6554	2614.89	23.6708	-0.282905
2	806.758	828.572	0.973672	0.16928	0.00350541	11.2295	0.170645	0.471445	0.0047073	2550.3	34.1075	2542.37	14.2732	2489.89	20.6665	-2.10765
3	1382.86	1338.3	1.03329	0.173075	0.00241269	10.8949	0.169469	0.458715	0.00593517	2587.35	23.4575	2514.2	14.567	2433.88	26.2619	-3.30011
4	1409.06	1480.84	0.951527	0.174716	0.00299267	12.1211	0.189501	0.498731	0.0061218	2603.39	27.93	2613.82	14.772	2608.34	26.369	-0.209945
5	136.171	140.642	0.968217	0.178991	0.00281804	12.1655	0.247776	0.494901	0.00761301	2643.52	26.2375	2617.25	19.1923	2591.84	32.8592	-0.980373
6	637.027	1118.85	0.569359	0.170203	0.00239626	9.81933	0.144375	0.420734	0.00435326	2561.11	23.4625	2417.97	13.6488	2263.81	19.7902	-6.8096
7	384.27	353.445	1.08721	0.17296	0.00417475	11.9925	0.178361	0.490977	0.00575108	2586.73	41.205	2603.82	14.0512	2574.9	24.9043	-1.12313
8	468.441	1293.38	0.362185	0.170232	0.00270221	9.11759	0.180368	0.390538	0.00556169	2561.11	26.5475	2349.88	18.1718	2125.32	25.8091	-10.5655
9	409.368	575.948	0.710772	0.179569	0.00307197	12.09	0.202967	0.493306	0.0062044	2650.01	28.3975	2611.41	15.8438	2584.96	26.82	-1.02334
10	502.617	626.852	0.801811	0.177985	0.00377571	12.2056	0.225059	0.494905	0.00628678	2635.19	35.185	2620.34	17.3964	2591.86	27.1463	-1.09861
11	1018.07	693.51	1.46799	0.176102	0.00471901	12.2624	0.398854	0.478846	0.00837354	2616.36	43.9825	2624.7	30.5888	2522.24	36.5264	-4.06229
12	505.888	510.825	0.990334	0.176839	0.00300814	11.7844	0.187805	0.48824	0.00578904	2623.14	28.3975	2587.43	15.0196	2563.06	25.1138	-0.950799
13	562.342	630.22	0.892294	0.180276	0.00288473	12.3873	0.205201	0.502013	0.006027	2655.25	27.3175	2634.22	15.6665	2622.44	25.9057	-0.449044
14	470.527	547.357	0.859634	0.173288	0.00459366	10.2053	0.154403	0.411646	0.00439244	2590.74	43.37	2453.56	14.0906	2222.44	20.0943	-10.399
15	409.833	305.397	1.34197	0.174704	0.00314175	12.5191	0.201612	0.516943	0.0066458	2603.39	29.94	2644.16	15.249	2686.2	28.2793	1.56518
16	262.586	352.421	0.745092	0.177022	0.00323399	12.0218	0.209861	0.488234	0.00598103	2624.99	30.2475	2606.11	16.4597	2563.03	25.9443	-1.68072
17	398.453	949.246	0.419757	0.174711	0.00240936	11.12	0.199085	0.462117	0.00647051	2603.39	23.9175	2533.24	16.7675	2448.9	28.5588	-3.44404
18	1322.55	690.79	1.91455	0.175845	0.00242901	11.8098	0.177741	0.487468	0.00542651	2613.89	22.84	2589.44	14.1984	2559.71	23.5581	-1.16129
19	444.005	595.009	0.746216	0.176808	0.00326623	11.8499	0.204875	0.480991	0.00637451	2633.34	30.56	2592.62	16.2847	2531.58	27.7805	-2.41088
20	294.908	527.78	0.558771	0.171874	0.00268524	11.5704	0.205498	0.486953	0.00591013	2576.24	25.925	2570.29	16.6909	2557.48	25.6595	-0.500853
21	724.892	618.842	1.17137	0.175347	0.00374884	11.7177	0.212796	0.481829	0.00594087	2609.57	41.205	2582.11	17.0802	2535.23	25.8808	-1.84928
22	229.931	640.719	0.358864	0.177796	0.00299451	12.2984	0.222721	0.502998	0.00654425	2632.41	27.78	2627.45	17.0991	2626.67	28.1044	-0.0299431
23	163.446	468.477	0.348889	0.166777	0.00276361	12.4927	0.338454	0.545422	0.0135689	2525.61	28.0825	2642.18	25.5334	2806.1	56.6202	5.84178
24	560.607	392.323	1.42894	0.174097	0.00325445	11.9275	0.194019	0.491868	0.0056042	2597.22	31.175	2598.73	15.3412	2578.75	24.256	-0.774657
25	2980.34	1396.56	2.13406	0.171256	0.00309628	10.8116	0.194785	0.452924	0.0064055	2570.06	30.2475	2507.06	16.8313	2408.24	28.45	-4.1034
26	279.407	225.882	1.23696	0.176442	0.0029542	11.7256	0.19174	0.482747	0.00555058	2619.45	27.78	2582.74	15.3995	2539.22	24.1707	-1.71408
27	576.522	552.473	1.04353	0.170231	0.00255198	11.2812	0.170807	0.479738	0.00478309	2561.11	25.005	2546.65	14.2277	2526.12	20.8819	-0.812732
28	178.661	226.347	0.789321	0.171074	0.00336679	12.2401	0.217754	0.511244	0.0055506	2568.21	38.12	2622.99	16.7945	2661.94	23.7204	1.46305
29	588.068	686.273	0.856902	0.17425	0.00278147	12.322	0.218697	0.51016	0.00582463	2599.07	26.54	2629.25	16.7644	2657.31	24.905	1.05604
30	1019.35	1089.54	0.935583	0.165357	0.00381567	10.1128	0.226883	0.431181	0.00715206	2522.22	38.89	2445.14	20.797	2311.04	32.2389	-5.8027
31	444.286	350.047	1.26922	0.170493	0.00300838	11.3968	0.222634	0.48193	0.00577114	2562.65	29.63	2556.17	18.3179	2535.67	25.1418	-0.808466
32	484.584	339.302	1.42818	0.171088	0.00286942	11.7469	0.205798	0.496121	0.00519687	2568.21	28.09	2584.44	16.4873	2597.1	22.4359	0.487635
33	805.424	625.654	1.28733	0.172892	0.00264758	12.0086	0.198984	0.502862	0.00563411	2587.04	25.925	2605.08	15.6323	2626.08	24.2087	0.799854
34	894.917	668.823	1.33805	0.167632	0.00305727	9.98823	0.161105	0.427436	0.00489196	2600	30.555	2433.7	14.9789	2294.15	22.1272	-6.08281
35	522.869	706.951	0.739612	0.163817	0.00262685	10.7202	0.178509	0.475341	0.00520537	2495.37	26.855	2499.18	15.5583	2506.94	22.7848	0.309693
36	469.063	604.463	0.776	0.159282	0.00242111	8.96065	0.185852	0.408439	0.00662857	2447.83	25.925	2334	19.012	2207.78	30.3623	-5.7171
37	280.493	423.385	0.6625	0.167682	0.00262927	11.8187	0.183778	0.513431	0.00543829	2534.87	25.77	2590.15	14.6634	2671.26	23.2091	3.03649
38	1765.02	733.466	2.4064	0.172099	0.00279426	11.4403	0.177589	0.484364	0.00440939	2588.89	27.1625	2559.72	14.5991	2546.25	19.1987	-0.529113
39	188.489	319.607	0.58975	0.165419	0.00355848	10.6394	0.185796	0.465328	0.00518476	2522.22	36.4175	2492.16	16.2965	2463.04	22.848	-1.18208
40	415.757	548.239	0.758349	0.171303	0.00333751	11.3541	0.214927	0.485863	0.00703912	2572.22	31.945	2552.66	17.7499	2552.75	30.5703	0.00348582
21LJ39-1 (~2.5 Ga monzogranite with 3.6-3.2 Ga xenocrystic zircons; GPS: N42°38′42.27″; E127°23′12.1″)
1x	918.804	16.2013	0.017633	0.19308	0.00155	14.4796	0.27206	0.54095	0.00758	2768.5	13.2	2781.7	17.8	2787.4	31.7	0.204492
2x	453.651	255.837	0.563952	0.31706	0.00205	32.3712	0.5485	0.73973	0.01125	3555.6	10	3561.7	16.7	3569.6	41.7	0.221313
3	824.159	193.671	0.234993	0.16647	0.00148	11.1616	0.2383	0.48591	0.0096	2522.5	15	2536.7	19.9	2552.9	41.6	0.634572
4	738.906	727.359	0.984373	0.16787	0.00148	10.7805	0.16733	0.46415	0.00511	2536.5	14.8	2504.4	14.4	2457.9	22.5	-1.89186
5	880.635	368.335	0.41826	0.16667	0.00174	11.0294	0.17963	0.48024	0.00676	2524.4	17.6	2525.6	15.2	2528.3	29.4	0.106791
6	474.941	184.437	0.388336	0.16702	0.00186	11.1277	0.22181	0.48337	0.00834	2528	18.7	2533.9	18.6	2541.9	36.3	0.314725
7	743.845	100.533	0.135153	0.16687	0.00223	10.6496	0.1538	0.46034	0.00434	2526.5	22.5	2493	13.4	2441	19.1	-2.13027
8	775.747	107.363	0.138399	0.16673	0.00155	11.045	0.16996	0.47977	0.00505	2525.1	15.6	2526.9	14.3	2526.3	22	-0.0237501
9	774.181	68.0156	0.087855	0.1672	0.00159	11.0596	0.12919	0.47945	0.0039	2529.9	15.9	2528.2	10.9	2524.9	17	-0.130698
10	743.018	95.6386	0.128716	0.16431	0.0019	11.0705	0.26323	0.48628	0.01054	2500.5	19.4	2529.1	22.1	2554.6	45.7	0.998199
11x	449.032	296.952	0.661317	0.26178	0.00346	23.3126	0.35454	0.64773	0.00803	3257.5	20.8	3240.1	14.8	3219.3	31.4	-0.646103
12	796.181	860.705	1.08104	0.16752	0.0017	11.2448	0.19925	0.48728	0.00693	2533.1	17	2543.6	16.5	2558.9	30	0.597913
13x	743.27	299.124	0.402444	0.29836	0.00333	29.0574	0.49836	0.70415	0.00694	3461.8	17.3	3455.5	16.8	3436.4	26.3	-0.555814
14	736.211	61.5541	0.0836093	0.16987	0.00198	10.8807	0.15529	0.46557	0.00573	2556.4	19.5	2513	13.3	2464.1	25.2	-1.9845
15	762.415	93.419	0.12253	0.16782	0.00199	10.9898	0.11898	0.47517	0.00428	2536	19.9	2522.3	10.1	2506.2	18.7	-0.642407
16x	190.973	94.6881	0.49582	0.25904	0.00255	23.3862	0.3371	0.65512	0.0078	3240.9	15.5	3243.1	14	3248.2	30.4	0.15701
17	302.013	375.071	1.2419	0.17575	0.00172	12.2152	0.18875	0.50395	0.00656	2613.2	16.3	2621.1	14.5	2630.7	28.1	0.364922
18	172.139	88.5075	0.514164	0.17639	0.00203	12.1541	0.17268	0.5	0.00581	2619.3	19.1	2616.4	13.3	2613.8	25	-0.099472
19	660.706	191.564	0.289939	0.16628	0.00193	11.1425	0.17902	0.48546	0.00601	2520.5	19.5	2535.1	15	2551	26.1	0.623285
20	858.327	305.338	0.355736	0.16701	0.00131	11.0335	0.12746	0.47933	0.004	2527.9	13.2	2526	10.8	2524.4	17.4	-0.0633814
21	332.418	419.511	1.262	0.16711	0.00175	10.9878	0.1734	0.47665	0.00621	2528.9	17.6	2522.1	14.7	2512.6	27.1	-0.378094
22x	371.675	146.186	0.393318	0.30022	0.00264	29.4744	0.45138	0.71318	0.00694	3471.4	13.6	3469.4	15	3470.4	26.1	0.0288151
23	144.603	136.141	0.941486	0.1653	0.00119	10.9705	0.19123	0.48151	0.00798	2510.6	12.1	2520.6	16.2	2533.9	34.7	0.524883
24	306.412	263.763	0.860812	0.16766	0.00169	11.0502	0.16999	0.47801	0.00639	2534.4	17	2527.4	14.3	2518.6	27.9	-0.3494
25	476.476	404.464	0.848866	0.16784	0.00121	10.9022	0.15735	0.47208	0.00524	2536.2	12.1	2514.8	13.4	2492.7	23	-0.886589
26x	409.457	147.676	0.360662	0.2608	0.00297	24.3278	0.3672	0.67579	0.00873	3251.5	17.9	3281.6	14.7	3328.2	33.6	1.40016
27	735.985	145.217	0.19731	0.16613	0.0016	10.9008	0.1179	0.47675	0.00576	2519	16.2	2514.7	10.1	2513.1	25.1	-0.0636664
28	680.671	153.91	0.226116	0.16356	0.00197	11.2183	0.16155	0.49837	0.00693	2492.8	20.2	2541.4	13.4	2606.8	29.8	2.50882
29	917.476	383.128	0.417589	0.166	0.00167	11.0297	0.14982	0.48192	0.00541	2517.7	16.9	2525.6	12.6	2535.6	23.6	0.394384
30	593.25	200.652	0.338225	0.16696	0.00149	10.9896	0.14458	0.47792	0.0057	2527.4	15	2522.3	12.2	2518.2	24.9	-0.162815
31	969.589	126.169	0.130126	0.16781	0.00122	11.0117	0.13379	0.47692	0.00522	2535.9	12.2	2524.1	11.3	2513.8	22.8	-0.409738
32x	1017.39	259.95	0.255506	0.25714	0.00152	22.7813	0.26897	0.64335	0.00723	3229.3	9.3	3217.6	11.5	3202.2	28.3	-0.480919
33	821.152	488.509	0.594906	0.16761	0.00132	10.9313	0.11899	0.47338	0.00453	2533.9	13.2	2517.3	10.1	2498.4	19.8	-0.756484
34	830.845	71.988	0.0866444	0.16703	0.00129	10.9938	0.1375	0.47836	0.00488	2528.1	12.9	2522.6	11.6	2520.1	21.3	-0.0992024
35x	2249.57	184.064	0.0818222	0.20835	0.00178	16.0784	0.20043	0.56094	0.0064	2892.7	13.9	2881.5	11.9	2870.5	26.4	-0.383209
36	862.071	82.9196	0.0961865	0.16744	0.00123	10.8272	0.10706	0.47014	0.0044	2532.3	12.4	2508.4	9.2	2484.2	19.3	-0.974157
37	814.759	44.1341	0.0541683	0.17933	0.00161	12.2072	0.20596	0.49355	0.00583	2646.6	14.9	2620.5	15.8	2586	25.2	-1.33411
38x	255.677	98.8556	0.386643	0.30495	0.00343	29.2601	0.49224	0.69972	0.01032	3495.5	17.4	3462.3	16.5	3419.6	39.2	-1.24868
39	433.844	386.589	0.891079	0.17866	0.00147	12.2783	0.16995	0.49856	0.00563	2640.5	13.7	2625.9	13	2607.6	24.2	-0.701795
40	1096.51	174.788	0.159404	0.1682	0.00135	10.4423	0.12585	0.45041	0.00436	2539.8	13.5	2474.8	11.2	2397.1	19.4	-3.24142
41	673.808	756.338	1.12248	0.16708	0.00176	11.0559	0.12036	0.48177	0.00502	2528.6	17.7	2527.8	10.1	2535	21.8	0.284024
42x	409.702	246.108	0.6007	0.32561	0.00259	33.4175	0.50986	0.74375	0.00979	3596.5	12.2	3593	15	3584.5	36.2	-0.237132
21LJ35-1 (~2.5 Ga monzogranite with 3.6-3.2 Ga xenocrystic zircons; GPS: N42°38′35.1″; E127°22′55.8″)
1	484.099	180.157	0.37215	0.16614	0.00173	11.3262	0.27063	0.49315	0.01124	2519.2	17.4	2550.4	22.3	2584.3	48.5	1.31177
2	159.494	118.584	0.743501	0.16681	0.00165	11.3357	0.32989	0.49322	0.01114	2525.9	16.6	2551.1	27.2	2584.6	48.1	1.29614
3	312.459	280.296	0.897063	0.16727	0.00082	10.8954	0.17341	0.47261	0.00693	2530.5	8.3	2514.2	14.8	2495	30.4	-0.769539
4	234.666	113.513	0.483722	0.16631	0.00074	11.1493	0.16423	0.48676	0.00705	2520.8	7.5	2535.7	13.7	2556.6	30.6	0.817492
5	302.924	132.373	0.436985	0.16694	0.00123	11.4345	0.2856	0.49604	0.01081	2527.2	12.4	2559.2	23.3	2596.7	46.6	1.44414
6	737.853	136.277	0.184694	0.16631	0.00113	11.1642	0.15712	0.48766	0.00739	2520.8	11.4	2536.9	13.1	2560.5	32	0.921695
7x	1821.02	378.605	0.207908	0.2195	0.00196	15.645	0.24295	0.5181	0.00698	2977	14.4	2855.4	14.8	2691.1	29.6	-6.10531
8	342.727	265.235	0.773896	0.16885	0.00113	11.0381	0.19824	0.47314	0.00701	2546.2	11.3	2526.4	16.7	2497.3	30.7	-1.16526
9	365.235	343.186	0.939629	0.16692	0.00172	11.2499	0.17656	0.48876	0.00796	2527	17.3	2544.1	14.6	2565.3	34.5	0.826414
10x	182.653	139.057	0.761319	0.3405	0.00176	36.3156	0.40573	0.77396	0.00807	3665	7.9	3675.1	11	3695.2	29.3	0.543949
11	934.681	970.399	1.03821	0.16399	0.00093	11.2552	0.19082	0.49579	0.00723	2497.2	9.6	2544.5	15.8	2595.7	31.2	1.97249
12	1387.15	466.274	0.336138	0.15946	0.00086	9.32593	0.24152	0.42341	0.01088	2449.9	9.2	2370.6	23.7	2276	49.3	-4.15641
13	963.709	941.309	0.976756	0.16586	0.0013	11.0038	0.15127	0.48061	0.00553	2516.3	13.2	2523.5	12.8	2529.9	24.1	0.252974
14	588.257	374.726	0.637011	0.16647	0.00133	10.9089	0.14507	0.47546	0.00641	2522.5	13.4	2515.4	12.4	2507.5	28	-0.315055
15x	287.53	228.698	0.795389	0.17823	0.00167	12.7227	0.18085	0.51771	0.00754	2636.5	15.6	2659.3	13.4	2689.5	32	1.12289
16	215.869	129.861	0.601574	0.16494	0.00141	10.8441	0.11918	0.47677	0.00399	2507	14.4	2509.9	10.2	2513.2	17.4	0.131307
17	440.833	253.868	0.575882	0.16512	0.00136	10.9191	0.13147	0.47919	0.00457	2508.8	13.8	2516.3	11.2	2523.7	19.9	0.29322
18x	147.752	65.5236	0.443469	0.31536	0.00243	31.4087	0.31397	0.72278	0.00692	3547.4	11.8	3531.9	9.8	3506.5	25.9	-0.724369
19	631.367	591.842	0.937398	0.16626	0.00141	10.8288	0.12187	0.47367	0.00473	2520.3	14.3	2508.5	10.5	2499.6	20.7	-0.356057
20x	828.129	114.061	0.137733	0.19728	0.00261	14.8072	0.24597	0.54423	0.00726	2803.8	21.6	2802.9	15.8	2801.2	30.3	-0.0606883
21	135.219	154.743	1.14439	0.1676	0.00185	10.6358	0.12257	0.461	0.00503	2533.9	18.6	2491.8	10.7	2444	22.2	-1.95581
22	327.361	270.227	0.825471	0.16486	0.00167	10.7998	0.14843	0.47606	0.00514	2506.1	17	2506.1	12.8	2510.1	22.5	0.159356
23	1846.86	2426.07	1.31362	0.15397	0.00148	7.73736	0.11788	0.3648	0.00459	2390.5	16.4	2201	13.7	2004.9	21.7	-9.78104
24	816.1	689.378	0.844722	0.16475	0.00185	8.70947	0.12233	0.38478	0.00444	2505	18.9	2308.1	12.8	2098.6	20.7	-9.98285
25	264.901	178.146	0.672501	0.16646	0.00172	10.7505	0.14793	0.46959	0.00507	2522.4	17.4	2501.8	12.8	2481.8	22.2	-0.805867
26x	531.714	165.575	0.311399	0.17616	0.00205	11.4828	0.14622	0.47448	0.00602	2617.1	19.4	2563.2	11.9	2503.2	26.3	-2.39693
27	257.658	124.723	0.484064	0.16627	0.00141	10.7637	0.12773	0.47064	0.00484	2520.4	14.3	2502.9	11	2486.4	21.2	-0.66361
28	436.733	515.66	1.18072	0.16345	0.00139	10.8812	0.20714	0.48243	0.00841	2491.6	14.3	2513	17.7	2537.8	36.5	0.977224
29	643.395	531.631	0.826289	0.16052	0.0024	10.1684	0.20142	0.46128	0.0074	2461.2	25.3	2450.2	18.3	2445.2	32.6	-0.204482
30x	841.086	715.385	0.850549	0.34004	0.00435	36.2963	0.50784	0.77375	0.01528	3663	19.6	3674.6	13.8	3694.4	55.5	0.535946
31	604.976	265.932	0.439575	0.16398	0.00152	10.8063	0.14635	0.47861	0.00654	2497.1	15.6	2506.6	12.6	2521.2	28.5	0.579089
32	1113.24	540.876	0.485858	0.16563	0.0017	10.7675	0.16877	0.471	0.00515	2514	17.3	2503.3	14.6	2488	22.6	-0.614952
33	146.712	155.681	1.06113	0.16491	0.00238	10.9879	0.21512	0.48463	0.00735	2506.6	24.3	2522.1	18.2	2547.4	31.9	0.99317
34	1364.13	972.826	0.713147	0.15832	0.00125	10.1392	0.17068	0.46293	0.00704	2437.8	13.4	2447.6	15.6	2452.5	31	0.199796
35	659.839	598.954	0.907727	0.16392	0.00198	10.8399	0.18508	0.47923	0.00518	2496.5	20.4	2509.5	15.9	2523.9	22.6	0.570546
36	1375.1	1455.55	1.0585	0.15865	0.00136	9.61992	0.17856	0.43901	0.00712	2441.3	14.5	2399.1	17.1	2346.2	31.9	-2.25471
22BS16-1 (~2.5 Ga monzogranite with 3.6-3.2 Ga xenocrystic zircons; GPS: N42°38′26.70″ E127°22′38.11″)
1	315.862	201.957	0.639383	0.16246	0.00409697	10.7962	0.192617	0.469219	0.0059892	2481.17	42.5925	2505.74	16.6673	2480.14	26.3126	-1.03222
2	889.367	547.389	0.615481	0.168953	0.00255677	10.7964	0.191008	0.465067	0.0062355	2547.22	25.31	2505.76	16.5292	2461.89	27.4689	-1.7817
3x	1199.28	217.837	0.18164	0.277946	0.00515708	21.5894	0.43538	0.558327	0.00870605	3351.54	29.015	3165.44	19.6881	2859.71	36.0479	-10.6908
4	1735.61	1092.72	0.629589	0.171169	0.00310396	11.2773	0.231273	0.471837	0.00717208	2568.82	30.2475	2546.33	19.2054	2491.61	31.4414	-2.19625
5	557.155	252.182	0.452625	0.168055	0.00308749	10.9664	0.173902	0.470844	0.00639028	2538.58	30.8625	2520.28	14.8553	2487.26	28.0395	-1.3276
6	1351.71	245.148	0.181361	0.162545	0.00285923	10.0263	0.1684	0.44208	0.00559445	2483.33	34.26	2437.2	15.5959	2359.95	25.0409	-3.27363
7x	942.745	113.094	0.119962	0.244773	0.00504592	19.4504	0.473362	0.563886	0.00916896	3151.55	32.7175	3064.43	23.595	2882.67	37.8269	-6.30535
8	807.86	470.482	0.582381	0.170775	0.00261118	11.9119	0.412918	0.504862	0.0154278	2565.12	25.6175	2597.5	32.5195	2634.66	66.1039	1.41026
9	509.464	69.1267	0.135685	0.166771	0.0033712	11.1877	0.180343	0.483365	0.00610054	2525.61	33.95	2538.89	15.1236	2541.91	26.5473	0.118503
10	1131.38	795.349	0.702992	0.163292	0.0038222	10.8684	0.196168	0.472148	0.0055354	2489.82	39.1975	2511.93	16.8696	2492.97	24.2764	-0.760551
11	712.066	197.141	0.276857	0.16306	0.00345605	10.3236	0.192348	0.454767	0.00588563	2487.34	36.265	2464.22	17.3291	2416.41	26.1132	-1.97839
12	518.189	275.902	0.532435	0.166129	0.0033015	10.811	0.186887	0.46773	0.00613662	2520.37	33.3325	2507.01	16.1567	2473.6	26.9857	-1.35084
13	1808.27	417.236	0.230737	0.16122	0.00299186	9.65725	0.164811	0.429682	0.00556324	2468.2	31.485	2402.64	15.7873	2304.29	25.1154	-4.26839
14x	2228.97	800.689	0.359219	0.18012	0.00263996	11.2467	0.229044	0.453053	0.00828851	2654.02	25.155	2543.8	19.0687	2408.81	36.7947	-5.60395
15	1235.36	247.636	0.200457	0.165453	0.00355104	11.1353	0.295544	0.475991	0.00941498	2512.03	36.11	2534.52	24.7887	2509.78	41.1424	-0.985668
16	509.301	755.752	1.4839	0.166078	0.0030316	10.7624	0.177328	0.464999	0.00585346	2518.21	31.325	2502.83	15.402	2461.59	25.7912	-1.67517
17	2414.37	5537.95	2.29374	0.164685	0.00251654	7.74484	0.118851	0.341994	0.00375998	2505.55	25.9275	2201.82	13.8811	1896.25	18.0905	-16.1143
18x	2654.22	640.764	0.241413	0.18806	0.00294214	12.883	0.301533	0.494316	0.00884927	2725.01	25.9275	2671.13	22.1284	2589.32	38.201	-3.15947
19x	664.094	215.988	0.325237	0.194924	0.00320281	13.9592	0.26888	0.519147	0.00786939	2784.26	26.85	2746.95	18.346	2695.56	33.425	-1.90628
20	691.671	118.849	0.171829	0.161298	0.00378886	10.7674	0.203838	0.476096	0.00712185	2469.43	39.5075	2503.26	17.6709	2510.24	31.1321	0.278098
21	302.348	245.33	0.811417	0.164768	0.00347362	10.4485	0.197195	0.455273	0.0065304	2505.24	35.4975	2475.36	17.5703	2418.65	28.9571	-2.34437
22x	1326.28	540.931	0.407857	0.27187	0.00605033	21.0536	0.834949	0.546652	0.0163282	3316.97	34.105	3141.06	38.5017	2811.23	68.0726	-11.7326
23	1120.28	794.36	0.709074	0.161286	0.00301621	10.2142	0.259966	0.453705	0.0101577	2469.43	31.4825	2454.36	23.5976	2411.7	45.063	-1.76888
24	1823.5	729.913	0.400282	0.168345	0.00356574	11.2935	0.198975	0.474747	0.0065391	2542.59	35.4975	2547.67	16.5254	2504.35	28.6157	-1.72989
25	396.484	303.535	0.765568	0.164181	0.00365332	11.2285	0.176504	0.487673	0.00687832	2499.07	37.3475	2542.28	14.7575	2560.6	29.8373	0.715272
26x	916.343	172.16	0.187877	0.27125	0.00620451	24.5926	0.794924	0.63747	0.012398	3313.27	36.575	3292.18	31.6178	3179.06	48.8388	-3.55817
27	335.142	157.689	0.470514	0.167399	0.00251451	11.3485	0.209447	0.49202	0.00772903	2531.79	25.31	2552.2	17.3095	2579.41	33.423	1.05493
28	1100.4	490.611	0.445848	0.1664	0.00256404	10.2027	0.192535	0.44527	0.00713438	2521.91	25.9225	2453.32	17.5305	2374.19	31.8477	-3.33287
29x	1491.64	181.237	0.121502	0.194636	0.00371916	14.1951	0.464244	0.52201	0.0110341	2783.34	31.17	2762.83	31.0791	2707.7	46.7575	-2.03591
30x	1792.34	229.662	0.128136	0.181892	0.0042881	11.6182	0.215276	0.455215	0.00612095	2670.06	39.195	2574.14	17.4113	2418.4	27.1464	-6.44002
31	1389.76	375.408	0.270125	0.163882	0.00400912	9.42157	0.18516	0.411643	0.00682416	2495.99	41.355	2379.93	18.1128	2222.43	31.1863	-7.08718
32	939.46	585.723	0.623467	0.168078	0.00273692	10.9715	0.216828	0.476409	0.0082279	2538.58	27.4675	2520.72	18.4703	2511.6	35.9509	-0.362873
33	1009.48	585.881	0.580379	0.160895	0.0034219	10.6882	0.190743	0.472795	0.00686818	2465.12	36.575	2496.4	16.6571	2495.81	30.0922	-0.0236222
34x	1383.15	55.2479	0.0399436	0.174374	0.00326935	11.7761	0.189173	0.488716	0.00657005	2611.11	31.4825	2586.77	15.137	2565.12	28.4832	-0.844065
35x	983.147	538.791	0.548027	0.311044	0.00585734	31.7884	0.602291	0.738081	0.0114889	3527.78	28.37	3543.76	18.8066	3563.46	42.655	0.552714
22BS23-1 (~2.5 Ga monzogranite; GPS: N42°38′31.24″ E127°22′25.60″)
1	68.6936	92.9496	0.739041	0.170104	0.00344899	11.0579	0.211415	0.476768	0.00604079	2558.95	33.95	2528.02	17.8858	2513.17	26.4043	-0.590805
2	84.253	132.179	0.637416	0.167792	0.00294843	11.2617	0.201186	0.490193	0.00607386	2535.49	29.63	2545.03	16.7498	2571.51	26.3115	1.02964
3	342.531	521.633	0.656651	0.16202	0.00302666	9.90074	0.143864	0.441729	0.00425545	2476.84	26.855	2425.58	13.5018	2358.38	19.07	-2.84954
4	146.804	200.607	0.731797	0.1643	0.00313429	11.195	0.187127	0.491479	0.00543389	2501.85	32.1025	2539.5	15.6761	2577.07	23.5274	1.45801
5	77.859	601.009	0.129547	0.162002	0.00234051	10.4494	0.167586	0.470197	0.00545008	2476.84	24.075	2475.44	14.9573	2484.43	23.9347	0.361558
6	285.409	390.353	0.731155	0.159092	0.00330833	10.6082	0.148397	0.475336	0.00395143	2445.98	35.1825	2489.42	13.0904	2506.92	17.3186	0.697863
7	113.86	561.195	0.202889	0.162875	0.00234439	11.1933	0.196104	0.499922	0.00639072	2487.03	24.08	2539.36	16.4214	2613.46	27.5025	2.83542
8	140.146	340.307	0.411821	0.165289	0.00305979	10.5068	0.165481	0.45779	0.00461555	2510.8	31.6375	2480.52	14.6995	2429.79	20.4523	-2.08766
9	37.2347	155.359	0.23967	0.16367	0.00326168	11.8456	0.207909	0.520892	0.00619254	2494.14	32.8725	2592.28	16.5285	2702.96	26.2881	4.09497
10	217.137	314.595	0.69021	0.165054	0.00278777	11.4082	0.209615	0.502479	0.00657256	2509.26	28.395	2557.1	17.2411	2624.44	28.2353	2.56617
11	164.423	199.904	0.822508	0.165409	0.00280741	10.6655	0.188767	0.467628	0.00497001	2522.22	28.395	2494.43	16.5179	2473.15	21.8711	-0.860299
12	165.149	430.853	0.383308	0.16044	0.00244022	11.3129	0.214274	0.510906	0.00717507	2461.11	25.9275	2549.27	17.7549	2660.5	30.6468	4.1806
13	217.554	287.802	0.755917	0.16495	0.00300591	10.9444	0.161833	0.475775	0.00475734	2507.1	31.3275	2518.42	13.8635	2508.84	20.8249	-0.381882
14	561.405	980.876	0.57235	0.163229	0.00218869	9.98774	0.185544	0.443587	0.00698437	2500	27.935	2433.65	17.2259	2366.68	31.2153	-2.82977
15	124.749	383.161	0.325579	0.161853	0.00223921	10.6808	0.164836	0.477606	0.00497008	2474.99	23.46	2495.76	14.429	2516.83	21.7257	0.837383
16	203.151	559.108	0.363348	0.158889	0.00282316	10.5149	0.170094	0.472837	0.00498393	2444.13	30.245	2481.23	15.0934	2495.99	21.8556	0.591128
17	114.684	683.956	0.167677	0.160085	0.00288306	10.3519	0.165796	0.462903	0.00477068	2457.4	30.56	2466.76	14.9243	2452.36	21.0641	-0.587066
18	53.4535	277.238	0.192807	0.170872	0.00287118	11.4355	0.210905	0.483995	0.00530573	2566.35	27.6275	2559.33	17.3086	2544.64	23.0888	-0.576998
19	632.966	758.313	0.834703	0.173251	0.00286062	11.5589	0.209728	0.482364	0.00524729	2590.74	27.4675	2569.35	17.0462	2537.55	22.8602	-1.25322
20	57.2637	106.964	0.535354	0.166137	0.003342	11.1425	0.236281	0.485672	0.00612537	2520.37	34.415	2535.12	19.8333	2551.93	26.614	0.65845
21	769.163	895.738	0.858692	0.165005	0.00273186	10.661	0.201748	0.46702	0.00545473	2509.26	28.0875	2494.03	17.649	2470.48	24.0064	-0.95337
22	132.122	737.509	0.179147	0.162407	0.00252182	9.9222	0.178032	0.441581	0.00486651	2481.17	26.2375	2427.58	16.6329	2357.71	21.7991	-2.96306
23	158.866	940.455	0.168925	0.165356	0.00245485	10.3961	0.170387	0.455264	0.00487392	2522.22	24.535	2470.7	15.274	2418.61	21.6296	-2.15364
24	565.08	703.306	0.803463	0.160255	0.00290804	10.3716	0.190649	0.463346	0.00652367	2458.32	30.555	2468.52	17.1058	2454.31	28.769	-0.578681
25	639.376	710.142	0.900349	0.167601	0.00241226	10.8757	0.195073	0.470017	0.0060368	2600	24.0725	2512.56	16.7662	2483.63	26.5069	-1.16455
26	99.9567	1413.91	0.0706951	0.164675	0.00229618	10.6942	0.167169	0.470589	0.00481155	2505.55	23.46	2496.92	14.6139	2486.15	21.1344	-0.433545
27	463.619	845.491	0.548343	0.1635	0.0023849	10.5703	0.159093	0.46947	0.00489866	2492.28	19.29	2486.1	14.0637	2481.24	21.5316	-0.196115
28	60.2948	196.805	0.306368	0.162415	0.00310583	11.6859	0.205877	0.515708	0.00633489	2481.17	31.3275	2579.57	16.5716	2680.95	26.9816	3.78156
29	235.403	265.472	0.886733	0.1553	0.00393147	11.1271	0.221221	0.503925	0.0073911	2405.24	42.8975	2533.83	18.6025	2630.64	31.713	3.68027
30	490.389	342.608	1.43134	0.16378	0.00295194	10.934	0.201862	0.485769	0.00600427	2495.37	30.2475	2517.54	17.2601	2552.34	26.0876	1.36372
31	249.619	158.692	1.57297	0.1688	0.00316779	11.092	0.215483	0.477393	0.00519436	2545.98	31.485	2530.89	18.1761	2515.9	22.7056	-0.595846
32	229.925	492.958	0.466419	0.16801	0.0027926	11.2908	0.191262	0.488627	0.00512278	2538.89	28.0825	2547.45	15.8955	2564.73	22.2271	0.674135
33	103.997	399.976	0.260008	0.162016	0.00305479	10.7307	0.172759	0.476673	0.00498567	2476.84	26.855	2500.08	15.05	2512.76	21.8072	0.504323
34	336.477	652.597	0.515596	0.165929	0.00239442	10.8983	0.187858	0.477095	0.00598054	2516.97	25.155	2514.49	16.1224	2514.6	26.1359	0.00422675
35	309.692	678.363	0.456528	0.171548	0.00253393	11.4024	0.219157	0.481756	0.00611611	2572.53	24.6975	2556.62	18.0264	2534.91	26.6434	-0.856543
36	233.827	346.209	0.675392	0.167545	0.00242555	11.1107	0.171172	0.482136	0.00538379	2533.02	24.075	2532.45	14.4544	2536.56	23.4563	0.162019
37	342.778	1086.1	0.315603	0.168302	0.00228971	11.788	0.199211	0.508815	0.00665901	2542.59	23.61	2587.71	15.9152	2651.57	28.4866	2.40835
38	71.3101	207.577	0.343536	0.168412	0.00271288	11.5085	0.199635	0.497286	0.0060246	2541.66	27.1625	2565.27	16.2991	2602.12	25.9764	1.41613
39	156.602	215.083	0.7281	0.162332	0.00313505	10.9012	0.195007	0.482298	0.00556853	2479.93	32.41	2514.74	16.7252	2537.27	24.2559	0.887822
40	277.392	482.887	0.574444	0.169422	0.00274777	11.1284	0.193917	0.477666	0.00596551	2553.7	27.1625	2533.94	16.3257	2517.09	26.0604	-0.669421
22BS27-1(~2.5 Ga syenogranite; GPS:N42°44′25.57″ E127°32′57.83″)
1	1232.78	154.999	0.125731	0.165948	0.00430628	10.763	0.320201	0.468103	0.00906877	2516.97	43.985	2502.88	27.6922	2475.24	39.8432	-1.11667
2	411.613	181.299	0.440459	0.166184	0.00365978	10.5418	0.248929	0.458206	0.00713523	2519.45	41.6675	2483.6	21.9645	2431.63	31.5706	-2.13709
3	1749.68	330.91	0.189127	0.165002	0.00324691	9.87425	0.305069	0.431433	0.0111373	2509.26	32.255	2423.11	28.5334	2312.17	50.1718	-4.79778
4	1720.77	150.914	0.0877013	0.162047	0.00302458	10.654	0.278328	0.475583	0.0103389	2476.84	26.855	2493.43	24.3092	2508	45.188	0.581057
5	348.357	182.558	0.524054	0.159781	0.00356138	10.1731	0.212859	0.455902	0.00657209	2453.39	36.8825	2450.64	19.4157	2421.44	29.1291	-1.20579
6	499.377	241.705	0.484014	0.161645	0.00274178	10.4044	0.206713	0.464482	0.0065899	2473.14	28.705	2471.44	18.4811	2459.32	29.0381	-0.492988
7	415.392	199.278	0.479735	0.159232	0.00321653	10.141	0.207921	0.454298	0.00643012	2447.83	34.26	2447.72	19.0227	2414.33	28.5323	-1.38269
8	1929.43	308.722	0.160007	0.159061	0.00264101	8.10979	0.215621	0.368378	0.00868536	2445.98	28.085	2243.34	24.0816	2021.76	40.9312	-10.9594
9	844.297	156.054	0.184833	0.15838	0.00278283	10.0097	0.284331	0.455566	0.0109217	2438.58	29.47	2435.68	26.2749	2419.95	48.3875	-0.649994
10	1520.81	140.113	0.0921306	0.155841	0.00285485	10.2548	0.248379	0.473832	0.00843502	2410.8	31.1725	2458.03	22.4705	2500.34	36.9187	1.69211
11	1578.63	224.965	0.142506	0.15268	0.00269083	7.50429	0.193402	0.354404	0.00749092	2376.24	29.935	2173.5	23.1388	1955.6	35.6694	-11.1426
12	445.159	188.15	0.422659	0.154486	0.00269935	10.0516	0.209954	0.470048	0.0076941	2395.99	29.625	2439.53	19.3611	2483.77	33.7666	1.78126
13	889.549	1028.17	1.15583	0.161014	0.0031688	9.99788	0.190756	0.442468	0.00612583	2466.35	33.0275	2434.59	17.6892	2361.68	27.4061	-3.08709
14	1357.61	314.208	0.231443	0.159605	0.00250081	10.3763	0.192192	0.467768	0.00591172	2451.54	26.2325	2468.94	17.2358	2473.76	25.9985	0.195022
15	1057.78	179.726	0.169908	0.155557	0.00259078	9.01767	0.234897	0.418565	0.00985273	2409.26	28.3925	2339.8	23.8621	2253.96	44.7905	-3.80826
16	336.634	142.69	0.423873	0.15554	0.00320374	9.90797	0.19734	0.454753	0.00598858	2409.26	34.875	2426.25	18.4436	2416.35	26.5691	-0.409722
17	818.638	1062.73	1.29817	0.15984	0.002903	7.15652	0.272246	0.32095	0.0107991	2454.01	25.4625	2131.1	33.9221	1794.37	52.7099	-18.7663
18	682.316	167.937	0.246128	0.156925	0.00308176	9.36301	0.196549	0.429549	0.00572729	2433.33	33.33	2374.21	19.3257	2303.69	25.8566	-3.06146
19	938.224	179.982	0.191833	0.157361	0.00320488	9.97767	0.218973	0.45689	0.00623271	2427.47	34.565	2432.72	20.3214	2425.81	27.6095	-0.284822
20	566.627	153.784	0.271402	0.157424	0.00390025	10.2129	0.238693	0.461279	0.00614994	2428.09	41.1975	2454.25	21.6791	2445.2	27.1625	-0.370044
21	924.996	158.628	0.17149	0.158119	0.00353488	9.54591	0.240669	0.434285	0.00723143	2435.49	37.495	2391.98	23.2292	2325.01	32.526	-2.8804
22	1105.36	174.185	0.157583	0.158227	0.00316647	9.08776	0.234319	0.412128	0.00758981	2436.72	33.6375	2346.88	23.6393	2224.64	34.6686	-5.49459
23	485.071	147.965	0.305038	0.161243	0.00315387	10.2614	0.216904	0.45828	0.0064518	2468.82	33.025	2458.63	19.6285	2431.96	28.5508	-1.09659
24	488.577	268.315	0.549175	0.158989	0.00345353	10.0542	0.204822	0.450338	0.00590937	2455.55	35.955	2439.78	18.8868	2396.75	26.2976	-1.7951
25	410.571	133.535	0.325242	0.155544	0.00415261	10.3557	0.304393	0.466446	0.0131699	2409.26	46.14	2467.1	27.2692	2467.96	57.9097	0.03472
26	893.996	165.627	0.185266	0.160417	0.00292634	9.63907	0.189533	0.432803	0.00578034	2461.11	30.865	2400.91	18.1624	2318.34	26.0368	-3.56144
27	468.658	219.435	0.468219	0.160466	0.00313385	10.0451	0.216451	0.451216	0.0067652	2460.8	33.4875	2438.94	19.9674	2400.66	30.0795	-1.5947
28	1969.03	191.722	0.0973691	0.161956	0.00322626	9.63783	0.222634	0.428331	0.00692698	2476.23	33.645	2400.79	21.3131	2298.19	31.2878	-4.46445
29	255.355	116.922	0.457881	0.161953	0.00375335	10.2627	0.243901	0.457097	0.00663595	2476.23	38.89	2458.75	22.0521	2426.73	29.3876	-1.31951
30	1104.83	172.857	0.156455	0.157696	0.00386393	9.26221	0.267417	0.420715	0.00744452	2431.17	40.585	2364.29	26.5081	2263.73	33.8012	-4.44223
31	1230.79	173.699	0.141128	0.157142	0.00341118	8.20596	0.190163	0.375657	0.00512986	2424.99	36.7225	2254	21.0302	2055.97	24.0644	-9.63212
32	1405.64	186.029	0.132345	0.161663	0.00325405	10.2106	0.223949	0.454756	0.00661855	2473.14	33.95	2454.04	20.3523	2416.36	29.3576	-1.55926
33	648.497	145.027	0.223635	0.161849	0.00319206	9.44675	0.204231	0.419953	0.00592035	2475.92	33.335	2382.38	19.9164	2260.27	26.9054	-5.40276
34	326.797	139.512	0.426908	0.16388	0.00319931	10.2643	0.213229	0.451354	0.00614289	2495.99	33.025	2458.89	19.2935	2401.27	27.3154	-2.39944
35	566.381	159.911	0.282338	0.162631	0.00304975	10.2753	0.206494	0.455536	0.00651228	2483.02	31.79	2459.88	18.6707	2419.82	28.8718	-1.65567
36	1665.39	175.304	0.105263	0.157432	0.00291113	8.59375	0.207884	0.391687	0.00683799	2428.09	31.4775	2295.89	22.0573	2130.65	31.6951	-7.7557
37	439.678	221.912	0.504715	0.163122	0.00323573	10.4444	0.209135	0.461134	0.00571899	2488.58	33.335	2475	18.6312	2444.56	25.2663	-1.24505
39	919.494	190.504	0.207183	0.161546	0.0035361	10.1175	0.210888	0.451187	0.0055871	2471.91	37.5025	2445.57	19.3325	2400.53	24.8527	-1.87625
40	669.879	137.456	0.205195	0.156597	0.00383254	8.8673	0.247179	0.406043	0.00742442	2420.37	42.125	2324.44	25.4847	2196.8	34.0601	-5.81018
41	1617.93	192.831	0.119184	0.151764	0.00363946	8.34708	0.278827	0.394075	0.00999853	2365.74	41.045	2269.45	30.3285	2141.7	46.2492	-5.96474
42	1155.02	162.247	0.140471	0.159332	0.00348587	9.76009	0.208432	0.441311	0.00595228	2449.99	37.035	2412.39	19.7371	2356.5	26.6526	-2.37159
43	532.753	139.63	0.262092	0.15648	0.00370905	10.0281	0.207522	0.456192	0.00578487	2418.21	40.12	2437.37	19.1788	2422.72	25.6424	-0.60467
44	1110.23	165.511	0.149078	0.164099	0.00329349	9.85011	0.197282	0.431488	0.00518583	2498.46	33.9525	2420.85	18.5355	2312.42	23.3867	-4.68906
46	544.655	130.612	0.239807	0.151611	0.00468005	10.0655	0.191982	0.452178	0.00550133	2363.89	52.47	2440.81	17.6945	2404.93	24.4556	-1.49211
47	505.547	127.838	0.25287	0.158765	0.0029837	10.6331	0.209213	0.481416	0.0065176	2442.28	31.7875	2491.6	18.3394	2533.43	28.3945	1.65101
48	918.195	155.544	0.169402	0.156379	0.00294927	9.71932	0.181119	0.446032	0.00484453	2416.97	32.8675	2408.54	17.2345	2377.59	21.6351	-1.30171
49	1282.38	168.036	0.131034	0.15441	0.00314987	8.92782	0.199017	0.414505	0.00595517	2395.37	35.1825	2330.65	20.4163	2235.49	27.1667	-4.25692
50	1329.12	208.543	0.156903	0.157146	0.0034015	10.2927	0.295613	0.468992	0.0102639	2424.99	36.7225	2461.45	26.6326	2479.14	45.0612	0.713594
51	2116.56	445.963	0.210702	0.157906	0.0032721	9.69096	0.331466	0.441035	0.0128098	2435.18	35.18	2405.85	31.5237	2355.27	57.3182	-2.14726
52	1040.24	176.465	0.169638	0.158464	0.00306331	9.98353	0.204041	0.452655	0.00535808	2439.2	32.715	2433.26	18.9352	2407.04	23.8129	-1.08915
53	1389.36	312.388	0.224844	0.164348	0.00304883	9.9511	0.288232	0.433912	0.0100086	2501.85	31.1775	2430.26	26.7759	2323.33	45.0132	-4.60246
54	755.432	236.581	0.313173	0.159629	0.00286155	10.6701	0.204797	0.480572	0.00587016	2451.54	31.0175	2494.83	17.8994	2529.76	25.5952	1.38077
22BS28-1(~2.5 Ga syenogranite;GPS: N42°44′26″ E127°32′58″)
1	243.16	153.571	0.631561	0.162412	0.00357344	10.6199	0.169432	0.464784	0.00454407	2481.17	37.0375	2490.45	14.9021	2460.65	20.0422	-1.21125
2	187.29	83.7652	0.447249	0.165648	0.0027431	10.6076	0.178271	0.466355	0.00555435	2513.89	27.7775	2489.37	15.686	2467.56	24.4545	-0.884101
3	991.815	449.987	0.453701	0.16846	0.00271038	11.858	0.26359	0.511187	0.00901016	2542.28	26.08	2593.25	20.8899	2661.7	38.4623	2.57136
4	242.112	119.556	0.493805	0.168064	0.00307194	10.8886	0.216663	0.471371	0.0063774	2538.58	29.7825	2513.66	18.5836	2489.57	27.9732	-0.967454
5	119.125	62.8868	0.527907	0.165655	0.00385372	10.6896	0.212542	0.465223	0.00575729	2514.5	38.89	2496.52	18.5398	2462.58	25.3647	-1.37829
6	253.105	182.608	0.721472	0.165521	0.00303886	10.6959	0.204362	0.471079	0.00606292	2512.65	30.0925	2497.07	17.8229	2488.29	26.6023	-0.352671
7	265.044	164.768	0.621665	0.165487	0.00337274	10.6747	0.18718	0.465586	0.00535411	2512.65	33.4875	2495.23	16.3678	2464.18	23.5877	-1.26012
8	279.251	170.804	0.61165	0.163218	0.00453573	11.5814	0.199418	0.495813	0.00534223	2500	46.45	2571.17	16.1888	2595.77	23.0657	0.947866
9	226.883	152.149	0.670605	0.164665	0.00318061	10.61	0.180154	0.465149	0.00507892	2505.55	31.945	2489.58	15.8466	2462.25	22.3859	-1.10999
10	405.799	254.857	0.628037	0.165382	0.00264029	11.1991	0.196562	0.495322	0.00677681	2522.22	26.8525	2539.84	16.4516	2593.66	29.2487	2.07512
11	421.167	182.406	0.433096	0.16628	0.00252494	10.4678	0.172067	0.459455	0.00479066	2520.68	25.6125	2477.07	15.328	2437.15	21.2012	-1.6379
12	244.87	159.002	0.649332	0.164256	0.00262289	10.5815	0.173807	0.47079	0.00480182	2499.69	27.625	2487.08	15.3318	2487.03	21.089	-0.00236179
13	712.488	218.224	0.306284	0.164791	0.00265054	10.1863	0.174376	0.451778	0.00500678	2505.24	26.39	2451.83	15.9158	2403.15	22.2698	-2.02584
14	535.945	220.309	0.411066	0.166197	0.00287323	10.2104	0.178299	0.449748	0.00512554	2519.45	29.7825	2454.02	16.2354	2394.13	22.8277	-2.50155
15	400.555	265.306	0.662346	0.164767	0.00304991	10.4664	0.195524	0.46486	0.00521549	2505.24	31.1725	2476.94	17.396	2460.98	22.9902	-0.648666
16	467.214	292.2	0.625409	0.164397	0.00303305	10.454	0.204681	0.464703	0.00558996	2501.54	31.1775	2475.85	18.2226	2460.29	24.6382	-0.632499
17	245.935	108.686	0.441932	0.166411	0.00285692	10.6792	0.191731	0.468486	0.00518235	2521.91	27.93	2495.62	16.7551	2476.92	22.789	-0.755169
18	562.527	194.785	0.346268	0.165335	0.00257788	10.3268	0.173909	0.455263	0.00488591	2510.8	26.2325	2464.51	15.6798	2418.61	21.6826	-1.89774
19	150.341	69.2867	0.460862	0.165376	0.00371272	10.8443	0.182132	0.468321	0.00530608	2522.22	38.4275	2509.87	15.7067	2476.2	23.3338	-1.35999
20	189.618	97.1449	0.51232	0.168266	0.00273941	10.8636	0.198455	0.469086	0.00537998	2540.43	27.9325	2511.53	17.071	2479.55	23.6455	-1.2895
21	591.176	288.44	0.487908	0.167913	0.00239137	11.0367	0.178827	0.477196	0.00530058	2536.72	24.075	2526.23	15.1829	2515.04	23.1713	-0.444893
22	172.68	85.9227	0.497584	0.165582	0.00266868	10.7071	0.182974	0.469811	0.00544524	2513.27	26.6975	2498.04	15.9603	2482.73	23.9198	-0.616712
23	405.269	208.289	0.513953	0.169329	0.00252621	10.229	0.166503	0.437639	0.00496623	2550.92	25.005	2455.71	15.1483	2340.06	22.3045	-4.94203
24	341.756	174.057	0.509301	0.16994	0.0026919	10.9777	0.199334	0.467719	0.00619602	2557.1	25.775	2521.24	16.9849	2473.55	27.2465	-1.92795
25	155.497	72.2127	0.464401	0.168109	0.00313459	11.3183	0.248577	0.485787	0.00673659	2539.2	31.48	2549.72	20.5631	2552.42	29.2607	0.106076
26	256.794	134.078	0.522124	0.168175	0.002831	10.3819	0.180862	0.446874	0.00489372	2539.81	28.8575	2469.44	16.2219	2381.34	21.8414	-3.69952
27	201.261	108.741	0.5403	0.169041	0.00284813	11.2041	0.207275	0.480606	0.00614282	2549.99	28.3975	2540.26	17.3316	2529.91	26.7801	-0.40919
28	415.705	201.853	0.485568	0.168176	0.00257632	10.9096	0.174626	0.470287	0.00468822	2539.81	25.6175	2515.45	14.9862	2484.82	20.5991	-1.23279
29	191.035	104.989	0.54958	0.166009	0.002674	10.7993	0.17841	0.472422	0.00486633	2517.59	27.93	2506.01	15.4472	2494.17	21.3478	-0.474445
30	383.188	253.249	0.660901	0.167857	0.00262091	11.0014	0.192621	0.476877	0.00646184	2536.11	25.925	2523.25	16.3868	2513.65	28.2379	-0.382012
31	298.266	121.011	0.405713	0.160659	0.0043973	10.7808	0.168277	0.467031	0.00447139	2462.65	46.2975	2504.41	14.6034	2470.53	19.6934	-1.37171
32	177.45	96.3268	0.54284	0.168803	0.00301456	11.0153	0.203677	0.476118	0.00627356	2545.98	29.4775	2524.43	17.2976	2510.34	27.431	-0.561342
33	175.564	77.54	0.441661	0.170234	0.00331864	10.5653	0.198322	0.452986	0.00520261	2561.11	32.715	2485.67	17.4937	2408.51	23.1189	-3.20329
34	548.739	272.952	0.497418	0.169456	0.00328111	11.1086	0.217174	0.478414	0.00602998	2553.7	31.945	2532.28	18.2926	2520.35	26.3281	-0.473357
35	336.401	146.104	0.434314	0.170218	0.00359808	11.1346	0.220825	0.47833	0.00566349	2561.11	35.4975	2534.46	18.5581	2519.99	24.7337	-0.574271
36	277.883	157.413	0.566471	0.171542	0.00370408	10.8426	0.219346	0.463065	0.00559498	2572.53	36.115	2509.73	18.884	2453.08	24.6876	-2.30929
37	333.56	146.393	0.438881	0.163955	0.00380396	10.7833	0.202098	0.477065	0.00525747	2498.15	39.2	2504.63	17.4982	2514.47	22.9855	0.391477
38	290.023	178.747	0.616321	0.165614	0.00307995	10.8653	0.195331	0.480749	0.0054932	2513.89	31.48	2511.67	16.8027	2530.53	23.9536	0.745193
39	331.994	133.753	0.402878	0.16176	0.00374509	10.7624	0.18545	0.476861	0.00525061	2475.92	39.1975	2502.82	16.0991	2513.58	22.9588	0.427833
40	410.091	134.245	0.327355	0.161632	0.00336717	9.20458	0.215131	0.410637	0.0066756	2472.53	35.1875	2358.57	21.4661	2217.83	30.5301	-6.34562
41	194.069	103.966	0.535716	0.16222	0.00277765	12.0834	0.235234	0.547612	0.00876508	2478.7	29.785	2610.9	18.3423	2815.23	36.5416	7.25816
42	303.834	137.322	0.451965	0.167409	0.00279311	10.6854	0.171291	0.468552	0.00502635	2531.79	28.86	2496.16	14.9804	2477.21	22.1044	-0.765147
43	361.25	146.852	0.40651	0.166837	0.00280071	10.7198	0.190419	0.471379	0.0059206	2527.78	28.085	2499.14	16.5849	2489.61	25.9742	-0.383014
44	575.413	231.414	0.402171	0.16581	0.00295656	11.2877	0.20289	0.499465	0.00574795	2516.66	29.165	2547.19	16.8549	2611.5	24.7515	2.46267
45	401.462	233.738	0.582217	0.162006	0.00292211	10.3439	0.207789	0.468181	0.00665365	2476.84	30.56	2466.04	18.6744	2475.58	29.2451	0.385088
22BS29-1(~2.5 Ga monzogranite; GPS: N42°45′3.37″ E127°31′47.73″)
1	224.21	58.242	0.259766	0.173748	0.00292091	11.3373	0.228934	0.470305	0.00644736	2594.14	28.0875	2551.28	18.9215	2484.9	28.2997	-2.67128
2	187.482	89.3074	0.476351	0.165536	0.00292354	10.1491	0.182019	0.442693	0.00498085	2513.27	29.63	2448.45	16.6605	2362.68	22.2926	-3.62992
3	397.805	94.9505	0.238686	0.165788	0.0029494	10.2934	0.187853	0.447928	0.005131	2516.66	29.6275	2461.51	16.9724	2386.03	22.8804	-3.16327
4	328.621	98.1748	0.298748	0.172216	0.00327801	11.1243	0.223412	0.465886	0.00600336	2579.32	31.7925	2533.6	18.7894	2465.49	26.4341	-2.76218
5	207.303	84.4718	0.407479	0.167154	0.0034337	10.667	0.222758	0.460208	0.00564139	2529.32	35.335	2494.56	19.4607	2440.48	24.94	-2.21614
6	396.573	115.992	0.292487	0.170542	0.00358419	11.0346	0.237711	0.465686	0.00542718	2564.81	35.185	2526.06	20.1295	2464.62	23.907	-2.49292
7	419.912	276.071	0.65745	0.170663	0.0034245	10.5964	0.209959	0.447548	0.0048445	2563.89	32.8725	2488.39	18.4618	2384.34	21.6125	-4.36392
8	312.087	80.1327	0.256764	0.170314	0.00322135	10.6777	0.212704	0.452158	0.00570749	2560.8	31.79	2495.49	18.5724	2404.84	25.3699	-3.76954
9	219.782	41.8226	0.190291	0.169633	0.00292742	11.415	0.208248	0.485372	0.00576331	2554.01	28.7075	2557.66	17.1205	2550.62	25.0503	-0.275793
10	278.12	69.1193	0.248524	0.17256	0.00284511	11.4088	0.219607	0.477576	0.00713723	2582.41	27.78	2557.14	18.0539	2516.7	31.1682	-1.60707
11	235.864	62.6113	0.265455	0.173241	0.00278746	11.5967	0.207798	0.483125	0.00605103	2590.74	26.8525	2572.41	16.841	2540.86	26.3366	-1.24148
12	407.653	152.296	0.373592	0.170423	0.00274641	10.6357	0.181404	0.450146	0.00463622	2562.03	26.855	2491.83	15.9206	2395.9	20.6502	-4.00378
13	220.479	61.7359	0.280009	0.175821	0.00307796	11.4773	0.222254	0.471127	0.00583384	2613.89	29.3225	2562.74	18.1705	2488.5	25.5989	-2.98317
14	177.73	36.1808	0.203571	0.175725	0.00321503	11.7341	0.234576	0.482423	0.00620761	2612.65	29.785	2583.42	18.7867	2537.81	27.029	-1.79727
15	307.886	67.4962	0.219225	0.173513	0.00321144	11.2303	0.226222	0.467377	0.00588477	2591.66	36.2675	2542.43	18.8608	2472.05	25.8872	-2.8473
16	302.253	55.082	0.182238	0.168145	0.0029505	10.8097	0.204765	0.463985	0.00524441	2539.2	29.32	2506.9	17.6877	2457.13	23.131	-2.02568
17	314.667	76.5131	0.243156	0.167896	0.00278636	10.9005	0.197956	0.46886	0.00573265	2536.72	27.775	2514.68	16.9764	2478.56	25.1946	-1.45735
18	229.614	52.5605	0.228908	0.1657	0.0027301	10.7976	0.194382	0.470315	0.00553466	2514.5	27.775	2505.86	16.8164	2484.94	24.3031	-0.841884
19	397.163	144.865	0.364749	0.17104	0.00265628	11.6886	0.206125	0.493053	0.00615619	2567.59	25.465	2579.79	16.5878	2583.87	26.6166	0.157827
20	184.076	36.3013	0.197208	0.167898	0.00274278	11.3208	0.201309	0.486956	0.00620219	2536.72	27.93	2549.92	16.6807	2557.49	26.9239	0.296215
21	277.707	76.2708	0.274645	0.170117	0.00274334	11.1943	0.196247	0.474189	0.00514377	2558.95	27.625	2539.44	16.4319	2501.9	22.5335	-1.50021
22	478.463	120.039	0.250885	0.164656	0.00270644	10.5807	0.189321	0.462765	0.00514426	2505.55	27.47	2487.02	16.6853	2451.75	22.7094	-1.43849
23	235.182	52.5549	0.223464	0.165424	0.00297232	11.0718	0.217285	0.482332	0.006239	2522.22	30.2475	2529.19	18.3571	2537.42	27.1669	0.324221
24	283.187	75.5045	0.266624	0.166031	0.00311817	10.9957	0.204047	0.4771	0.00496005	2518.21	31.0175	2522.77	17.3566	2514.62	21.6894	-0.324017
25	391.285	76.6175	0.19581	0.166391	0.00332399	11.132	0.233461	0.482127	0.00662043	2521.91	33.3325	2534.24	19.6153	2536.52	28.8277	0.0899042
26	498.268	107.438	0.215623	0.168214	0.00331918	10.7327	0.216728	0.459261	0.00551209	2539.81	33.025	2500.25	18.8333	2436.29	24.3857	-2.62532
27	254.844	54.37	0.213346	0.16199	0.00311526	10.7431	0.212858	0.477636	0.00575782	2476.23	32.41	2501.16	18.4835	2516.96	25.1561	0.627808
28	312.785	98.3063	0.314293	0.164975	0.00280196	10.6804	0.189034	0.466194	0.00532232	2507.1	27.9325	2495.72	16.5202	2466.85	23.4385	-1.17057
29	255.478	58.447	0.228775	0.167943	0.00288332	11.1219	0.196014	0.47722	0.00532938	2538.89	28.2375	2533.39	16.5092	2515.14	23.2964	-0.725506
30	225.043	63.3934	0.281694	0.166316	0.00258616	11.1368	0.185053	0.482437	0.00562196	2520.68	25.9225	2534.65	15.5774	2537.87	24.4856	0.127071
22BS32-1(~2.5 Ga monzogranite; GPS:N42°40′7.72″ E127°29′9.30″)
1	251.48	161.774	0.643287	0.164218	0.00264097	10.7511	0.181306	0.472405	0.00603365	2499.69	27.625	2501.85	15.7584	2494.1	26.4506	-0.310611
2	1809.59	476.464	0.263299	0.161702	0.00233013	10.1964	0.191889	0.453755	0.00671927	2473.76	23.9225	2452.75	17.482	2411.93	29.8238	-1.69246
3	173.627	152.577	0.878762	0.163703	0.00267735	10.8149	0.207104	0.475322	0.00630759	2494.14	27.4725	2507.34	17.8803	2506.86	27.5942	-0.0194727
4	182.559	179.761	0.984672	0.162423	0.00281591	10.3321	0.191636	0.458376	0.00579374	2481.17	29.3225	2464.98	17.2528	2432.38	25.6435	-1.34007
5	310.519	181.234	0.583649	0.172731	0.00303239	11.8949	0.237138	0.496096	0.00725186	2584.26	29.3225	2596.16	18.7562	2597	31.2784	0.0320602
6	162.17	116.978	0.721329	0.163268	0.00293799	10.6259	0.203514	0.466445	0.00622548	2500	30.56	2490.98	17.855	2467.95	27.3993	-0.932979
7	873.472	565.962	0.647945	0.164422	0.0025514	10.3558	0.170609	0.450251	0.00604289	2501.54	26.2375	2467.1	15.3471	2396.37	26.892	-2.95165
8	288.046	267.308	0.928003	0.161989	0.00259327	11.3127	0.189203	0.498023	0.00725937	2476.23	27.16	2549.25	15.6988	2605.29	31.2708	2.15103
9	759.314	300.847	0.396208	0.173293	0.00263646	12.632	0.21732	0.51787	0.00863576	2590.74	26.39	2652.6	16.2874	2690.14	36.7049	1.39538
10	236.841	249.759	1.05454	0.168523	0.00274921	10.8552	0.188205	0.457269	0.00850901	2542.9	26.6975	2510.8	16.2098	2427.49	37.6635	-3.43202
11	954.556	137.174	0.143705	0.166951	0.00264967	10.782	0.202229	0.456076	0.00942664	2527.47	26.08	2504.51	17.5114	2422.21	41.7546	-3.398
12	150.426	120.995	0.804349	0.161444	0.00309309	10.3512	0.185279	0.454667	0.0105552	2472.22	32.4075	2466.7	16.6582	2415.97	46.7942	-2.0996
13	107.545	76.1831	0.708385	0.168429	0.003531	10.8601	0.214087	0.457264	0.0122931	2542.28	35.1875	2511.22	18.4081	2427.47	54.396	-3.45033
14	252.799	220.118	0.870723	0.169957	0.00351536	11.0348	0.232014	0.456145	0.0123841	2557.1	34.8775	2526.08	19.6503	2422.51	54.8407	-4.27502
15	666.615	1237.14	1.85586	0.169348	0.00354819	10.9224	0.226359	0.451717	0.0130871	2550.92	35.1875	2516.55	19.3538	2402.88	58.1284	-4.73034
16	714.823	523.958	0.73299	0.169205	0.00349535	10.9026	0.219715	0.451115	0.0129646	2549.69	34.88	2514.86	18.8212	2400.21	57.6084	-4.77675
17	390.777	63.5969	0.162745	0.16643	0.00326295	10.8472	0.206749	0.457508	0.0120002	2521.91	33.0225	2510.12	17.8017	2428.54	53.0921	-3.35911
18	1157.86	346.251	0.299045	0.165371	0.00299044	11.3195	0.209545	0.481894	0.0118865	2522.22	31.02	2549.81	17.3578	2535.51	51.7258	-0.564
19	411.167	375.364	0.912923	0.166431	0.00291935	10.7155	0.187423	0.454359	0.0100017	2521.91	29.63	2498.77	16.3326	2414.6	44.3517	-3.48568
20	135.748	104.254	0.767996	0.166148	0.00291296	11.0527	0.202315	0.470304	0.00946523	2520.37	24.9975	2527.58	17.1306	2484.9	41.5211	-1.71774
21	1407.73	1082.12	0.768701	0.165852	0.00257247	10.7893	0.18	0.460952	0.00852506	2516.36	21.14	2505.14	15.5964	2443.76	37.6397	-2.51182
22	541.78	361.689	0.667593	0.1637	0.00255436	10.7002	0.18788	0.46397	0.00791618	2494.14	26.2375	2497.44	16.3931	2457.06	34.8832	-1.64328
23	354.557	257.934	0.727483	0.166903	0.00277345	11.5235	0.197063	0.491831	0.00740187	2527.78	28.0825	2566.49	16.0725	2578.59	32.0148	0.469376
24	219.76	212.364	0.966345	0.165585	0.00289048	10.3918	0.195449	0.447681	0.00648146	2513.27	29.32	2470.32	17.5017	2384.93	28.8902	-3.58031
25	416.189	142.281	0.341866	0.166909	0.00304154	11.8466	0.275468	0.507912	0.00983366	2527.78	30.555	2592.35	21.8439	2647.71	42.0638	2.09077
26	374.741	97.2469	0.259504	0.164494	0.00295463	11.8838	0.249049	0.520663	0.00751592	2502.16	30.2475	2595.29	19.7069	2701.99	31.895	3.94893
27	439.443	360.746	0.820916	0.166068	0.00275218	10.4923	0.189758	0.455425	0.00540775	2518.21	27.775	2479.24	16.8503	2419.33	23.9878	-2.47629
28	850.817	685.395	0.805573	0.165663	0.00256695	10.662	0.192293	0.463233	0.00549925	2514.5	25.925	2494.13	16.8281	2453.82	24.2637	-1.64277
29	1181.32	643.152	0.544436	0.166924	0.002554	10.7333	0.181989	0.46289	0.0050004	2526.85	26.3875	2500.31	15.8406	2452.31	22.0747	-1.95746
30	380.402	317.132	0.833676	0.167605	0.00270618	11.0641	0.209797	0.475459	0.00638385	2600	27.16	2528.54	17.7412	2507.46	27.9245	-0.841005
31	203.865	209.705	1.02864	0.170247	0.00309237	10.8975	0.209558	0.461426	0.00560816	2561.11	30.555	2514.42	17.9662	2445.85	24.7731	-2.8034
32	492.289	368.32	0.748179	0.169388	0.00307679	11.4277	0.218867	0.485453	0.00528305	2551.54	31.3275	2558.69	17.9665	2550.97	22.9682	-0.302699
33	373.993	437.157	1.16889	0.169266	0.00334206	11.4013	0.247734	0.484752	0.00655802	2550.3	33.03	2556.53	20.3581	2547.93	28.5065	-0.33762
34	370.31	378.754	1.0228	0.168481	0.00337982	10.8264	0.231848	0.462292	0.00583371	2542.9	33.6425	2508.34	19.9788	2449.67	25.7515	-2.39493
35	570.994	354.846	0.621454	0.174223	0.00332924	11.1847	0.229648	0.462027	0.00600371	2598.46	32.5675	2538.64	19.2149	2448.5	26.5047	-3.68136
36	340.204	166.13	0.488325	0.165379	0.00287828	10.8973	0.234063	0.474034	0.00756971	2522.22	28.55	2514.4	20.0494	2501.23	33.1323	-0.526819
37	425.617	173.813	0.408378	0.166233	0.002778	10.8289	0.175547	0.468886	0.00462412	2520.06	28.0825	2508.55	15.165	2478.68	20.3377	-1.2054
38	414.118	417.047	1.00707	0.170636	0.00267873	11.5112	0.202974	0.484583	0.00578893	2564.81	25.465	2565.49	16.5651	2547.2	25.1745	-0.718167
39	694.618	322.167	0.463804	0.165027	0.00245884	10.9576	0.174899	0.477455	0.00572987	2509.26	25	2519.53	14.9501	2516.17	25.0374	-0.133624
40	227.984	132.79	0.582453	0.163741	0.00270463	9.97591	0.176539	0.437706	0.00539916	2494.76	27.78	2432.56	16.4152	2340.36	24.2418	-3.9393
41	393.68	457.542	1.16222	0.166076	0.00267626	10.8247	0.174245	0.468067	0.00516122	2518.21	27.62	2508.19	15.0592	2475.08	22.7028	-1.3378
42	818.969	609.869	0.744678	0.165139	0.00284419	10.8046	0.180741	0.469845	0.00538749	2508.95	29.4775	2506.47	15.6397	2482.88	23.6664	-0.949958
43	287.598	264.97	0.921321	0.164339	0.00289182	11.1462	0.191019	0.487335	0.00538897	2501.85	29.6325	2535.43	16.0614	2559.14	23.3977	0.926475
44	212.362	102.084	0.48071	0.162044	0.00271441	11.3633	0.195831	0.504264	0.00619378	2476.84	27.625	2553.41	16.1769	2632.09	26.581	2.9892
45	506.356	767.875	1.51647	0.164823	0.00239559	10.9219	0.167084	0.476296	0.00539863	2505.86	25.155	2516.5	14.3329	2511.11	23.6127	-0.214679
46	492.554	878.224	1.783	0.166807	0.00242792	11.1776	0.170131	0.482029	0.0055075	2525.61	24.69	2538.05	14.2903	2536.1	23.9952	-0.0771509
47	346.712	363.638	1.04882	0.166557	0.00247265	11.1886	0.180663	0.482856	0.00525228	2523.14	24.685	2538.97	15.149	2539.69	22.8743	0.028588
48	519.949	879.054	1.69065	0.16108	0.00246099	10.6434	0.195698	0.475322	0.00670105	2477.78	25.9275	2492.5	17.1502	2506.86	29.3115	0.57269
49	409.486	531.14	1.29709	0.166732	0.00262791	10.9942	0.18316	0.474275	0.00504944	2524.99	26.54	2522.64	15.6002	2502.28	22.1205	-0.813741
50	174.558	116.436	0.667035	0.166694	0.00300474	11.0191	0.198196	0.476479	0.00542334	2524.99	30.2425	2524.75	16.8315	2511.91	23.7175	-0.511085
22BS18-4(~2.5 Ga syenogranite; GPS:N42°38′19.32″ E127°24′40.73″)
1	1260	1300	1.03	0.1668	0.0035	10.5402	0.1987	0.458	0.0059	2526	35	2483.46	17.5678	2431	26	-2.15802
2	828	801	0.97	0.1671	0.0028	10.6043	0.2006	0.4652	0.0067	2529	28	2489.08	17.6367	2462	29	-1.09999
3	857	68	0.08	0.1663	0.0026	10.5466	0.2013	0.463	0.0067	2521	26	2484.02	17.7825	2453	29	-1.26457
4	4311	2260	0.52	0.1498	0.0027	7.4715	0.1151	0.3605	0.0036	2344	27	2169.57	13.8768	1985	17	-9.29831
5	321	167	0.52	0.164	0.0035	10.7028	0.1778	0.467	0.0064	2498	36	2497.67	15.5192	2470	28	-1.12029
6	2050	247	0.12	0.1538	0.0032	8.678	0.1309	0.4034	0.0043	2389	35	2304.77	13.8259	2185	20	-5.48151
7	423	605	1.43	0.1704	0.0027	11.5955	0.2047	0.4972	0.0073	2561	6	2572.31	16.5951	2602	31	1.14112
8	801	193	0.24	0.1692	0.0026	10.8958	0.1799	0.4686	0.0054	2550	26	2514.28	15.4471	2477	24	-1.50498
9	966	873	0.9	0.1672	0.0033	10.8108	0.1755	0.4655	0.0053	2531	32	2506.99	15.1823	2464	23	-1.74477
10	1377	1512	1.1	0.1699	0.0035	11.4229	0.2082	0.4838	0.0063	2557	35	2558.3	17.1023	2544	27	-0.562131
11	261	395	1.51	0.1624	0.0046	10.9195	0.2089	0.4676	0.0064	2481	48	2516.29	17.877	2473	28	-1.75071
12	864	637	0.74	0.1677	0.0027	10.7185	0.1784	0.4649	0.0062	2535	26	2499.03	15.552	2461	27	-1.54515
13	646	691	1.07	0.1706	0.0026	10.7908	0.17	0.4594	0.0053	2565	25	2505.27	14.7414	2437	23	-2.80153
14	1005	833	0.83	0.1637	0.0034	10.9798	0.1663	0.4763	0.0052	2495	35	2521.42	14.2032	2511	23	-0.414945
15	1038	634	0.61	0.1641	0.003	11.2355	0.1841	0.4923	0.0066	2498	25	2542.87	15.3714	2581	28	1.47753
16	689	501	0.73	0.1653	0.0024	10.7718	0.1659	0.473	0.005	2510	24	2503.63	14.4103	2497	22	-0.265645
17	420	267	0.64	0.1634	0.0025	10.8663	0.1763	0.4832	0.0058	2490	26	2511.75	15.1837	2541	25	1.15103
18	838	539	0.64	0.168	0.0027	10.804	0.1792	0.4663	0.0048	2539	27	2506.41	15.5085	2467	21	-1.59747
19	959	781	0.81	0.1651	0.0028	10.8403	0.1908	0.4769	0.0062	2509	29	2509.53	16.4492	2514	27	0.177803
20	1417	692	0.49	0.1628	0.0029	10.6329	0.1977	0.4737	0.0059	2484	30	2491.58	17.3386	2500	26	0.336627
21	355	269	0.76	0.1589	0.0034	10.2737	0.1977	0.4643	0.0056	2444	36	2459.74	17.8805	2458	25	-0.0707425
22	587	256	0.44	0.1614	0.0032	10.6357	0.1781	0.472	0.0049	2472	35	2491.83	15.6341	2492	22	0.00686153
23	1205	988	0.82	0.1611	0.0024	10.7854	0.1695	0.4847	0.005	2478	26	2504.81	14.7054	2548	22	1.69493
24	620	503	0.81	0.165	0.0024	10.602	0.158	0.4657	0.0049	2509	24	2488.88	13.9272	2464	22	-1.00986
25	915	1604	1.75	0.1632	0.0029	10.1773	0.1524	0.4468	0.0046	2500	31	2451.02	13.9468	2381	21	-2.9406
26	367	404	1.1	0.1676	0.0024	10.5117	0.161	0.455	0.0048	2600	24	2480.95	14.3027	2417	21	-2.64573
27	148	148	1	0.1642	0.0026	11.7996	0.2028	0.5208	0.0059	2499	27	2588.63	16.1828	2702	25	4.19568
28	928	109	0.12	0.1615	0.0029	10.4157	0.1719	0.4617	0.005	2472	30	2472.45	15.3784	2447	22	-1.0399
29	2885	1342	0.47	0.1586	0.0023	9.7322	0.1784	0.4436	0.0056	2440	24	2409.76	16.9582	2367	25	-1.80635
30	419	240	0.57	0.1629	0.0036	11.3273	0.1921	0.4923	0.0047	2487	37	2550.46	15.9215	2580	20	1.1451
21LJ06-3(~2.5 Ga syenogranite; GPS:N42°49′39.3″; E127°34′28.5″)
1	179	71	0.4	0.1672	0.002	11.0872	0.2186	0.4829	0.0055	2530	20	2530.48	18.3599	2540	24	0.37478
2	268	113	0.42	0.1673	0.002	11.0155	0.2063	0.4767	0.0047	2531	20	2524.44	17.4355	2513	21	-0.455176
3	281	129	0.46	0.1674	0.0019	10.8403	0.1878	0.4706	0.0043	2532	20	2509.53	16.1013	2486	19	-0.946544
4	242	93	0.39	0.1666	0.0023	10.7968	0.2005	0.4687	0.0054	2524	23	2505.79	17.2566	2478	24	-1.12156
5	364	205	0.56	0.1668	0.0017	11.1302	0.197	0.484	0.0058	2525	18	2534.09	16.4887	2545	25	0.42873
6	381	175	0.46	0.1671	0.0017	10.9072	0.1953	0.4724	0.0058	2529	17	2515.25	16.6575	2494	26	-0.852042
7	147	60	0.41	0.1666	0.002	11.013	0.1928	0.478	0.005	2523	20	2524.23	16.2923	2518	22	-0.247508
8	303	179	0.59	0.1673	0.0014	10.7099	0.1405	0.4641	0.0041	2530	14	2498.28	12.1866	2458	18	-1.63881
9	343	206	0.6	0.1657	0.0021	10.4903	0.1718	0.4586	0.0041	2514	21	2479.06	15.1774	2434	18	-1.85124
10	533	297	0.56	0.1674	0.0018	10.4687	0.1395	0.4529	0.0037	2532	18	2477.15	12.3514	2408	16	-2.87185
11	159	69	0.43	0.1666	0.0022	10.5866	0.1817	0.4596	0.0044	2524	22	2487.54	15.9247	2438	19	-2.03197
12	168	72	0.42	0.1668	0.0014	10.5275	0.1413	0.4564	0.004	2525	15	2482.34	12.4483	2424	18	-2.40678
13	274	133	0.48	0.167	0.0019	10.7592	0.1463	0.4673	0.0041	2528	19	2502.55	12.6289	2471	18	-1.27671
14	304	122	0.4	0.1663	0.0012	10.5762	0.1452	0.4596	0.0049	2521	12	2486.63	12.7318	2438	21	-1.99451
15	241	94	0.39	0.1664	0.0014	10.6876	0.1412	0.4651	0.0048	2521	14	2496.35	12.2651	2462	21	-1.39514
21LJ18-1(~2.5 Ga syenogranite; GPS:N42°44′8.3″; E127°33′0.24″)
1	141	95	0.68	0.1647	0.0014	10.7628	0.1322	0.4693	0.00424213	2520	14	2502.86	11.4087	2480	19	-0.92188
2	196	78	0.4	0.1647	0.0013	10.5162	0.12	0.4559	0.00392395	2528	13	2481.35	10.5775	2421	17	-2.49283
3	165	112	0.68	0.1647	0.0011	10.4401	0.1204	0.4547	0.00414233	2520	12	2474.61	10.688	2416	18	-2.4261
4	194	92	0.48	0.1647	0.0009	10.7551	0.0911	0.4669	0.00336964	2527	9	2502.19	7.87043	2470	15	-1.30343
5	74	27	0.36	0.1647	0.0012	10.7018	0.1193	0.4661	0.00408979	2520	12	2497.58	10.3543	2467	18	-1.23964
6	121	58	0.48	0.1647	0.0011	10.7102	0.1787	0.4682	0.00732337	2512	11	2498.31	15.4982	2476	32	-0.90101
7	191	90	0.47	0.1647	0.0008	10.433	0.108	0.4561	0.00459317	2512	9	2473.98	9.58931	2422	20	-2.14621
8	192	113	0.59	0.1647	0.0009	10.7959	0.1739	0.4722	0.00689588	2513	9	2505.72	14.9668	2493	30	-0.510081
9	373	197	0.53	0.1647	0.0011	10.4423	0.1742	0.4547	0.00534595	2519	11	2474.81	15.4613	2416	24	-2.43428
10	236	142	0.6	0.1647	0.0018	11.0973	0.1891	0.4835	0.00450915	2521	18	2531.34	15.8685	2542	20	0.419529
11	528	256	0.48	0.1647	0.0009	10.7065	0.1627	0.4683	0.00604731	2511	9	2497.99	14.1162	2476	27	-0.888196
12	143	71	0.5	0.1645	0.0008	11.1197	0.1376	0.4885	0.00604622	2503	9	2533.21	11.5299	2564	26	1.20068
13	144	71	0.5	0.1642	0.0012	10.9553	0.158	0.483	0.00529497	2499	13	2519.34	13.4152	2540	23	0.813247
14	126	59	0.47	0.1646	0.0019	10.8574	0.1831	0.4776	0.00453515	2503	19	2510.99	15.6812	2517	20	0.238709
15	254	167	0.66	0.1647	0.0011	10.9106	0.1923	0.4793	0.00672641	2504	11	2515.54	16.3899	2524	29	0.335119
21LJ19-1(~2.5 Ga syenogranite; GPS:N42°43′58.14″; E127°34′11.4″)
1	504	329	0.65	0.1653	0.0016	10.8739	0.1337	0.4767	0.0049	2511	16	2512.4	11.4	2513	21	0.0238758
2	119	44	0.37	0.1654	0.0015	10.9221	0.1425	0.4792	0.0054	2512	15	2516.5	12.1	2524	24	0.297147
3	289	183	0.63	0.1651	0.0012	10.876	0.1063	0.4786	0.0052	2508	13	2512.6	9.1	2521	23	0.333201
4	166	73	0.44	0.1646	0.002	10.9785	0.1493	0.4831	0.007	2503	20	2521.3	12.7	2541	31	0.775285
5	188	92	0.49	0.1648	0.0012	11.0039	0.1217	0.4845	0.0053	2505	12	2523.5	10.3	2547	23	0.922654
6	614	455	0.74	0.1641	0.002	11.1136	0.1215	0.4904	0.0056	2499	21	2532.7	10.2	2573	24	1.56627
7	372	250	0.67	0.1646	0.0015	10.9216	0.1168	0.4801	0.0051	2504	16	2516.5	9.9	2528	22	0.454905
8	316	157	0.5	0.1648	0.0011	10.9624	0.1022	0.4824	0.0048	2505	12	2519.9	8.7	2538	21	0.71316
9	256	183	0.72	0.1647	0.002	11.0512	0.1387	0.4872	0.0059	2505	20	2527.5	11.7	2559	26	1.23095
10	191	93	0.48	0.1642	0.002	11.0733	0.1092	0.4881	0.0063	2499	21	2529.3	9.2	2563	27	1.31487
11	318	191	0.6	0.1651	0.0016	11.0152	0.1563	0.4819	0.0058	2508	16	2524.4	13.2	2535	25	0.418146
12	604	234	0.39	0.1649	0.0017	10.9032	0.1286	0.4784	0.0062	2507	18	2514.9	11	2520	27	0.202381
13	270	185	0.68	0.1647	0.0018	10.9703	0.1231	0.4816	0.0061	2505	18	2520.6	10.4	2534	26	0.528808
14	272	164	0.6	0.1689	0.0025	11.6001	0.1545	0.496	0.0076	2547	24	2572.7	12.5	2597	33	0.935695
15	324	165	0.51	0.1689	0.002	10.4355	0.1292	0.4458	0.0052	2547	20	2474.2	11.5	2377	23	-4.08919
16	214	93	0.43	0.1653	0.0016	10.8209	0.0992	0.4744	0.0049	2510	16	2507.9	8.5	2503	22	-0.195765
17	436	201	0.46	0.1671	0.0022	10.7094	0.1219	0.4629	0.0065	2528	22	2498.2	10.6	2452	29	-1.88418
18	338	246	0.73	0.1648	0.0015	10.9461	0.101	0.4815	0.005	2505	16	2518.6	8.6	2534	22	0.607735
19	280	186	0.66	0.1652	0.0018	10.9491	0.1145	0.4804	0.0049	2510	18	2518.8	9.7	2529	22	0.403321
20	375	193	0.52	0.1665	0.0015	10.9092	0.11	0.4746	0.0049	2522	15	2515.4	9.4	2504	22	-0.455272
23HX22-1(~2.5 Ga syenogranite;GPS:N42°38′40.50″ E127°22′51.13″)
1	842.819	247.36	0.293492	0.168691	0.0037256	11.3815	0.361276	0.4834	0.0120135	2546.29	37.035	2554.91	29.6785	2542.06	52.2251	-0.505538
2	311.989	166.951	0.535118	0.169787	0.0048911	11.6589	0.382826	0.494465	0.0145129	2555.24	48.1475	2577.41	30.7568	2589.96	62.6176	0.48462
3	813.599	521.025	0.640395	0.165479	0.00392685	11.0836	0.271742	0.479263	0.00658388	2512.65	39.815	2530.18	22.8992	2524.06	28.724	-0.242649
4	478.386	217.502	0.454658	0.164211	0.00440989	11.1527	0.342722	0.485523	0.00921123	2499.69	45.37	2535.97	28.687	2551.28	39.9958	0.599883
5	1354.91	222.913	0.164523	0.157273	0.00366932	10.1802	0.252449	0.463352	0.0063098	2427.78	39.5025	2451.28	22.9879	2454.34	27.8278	0.124652
6	750.728	386.033	0.514211	0.162881	0.00342919	10.767	0.232502	0.473289	0.00478517	2487.03	35.495	2503.23	20.1347	2497.97	20.981	-0.210478
7	811.407	233.072	0.287244	0.16401	0.00351631	11.0977	0.44207	0.484608	0.0166047	2497.22	36.1125	2531.37	37.1436	2547.31	72.1134	0.625694
8	737.574	376.038	0.509831	0.164415	0.00340762	11.2076	0.326538	0.489035	0.00977589	2501.54	34.8775	2540.55	27.215	2566.5	42.345	1.01097
9	950.761	351.563	0.369771	0.159979	0.00329181	10.2615	0.312183	0.461403	0.0109443	2455.24	39.97	2458.64	28.1973	2445.75	48.2945	-0.527037
10	1325.49	887.657	0.669681	0.155221	0.00322239	9.71031	0.236947	0.450595	0.00684036	2405.55	35.1825	2407.68	22.5232	2397.9	30.426	-0.408174
11	552.827	397.241	0.718562	0.166162	0.00413046	11.6447	0.353758	0.50249	0.0105065	2520.37	41.9775	2576.27	28.4611	2624.49	45.1003	1.83731
12	462.789	292.558	0.632163	0.166277	0.00601752	11.4606	0.496145	0.493294	0.0150506	2520.68	60.8075	2561.38	40.4671	2584.91	64.9871	0.910386
13	667.635	299.381	0.44842	0.158672	0.00490692	10.8093	0.346192	0.485763	0.00713258	2442.59	53.24	2506.86	29.815	2552.32	30.9774	1.78097
14	1065.09	573.16	0.538133	0.165846	0.00469114	11.3496	0.343006	0.48819	0.00748824	2516.36	47.5325	2552.29	28.2553	2562.84	32.4664	0.411628
15	404.252	178.389	0.441282	0.164701	0.0046732	11.405	0.346984	0.494335	0.0073728	2505.55	47.07	2556.83	28.4548	2589.4	31.8363	1.25782
16	885.852	438.027	0.494469	0.167305	0.00465019	11.2069	0.505534	0.481098	0.0197447	2531.17	46.6075	2540.49	42.0863	2532.04	85.9487	-0.333553
17	984.598	860.025	0.873478	0.165014	0.00426223	11.3831	0.292707	0.493866	0.00531302	2509.26	42.7475	2555.04	24.064	2587.38	22.9696	1.24983
18	1119.22	1019.1	0.910544	0.158884	0.00432424	10.4871	0.329198	0.472321	0.00851875	2443.51	50.925	2478.78	29.1477	2493.73	37.3228	0.599555
19	1214.24	423.823	0.349042	0.157871	0.00447483	10.337	0.311204	0.469789	0.00701871	2433.02	47.835	2465.42	27.923	2482.64	30.8129	0.693486
20	1734.21	222.504	0.128302	0.162705	0.00282819	10.574	0.241733	0.476314	0.00854929	2484.26	29.3225	2486.43	21.2746	2511.19	37.3556	0.986072
21	1057.51	565.649	0.53489	0.162316	0.00246399	9.88916	0.162585	0.444725	0.00558138	2479.93	25.6175	2424.5	15.25	2371.76	24.9372	-2.22368
22	693.79	162.927	0.234836	0.165256	0.00257353	10.8911	0.171719	0.480108	0.00541931	2510.18	26.2325	2513.88	14.7624	2527.74	23.6425	0.548277
23	1494.4	726.393	0.486076	0.168007	0.00301935	10.9811	0.177621	0.470661	0.00445898	2538.89	29.165	2521.53	15.1505	2486.46	19.5913	-1.41042
24	611.602	162.704	0.26603	0.168703	0.00280629	11.2106	0.201145	0.479068	0.0066595	2546.29	27.78	2540.8	16.8153	2523.2	29.0569	-0.697361
25	371.595	99.8695	0.268759	0.169649	0.00267611	11.9989	0.308588	0.509448	0.011105	2554.01	26.5425	2604.32	24.1697	2654.27	47.448	1.88207
26	1514.37	830.757	0.548582	0.162176	0.00221847	10.6315	0.246155	0.471705	0.00940757	2479.62	23.15	2491.46	21.5551	2491.03	41.2293	-0.0170747
27	416.325	135.411	0.325253	0.167401	0.00249678	11.0889	0.225412	0.477728	0.00801354	2531.79	25	2530.63	19.011	2517.36	34.9845	-0.527025
28	531.444	346.954	0.652851	0.165871	0.00238149	11.0379	0.175324	0.480581	0.00571479	2516.36	24.075	2526.34	14.8878	2529.8	24.9195	0.136834
29	666.322	377.657	0.566779	0.167873	0.00257722	11.579	0.210827	0.497769	0.00609965	2536.72	25.6175	2570.98	17.1076	2604.2	26.2906	1.2758
23HX23-1(~2.5 Ga syenogranite; GPS:N42°44′55.5″ E127°27′28.30″)
1	700.415	373.433	0.533159	0.163023	0.00264989	10.2516	0.260205	0.455157	0.00961741	2487.34	26.6975	2457.74	23.5412	2418.14	42.6256	-1.63778
2	692.877	528.352	0.762547	0.164979	0.00215566	10.9811	0.272037	0.482086	0.0110073	2507.1	21.1425	2521.53	23.1185	2536.35	47.8964	0.583998
3	900.23	759.854	0.844066	0.163884	0.00189914	10.6379	0.220739	0.469502	0.00840934	2495.99	20.2175	2492.02	19.3335	2481.38	36.9144	-0.428948
4	1073.39	455.886	0.424716	0.161067	0.00183063	10.5168	0.193547	0.472196	0.0071219	2477.78	19.6025	2481.4	17.1474	2493.19	31.2142	0.472834
5	1182.44	585.214	0.49492	0.16325	0.00193056	10.529	0.182161	0.466783	0.00684396	2500	20.0675	2482.48	16.1318	2469.44	30.1083	-0.528106
6	610.232	215.392	0.352968	0.166066	0.00232504	10.4945	0.30233	0.458853	0.0142466	2518.21	23.9175	2479.43	26.7601	2434.49	62.9672	-1.8459
7	860.165	582.933	0.677699	0.163835	0.00211029	10.9539	0.266486	0.483061	0.00983473	2495.37	21.605	2519.22	22.7005	2540.59	42.7706	0.840824
8	911.939	387.708	0.425146	0.162971	0.00238209	10.7006	0.272115	0.474967	0.0105621	2486.73	30.095	2497.48	23.6752	2505.31	46.1821	0.312471
9	624.815	638.858	1.02248	0.164643	0.00261004	10.7964	0.231532	0.476227	0.0105287	2505.55	27.3175	2505.75	20.002	2510.81	45.9969	0.201426
10	571.605	445.494	0.779373	0.165428	0.00234329	11.2028	0.253563	0.488628	0.00733726	2522.22	23.765	2540.15	21.1693	2564.74	31.8037	0.958825
11	154.611	140.171	0.906605	0.162788	0.00312363	10.6554	0.301886	0.473169	0.0101037	2484.87	31.635	2493.55	26.3539	2497.44	44.2331	0.155861
12	1041.16	1121.29	1.07697	0.166249	0.00218145	10.3391	0.222239	0.44988	0.00834407	2520.06	22.22	2465.61	19.9713	2394.72	37.1217	-2.96038
13	933.979	748.291	0.801186	0.167333	0.00207131	10.9484	0.245318	0.473317	0.00975157	2531.17	20.6775	2518.76	20.9175	2498.09	42.6888	-0.827278
14	685.074	559.286	0.816388	0.159849	0.00223306	10.4021	0.246072	0.471644	0.00949236	2454.01	22.99	2471.24	21.9776	2490.77	41.6022	0.784059
15	830.411	789.054	0.950197	0.160486	0.00201771	10.473	0.196795	0.473012	0.00751039	2460.8	22.0675	2477.53	17.498	2496.76	32.8957	0.769884
16	1223.05	542.157	0.443284	0.161586	0.00194214	10.6011	0.195576	0.474966	0.00754292	2472.53	19.29	2488.81	17.2011	2505.3	32.9945	0.658365
17	743.425	397.459	0.534633	0.160248	0.00229477	10.0445	0.208996	0.455121	0.00978905	2458.32	24.075	2438.88	19.2857	2417.98	43.3867	-0.864437
18	1109.38	743.996	0.670638	0.163207	0.00193695	10.768	0.160399	0.476966	0.00485771	2500	20.065	2503.31	13.9441	2514.04	21.2455	0.426874
19	1573.9	608.624	0.386698	0.16379	0.00219719	11.0102	0.235906	0.485854	0.008993	2495.37	22.5325	2523.99	20.0181	2552.71	39.0407	1.12509
20	662.347	758.821	1.14565	0.163406	0.00253687	11.0861	0.220446	0.490158	0.00774513	2491.05	25.925	2530.39	18.6	2571.36	33.5341	1.59325
23HX28-1(~2.5 Ga syenogranite; GPS:N42°37′50.88″ E127°22′32.15″)
1	565.577	308.93	0.546221	0.167091	0.00205161	11.0044	0.1586	0.475549	0.00475976	2528.7	19.905	2523.5	13.5244	2507.85	20.8386	-0.62428
2	2187.7	2191.64	1.0018	0.166891	0.0019432	10.0549	0.150595	0.435412	0.00542949	2527.78	19.44	2439.83	13.9312	2330.07	24.4162	-4.71087
3	1542.14	1765.54	1.14486	0.169514	0.00218802	11.317	0.190635	0.481944	0.00643403	2552.78	22.38	2549.61	15.8108	2535.73	28.0213	-0.547413
4	875.19	210.884	0.240958	0.165893	0.00272697	11.0481	0.26974	0.481592	0.0109509	2516.36	27.775	2527.2	22.7978	2534.2	47.6672	0.276207
5	1343.7	1683.62	1.25297	0.159521	0.00190014	9.78759	0.142056	0.442985	0.00477085	2450.3	20.3675	2414.98	13.4715	2363.99	21.3516	-2.15711
6	621.184	719.612	1.15845	0.167712	0.00228923	11.192	0.292205	0.482545	0.0116484	2534.87	17.7475	2539.25	24.3968	2538.34	50.6681	-0.035774
7	972.424	122.423	0.125895	0.166473	0.00258166	10.9267	0.247604	0.474415	0.00912928	2524.07	27.0025	2516.91	21.1491	2502.89	39.9378	-0.560282
8	699.197	1126.55	1.61121	0.16617	0.00202823	11.2322	0.242442	0.488576	0.00942052	2520.37	20.3675	2542.59	20.199	2564.51	40.8199	0.85463
9	694.742	829.415	1.19385	0.165296	0.00182609	11.3141	0.136492	0.494762	0.00388997	2510.8	18.8275	2549.37	11.3874	2591.25	16.8344	1.61603
10	941.756	733.541	0.778908	0.166162	0.00185279	10.6581	0.154883	0.463686	0.00487106	2520.37	18.5175	2493.78	13.5959	2455.81	21.4942	-1.54611
11	946.975	500.033	0.528032	0.161977	0.0019902	10.7157	0.293099	0.477361	0.0113409	2476.23	21.455	2498.79	25.4592	2515.76	49.5044	0.674625
12	764.615	384.118	0.502368	0.160757	0.0020462	9.60593	0.143176	0.431919	0.00398165	2464.81	21.295	2397.74	13.8039	2314.36	17.9687	-3.60259
13	236.303	332.808	1.4084	0.16319	0.00279568	10.7253	0.198269	0.475748	0.00600371	2500	28.2425	2499.62	17.2535	2508.72	26.2606	0.362661
14	1134.92	327.327	0.288414	0.160374	0.00249142	10.4828	0.247381	0.471173	0.00807546	2461.11	27.0075	2478.4	21.9398	2488.7	35.4107	0.41393
15	1249.78	246.968	0.197609	0.163261	0.00217793	10.4652	0.1425	0.463551	0.00346554	2500	22.2225	2476.84	12.732	2455.22	15.3219	-0.880607
16	1060.67	457.632	0.431457	0.164863	0.00207623	10.8161	0.162404	0.474371	0.00511698	2505.86	21.3	2507.45	14.0595	2502.7	22.4138	-0.189925
17	942.918	461.08	0.488992	0.163581	0.0020111	10.9421	0.192788	0.483583	0.00714461	2494.45	20.68	2518.22	16.4812	2542.85	31.0749	0.968822
18	693.662	634.595	0.914847	0.166625	0.0026284	11.251	0.163437	0.488731	0.0038558	2523.76	26.0775	2544.15	13.656	2565.18	16.7535	0.82007
19	742.129	930.396	1.25369	0.162466	0.00212666	10.7523	0.246892	0.479521	0.0106087	2483.33	22.225	2501.95	21.3989	2525.18	46.2433	0.919852
20	945.676	115.297	0.12192	0.1629	0.00249908	9.41366	0.18793	0.417323	0.00654514	2487.03	30.5575	2379.16	18.3953	2248.32	29.794	-5.81982
21	768.09	291.173	0.379086	0.162441	0.00228223	10.2642	0.288889	0.456941	0.0126055	2481.17	23.77	2458.88	26.0948	2426.04	55.7901	-1.35377
22	685.863	931.944	1.35879	0.162458	0.00247359	10.8099	0.197746	0.479988	0.00572384	2481.17	25.93	2506.92	17.0869	2527.21	24.9688	0.80306
23	1299.92	3177.66	2.4445	0.166395	0.0025681	9.83842	0.161285	0.428312	0.00332019	2521.91	25.9225	2419.76	15.1991	2298.1	15.0363	-5.29361
24	1176.74	645.745	0.548759	0.165472	0.00237449	10.7525	0.183043	0.470714	0.0051746	2512.65	24.0725	2501.97	15.9056	2486.69	22.7209	-0.614454
25	2054.35	880.586	0.428644	0.163052	0.00220064	10.0127	0.150625	0.444677	0.00398526	2487.34	22.8425	2435.95	13.9863	2371.54	17.829	-2.71595
26	481.787	851.377	1.76712	0.156843	0.0020722	10.2169	0.145438	0.471333	0.00341325	2421.91	22.5275	2454.61	13.2708	2489.4	15.0149	1.39786
27	529.664	542.458	1.02415	0.164647	0.00222371	10.6618	0.163546	0.468413	0.00419337	2505.55	23.3025	2494.1	14.3405	2476.6	18.4576	-0.70668
28	486.768	166.53	0.342113	0.162748	0.0021548	9.97661	0.140224	0.443476	0.00345559	2484.26	22.225	2432.62	13.0764	2366.18	15.4851	-2.80779
29	989.923	353.792	0.357393	0.161873	0.00226468	9.73769	0.161404	0.434746	0.00466851	2475.61	23.46	2410.28	15.3505	2327.08	21.0136	-3.57518
30	1022.49	185.721	0.181636	0.159216	0.00242231	10.3334	0.30163	0.469516	0.0125642	2447.22	25.9225	2465.1	27.0755	2481.44	55.1324	0.658264
31	803.149	374.628	0.466449	0.163469	0.00257344	10.768	0.21264	0.475874	0.0066375	2491.66	26.545	2503.31	18.4261	2509.27	29.0233	0.237544
23HX29-1(~2.5 Ga syenogranite; GPS:N42°37′51.83″ E127°22′24.07″)
1	705.366	220.887	0.313152	0.158397	0.00206913	10.1795	0.227934	0.464225	0.00883616	2438.58	22.22	2451.22	20.7693	2458.19	38.9248	0.283585
2	1498.13	762.966	0.509279	0.152465	0.0019341	8.60638	0.130767	0.407659	0.00409901	2373.77	20.83	2297.23	13.9099	2204.21	18.8092	-4.22022
3	698.818	194.763	0.278703	0.15694	0.00238617	10.1835	0.157128	0.467579	0.00512168	2433.33	25.9225	2451.58	14.3632	2472.94	22.5368	0.863556
4	2949.78	1218.87	0.413208	0.139761	0.00255665	6.95201	0.22801	0.354164	0.00927249	2224.38	32.565	2105.32	29.1496	1954.45	44.1537	-7.71921
5	1035.4	280.159	0.270581	0.153883	0.00262376	7.72861	0.360949	0.361502	0.0165349	2390.74	28.5475	2199.94	42.0152	1989.29	78.2964	-10.5891
6	620.807	672.045	1.08253	0.166338	0.00241768	11.0454	0.181842	0.479537	0.00511308	2521.3	24.07	2526.97	15.4246	2525.25	22.3196	-0.0681344
7	341.001	180.91	0.530526	0.163076	0.00384729	10.6941	0.256824	0.475331	0.00824189	2487.96	39.8175	2496.91	22.3642	2506.9	36.0381	0.39814
8	509.16	125.408	0.246304	0.162972	0.00225214	10.6113	0.286087	0.475192	0.0119245	2486.73	22.38	2489.7	25.0748	2506.29	52.1261	0.661761
9	1242.82	1963.59	1.57994	0.1701	0.00208312	11.576	0.40857	0.493993	0.0157987	2558.33	19.91	2570.74	33.0342	2587.93	68.184	0.664406
10	259.807	156.737	0.603282	0.187351	0.00261004	13.5898	0.295806	0.528548	0.0102089	2720.38	22.8425	2721.56	20.6697	2735.33	43.08	0.503578
11	717.319	147.301	0.205349	0.163571	0.00213961	10.6541	0.26055	0.474358	0.0112371	2494.45	21.1425	2493.44	22.764	2502.64	49.1514	0.367925
12	2623.52	777.28	0.296274	0.147647	0.001828	7.60824	0.130462	0.373692	0.00424047	2320.38	20.835	2185.84	15.4602	2046.75	19.9302	-6.79555
13	1198.65	60.5059	0.0504782	0.160422	0.00241391	10.1784	0.416283	0.457884	0.0165155	2461.11	26.39	2451.12	37.8493	2430.21	73.0393	-0.860541
14	1872.01	47.3176	0.0252764	0.161974	0.00320499	10.0127	0.436894	0.452011	0.0191535	2476.23	33.335	2435.95	40.3161	2404.19	85.0447	-1.32134
15	954.553	487.909	0.511139	0.165651	0.00290378	10.7028	0.261859	0.472661	0.0100155	2513.89	29.63	2497.67	22.7833	2495.22	43.8625	-0.098293
16	2547.64	948.029	0.372121	0.164111	0.00255188	10.4167	0.243657	0.463343	0.00858478	2498.46	26.235	2472.54	21.7356	2454.3	37.8414	-0.742995
17	2265.54	61.4449	0.0271215	0.165143	0.00262607	10.5	0.347035	0.464496	0.0137389	2508.95	26.08	2479.92	30.6875	2459.38	60.4907	-0.835292
18	1689.53	914.845	0.541478	0.145232	0.00319643	7.00562	0.320387	0.347844	0.0120555	2290.43	37.19	2112.14	40.6613	1924.3	57.6679	-9.76177
Standards:
in Yanduzhongshi Geological Analysis Laboratories Ltd.
91500	69.2862	26.4178	0.381286	0.0746307	0.000572109	1.85608	0.0182308	0.180569	0.00205964	1058.57	15.4308	1065.59	6.48137	1070.08	11.2465	0.419466		91500：weighted mean 206Pb/238U age =1060.4 ± 2.9 Ma
91500	75.2229	28.2685	0.375797	0.074125	0.000861681	1.79858	0.0395507	0.176076	0.00250772	1044.87	23.4479	1044.94	14.3498	1045.5	13.7456	0.0533959
91500	70.0709	26.9037	0.38395	0.0751671	0.000643659	1.84358	0.0196497	0.178029	0.00198496	1072.97	17.1995	1061.14	7.01651	1056.2	10.8621	-0.467829
91500	59.087	23.7174	0.401397	0.0743005	0.00101844	1.83806	0.0419088	0.179915	0.00276945	1049.64	27.6281	1059.17	14.9939	1066.51	15.1308	0.688353
91500	72.7394	28.7463	0.395195	0.0745557	0.000616228	1.84722	0.0180574	0.179833	0.00169896	1056.55	16.6425	1062.44	6.43967	1066.06	9.28285	0.339592
91500	73.2696	29.0876	0.396994	0.0752217	0.000604682	1.8528	0.01819	0.178561	0.00149768	1074.43	16.1427	1064.43	6.47427	1059.11	8.19194	-0.501876
91500	56.5163	23.1701	0.409971	0.0752591	0.000790126	1.88346	0.0330434	0.182112	0.00289441	1075.43	21.0798	1075.28	11.6359	1078.5	15.7841	0.298968
91500	68.5632	25.7097	0.374977	0.0744173	0.00101739	1.80006	0.0366901	0.175685	0.00267405	1052.81	27.5434	1045.48	13.3049	1043.36	14.6621	-0.203496
91500	73.8582	29.0934	0.393909	0.0744212	0.00065558	1.83543	0.0223888	0.179007	0.00154505	1052.91	17.747	1058.22	8.01755	1061.55	8.44779	0.312811
91500	72.3692	28.2943	0.390972	0.075457	0.000700734	1.86497	0.0226478	0.179309	0.0012799	1080.7	18.6312	1068.75	8.02668	1063.2	6.99629	-0.522202
91500	58.7777	23.6689	0.402684	0.0746312	0.0010407	1.82187	0.0341014	0.177482	0.00320688	1058.59	28.0693	1053.36	12.2706	1053.2	17.5569	-0.014676
91500	69.6279	26.6279	0.382431	0.0758505	0.0011417	1.84052	0.0309999	0.176275	0.00264727	1091.13	30.1513	1060.05	11.0813	1046.59	14.508	-1.28545
91500	74.4896	28.6078	0.384051	0.0748874	0.000428664	1.85326	0.0180833	0.179322	0.00136799	1065.48	11.5102	1064.59	6.43528	1063.27	7.47773	-0.124454
91500	74.8122	29.0199	0.387903	0.0748386	0.000447528	1.84792	0.0163306	0.179118	0.00141512	1064.17	12.0269	1062.69	5.82245	1062.16	7.73669	-0.0499924
91500	80.9216	28.0055	0.346082	0.07456	0.00349	1.82235	0.08246	0.17791	0.00329	1057	94	1053.53	29.6746	1056	18	0.233747
91500	82.6506	29.734	0.359756	0.07102	0.00308	1.77736	0.07503	0.18274	0.00354	967	83	1037.21	27.4404	1082	19	4.1391
91500	53.69	21.34	0.397467	0.07407	0.00085	1.82658	0.02939	0.17896	0.00224	1043.5	23.3	1055.1	10.6	1061.3	12.2	0.584189
91500	67.87	25.62	0.377486	0.07522	0.00069	1.84151	0.0276	0.1774	0.00206	1074.4	18.4	1060.4	9.9	1052.8	11.3	-0.721884
91500	67.91	25.19	0.370932	0.07309	0.00094	1.7954	0.0337	0.17775	0.00213	1016.4	26	1043.8	12.2	1054.7	11.7	1.03347
91500	70.57	26.39	0.373955	0.07534	0.00092	1.84627	0.03302	0.17755	0.00219	1077.6	24.5	1062.1	11.8	1053.6	12	-0.806758
91500	61.6	25.34	0.411364	0.07328	0.00106	1.80768	0.0335	0.17875	0.0018	1021.8	29.3	1048.2	12.1	1060.1	9.9	1.12254
91500	69.65	26.38	0.378751	0.07559	0.00113	1.86201	0.03371	0.17881	0.00191	1084.2	29.9	1067.7	12	1060.5	10.4	-0.678925
91500	58.99	24.14	0.409222	0.07552	0.00092	1.85201	0.03113	0.17819	0.00224	1082.3	24.4	1064.1	11.1	1057.1	12.2	-0.662189
91500	75.04	27.92	0.372068	0.07571	0.00153	1.87415	0.03782	0.18049	0.0024	1087.3	40.5	1072	13.4	1069.6	13.1	-0.224383
91500	75.07	28.72	0.382576	0.07447	0.00145	1.82235	0.03999	0.17827	0.00214	1054.4	39.1	1053.5	14.4	1057.5	11.7	0.378251
91500	74.61	27.84	0.37314	0.07423	0.00142	1.82919	0.03757	0.17949	0.00222	1047.6	38.7	1056	13.5	1064.2	12.1	0.770532
91500	60.24	25.48	0.422975	0.07429	0.00088	1.8278	0.02875	0.17862	0.00191	1049.3	24	1055.5	10.3	1059.4	10.5	0.368133
91500	64.4248	23.9914	0.372394	0.07551	0.00159	1.8507	0.03762	0.17834	0.00187	1082.2	42.3	1063.7	13.4	1057.9	10.2	-0.548256
91500	66.2508	24.9175	0.376109	0.07433	0.00138	1.82491	0.03731	0.17808	0.00202	1050.5	37.4	1054.5	13.4	1056.5	11.1	0.189304
91500	65.2239	27.2862	0.418347	0.07617	0.00156	1.84998	0.03713	0.17781	0.00216	1099.6	40.9	1063.4	13.2	1055	11.8	-0.796209
91500	84.5547	31.8492	0.376669	0.07474	0.00144	1.80553	0.03652	0.17629	0.00207	1061.4	38.8	1047.5	13.2	1046.7	11.3	-0.0764307
91500	87.71	33.2488	0.379077	0.07388	0.00147	1.82097	0.0355	0.1792	0.00222	1038.1	40.2	1053	12.8	1062.6	12.1	0.903444
91500	86.1067	33.597	0.390179	0.07501	0.00149	1.88165	0.03557	0.18223	0.002	1068.8	39.9	1074.6	12.5	1079.1	10.9	0.417014
91500	61.7806	23.4583	0.379703	0.07525	0.00113	1.86374	0.03493	0.17991	0.002	1075.3	30	1068.3	12.4	1066.5	10.9	-0.168776
91500	67.5013	25.0681	0.371372	0.07496	0.00115	1.82628	0.03381	0.17712	0.00224	1067.6	30.9	1054.9	12.1	1051.2	12.3	-0.351979
91500	72.0965	27.8585	0.386405	0.0744	0.0009	1.82442	0.03001	0.17767	0.00208	1052.2	24.4	1054.3	10.8	1054.2	11.4	-0.00948587
91500	73.4407	28.5417	0.388636	0.07453	0.00107	1.80653	0.03051	0.17611	0.00151	1055.8	29	1047.8	11	1045.7	8.3	-0.200822
91500	68.3172	25.6389	0.375291	0.0753865	0.00112245	1.88041	0.0412636	0.181027	0.00226606	1078.82	29.88	1074.21	14.546	1072.58	12.3689	-0.151715
91500	69.6404	26.2616	0.377102	0.0742918	0.00118402	1.82119	0.0401731	0.177919	0.00202337	1049.41	32.1249	1053.11	14.4588	1055.6	11.0733	0.235488
91500	71.454	26.8754	0.376123	0.0760526	0.00142055	1.87884	0.0379573	0.178988	0.00151154	1096.46	37.386	1073.65	13.3877	1061.44	8.26475	-1.15042
91500	73.1392	27.5004	0.376001	0.0741708	0.00120837	1.83147	0.0322596	0.179169	0.00157542	1046.12	32.8555	1056.81	11.5685	1062.43	8.61267	0.5294
91500	72.3819	27.0515	0.373734	0.0749582	0.000944805	1.84823	0.0263623	0.17881	0.00152865	1067.38	25.3382	1062.8	9.39805	1060.47	8.35955	-0.219599
91500	69.9931	26.1647	0.373818	0.0750508	0.0010307	1.83528	0.0323093	0.177203	0.00251392	1069.86	27.5975	1058.17	11.5707	1051.67	13.7663	-0.617867
91500	73.0339	27.9165	0.38224	0.0747001	0.00106308	1.8697	0.0338298	0.181021	0.0025059	1060.44	28.6384	1070.42	11.97	1072.55	13.6781	0.198081
91500	72.4188	27.4144	0.378554	0.0748689	0.000914301	1.8505	0.0261586	0.179211	0.001458	1064.98	24.5581	1063.61	9.31802	1062.66	7.97045	-0.0888143
91500	71.2401	26.7599	0.37563	0.0739974	0.00126383	1.82096	0.0391292	0.178372	0.00186994	1041.4	34.4684	1053.03	14.0843	1058.07	10.2297	0.476516
91500	63.9461	22.2322	0.347671	0.07503	0.00106	1.85602	0.02796	0.18015	0.00211	1069.4	28.4	1065.6	9.9	1067.8	11.5	0.206031
91500	68.7606	23.7404	0.345261	0.07546	0.00132	1.82142	0.02888	0.17592	0.00196	1080.7	35	1053.2	10.4	1044.7	10.7	-0.813631
91500	68.2159	23.5615	0.345396	0.07376	0.00129	1.8433	0.03198	0.1813	0.00185	1034.9	35.4	1061	11.4	1074.1	10.1	1.21963
91500	88.1905	28.3386	0.321334	0.073256	0.00155589	1.81542	0.0428356	0.17943	0.00193334	1020.37	43.675	1051.03	15.4652	1063.86	10.5827	1.20588
91500	67.7152	25.2808	0.37334	0.0759059	0.00138405	1.88706	0.0432506	0.179823	0.00177222	1092.59	36.5169	1076.55	15.2113	1066.01	9.68322	-0.988956
Plesovice	578.527	59.8653	0.103479	0.0532376	0.000341163	0.388356	0.00436464	0.0528822	0.000632547	338.935	14.5139	333.167	3.19211	332.193	3.87285	-0.293468		Plesovice：weighted mean 206Pb/238U age =339.6 ± 1.4 Ma
Plesovice	512.219	49.9149	0.0974484	0.0525096	0.000349794	0.399518	0.00524465	0.0551211	0.00065278	307.665	15.1717	341.299	3.80512	345.886	3.98825	1.32613
Plesovice	630.014	61.2465	0.0972145	0.0531971	0.000418697	0.403715	0.00502059	0.0550223	0.000533477	337.213	17.8315	344.339	3.63166	345.282	3.25966	0.273144
Plesovice	643.427	64.3704	0.100043	0.0533526	0.000242908	0.394158	0.0037083	0.053607	0.000513	343.821	10.3027	337.403	2.7008	336.629	3.13875	-0.229859
Plesovice	595.825	68.8048	0.115478	0.0540582	0.000622896	0.405413	0.00855863	0.0545004	0.00079096	373.474	25.9384	345.567	6.18344	342.093	4.83533	-1.01547
Plesovice	573.639	56.6251	0.0987121	0.0531669	0.000445316	0.397367	0.0066488	0.0543098	0.000843858	335.926	18.9802	339.736	4.83129	340.927	5.15964	0.34931
Plesovice	582.662	52.1828	0.0895594	0.05281	0.00075	0.39453	0.00584	0.05426	0.0006	320.7	32.4	337.7	4.3	340.6	3.7	0.851439
Plesovice	695.018	56.5643	0.0813853	0.05352	0.00079	0.39061	0.00595	0.053	0.00056	351.1	33.5	334.8	4.3	332.9	3.4	-0.570742
Plesovice	691.956	60.8936	0.0880022	0.05328	0.00072	0.40131	0.00662	0.05479	0.00058	340.8	30.7	342.6	4.8	343.9	3.6	0.378017
Plesovice	482.755	39.2816	0.0813697	0.05301	0.001	0.38815	0.00824	0.05324	0.00052	329.4	42.8	333	6	334.4	3.2	0.41866
Plesovice	570.597	49.0395	0.0859442	0.05313	0.00089	0.39619	0.00753	0.05411	0.00049	334.5	37.8	338.9	5.5	339.7	3	0.235502
Plesovice	662.605	65.351	0.0986274	0.05403	0.0009	0.39935	0.00749	0.0536	0.00044	372.2	37.5	341.2	5.4	336.6	2.7	-1.36661
Plesovice	524.459	53.7622	0.10251	0.05335	0.00046	0.40016	0.00565	0.05438	0.00062	343.7	19.6	341.8	4.1	341.4	3.8	-0.117165
Plesovice	811.139	123.992	0.152861	0.05354	0.00054	0.40422	0.00735	0.05452	0.00065	351.8	22.9	344.7	5.3	342.2	4	-0.730567
Plesovice	556.934	55.5365	0.0997182	0.0538	0.00072	0.39875	0.00672	0.05378	0.00057	362.8	30	340.7	4.9	337.7	3.5	-0.888362
Plesovice	587.931	68.9901	0.117344	0.0532	0.0005	0.39932	0.00591	0.0545	0.00066	337.2	21.4	341.2	4.3	342.1	4.1	0.263081
Plesovice	363.728	29.8811	0.0821523	0.05268	0.00086	0.3971	0.00681	0.05468	0.00058	315.1	37.1	339.5	5	343.2	3.6	1.07809
Plesovice	434.482	35.8093	0.0824183	0.05373	0.0009	0.39837	0.00686	0.05379	0.00052	359.7	37.8	340.5	5	337.7	3.2	-0.829138
Plesovice	808.721	71.4021	0.0882901	0.05266	0.00077	0.38555	0.00661	0.0533	0.00061	314.2	33.5	331.1	4.8	334.8	3.8	1.10514
Plesovice	853.411	133.992	0.157007	0.05368	0.00076	0.40019	0.00678	0.05424	0.00058	357.8	32.1	341.8	4.9	340.5	3.5	-0.381791
Plesovice	723.509	69.9367	0.0966632	0.05296	0.00086	0.39091	0.00625	0.05358	0.00058	327.1	36.8	335	4.6	336.4	3.6	0.416171
Plesovice	556.786	48.91	0.0878435	0.05365	0.00093	0.39237	0.00744	0.05302	0.00055	356.4	39	336.1	5.4	333	3.4	-0.930931
Plesovice	669.394	70.7903	0.105753	0.0539903	0.000572973	0.40929	0.00681637	0.0549408	0.000604056	370.647	23.9014	348.363	4.91115	344.784	3.6912	-1.03813
Plesovice	735.793	82.0759	0.111548	0.053865	0.000819833	0.406016	0.00717777	0.0546125	0.00049052	365.408	34.3104	346.002	5.18357	342.778	2.99835	-0.94066
Plesovice	751.354	80.2144	0.10676	0.05211	0.00044596	0.392933	0.00576959	0.054515	0.000703586	290.238	19.552	336.51	4.20576	342.182	4.30113	1.65762
Plesovice	707.15	76.8727	0.108708	0.0527829	0.000443939	0.397526	0.00455549	0.0545391	0.000401761	319.475	19.1151	339.852	3.30983	342.329	2.45597	0.723582
Plesovice	390.195	30.3187	0.0777014	0.05341	0.00088	0.39765	0.00642	0.05422	0.00058	346.2	37.1	339.9	4.7	340.4	3.6	0.146886
Plesovice	406.49	33.3336	0.0820036	0.05304	0.00069	0.39477	0.00553	0.05408	0.00054	330.5	29.4	337.9	4	339.5	3.3	0.471281
Plesovice	400.729	31.3313	0.0781858	0.05312	0.00066	0.39576	0.00501	0.05414	0.00057	333.9	28.2	338.6	3.6	339.9	3.5	0.382465
in Key Laboratory of Mineral Resources Evaluation in Northeast Asia at Jilin University
91500	86.4567	30.7915	0.356149	0.074973	0.00283673	1.84769	0.0679923	0.179038	0.00344158	1133.34	75.93	1062.61	24.2544	1061.72	18.8256	-0.0838619		91500：weighted mean 206Pb/238U age =1062.2 ± 2.3 Ma
91500	86.3296	29.9333	0.346733	0.074787	0.00296589	1.85271	0.0703975	0.179302	0.00329824	1062.66	79.635	1064.4	25.0675	1063.16	18.0383	-0.116066
91500	84.9434	29.3424	0.345434	0.07432	0.00282	1.83376	0.07359	0.17895	0.00356	1050	76	1057.63	26.3768	1061	19	0.317832
91500	85.0527	29.625	0.348313	0.07544	0.00328	1.86664	0.07678	0.17939	0.00341	1080	87	1069.34	27.2047	1064	19	-0.501959
91500	85.8638	30.1348	0.35096	0.06926	0.0031	1.73273	0.06904	0.18099	0.00335	906	92	1020.77	25.6608	1072	18	4.77927
91500	83.2522	29.0942	0.34947	0.0805	0.00324	1.96767	0.08066	0.17735	0.00365	1209	80	1104.51	27.6085	1052	20	-4.99145
91500	80.4611	27.3911	0.340427	0.07555	0.0031	1.89206	0.08236	0.18053	0.00352	1083	83	1078.3	28.9238	1070	19	-0.776086
91500	82.0837	28.7112	0.34978	0.07421	0.00318	1.80834	0.07441	0.17781	0.00333	1047	82	1048.48	26.9138	1055	18	0.618076
91500	83.217	29.5832	0.355495	0.0752	0.00303	1.87805	0.06734	0.18043	0.00339	1074	81	1073.37	23.7674	1069	19	-0.409154
91500	82.9552	29.3886	0.354271	0.07874	0.00333	1.92304	0.07898	0.1756	0.00319	1166	84	1089.12	27.4456	1043	18	-4.42226
91500	83.8295	29.3178	0.349732	0.0722831	0.00243842	1.80203	0.0605689	0.179975	0.00277689	994.445	68.5225	1046.2	21.9601	1066.84	15.1816	1.93474
91500	82.8074	29.2597	0.353346	0.0736509	0.00213418	1.82998	0.0608846	0.181024	0.00295791	1031.48	63.8875	1056.27	21.8569	1072.57	16.1556	1.51942
91500	85.1676	29.9768	0.351975	0.0742699	0.00242536	1.83951	0.0612526	0.179509	0.00300708	1050.01	69.445	1059.68	21.9153	1064.29	16.4447	0.432997
91500	87.4791	30.8785	0.352981	0.074385	0.0024897	1.83288	0.0599796	0.178828	0.00270435	1053.71	67.4375	1057.31	21.5104	1060.57	14.7998	0.306875
91500	86.9981	31.3513	0.360368	0.0747112	0.00249256	1.84343	0.0545758	0.179495	0.00306542	1061.12	67.7525	1061.09	19.5023	1064.22	16.7636	0.293868
91500	86.7392	30.7109	0.354061	0.0750488	0.0023886	1.85697	0.0542024	0.178845	0.00253492	1070.06	63.43	1065.91	19.2775	1060.66	13.8738	-0.49471
91500	86.8026	31.0804	0.358059	0.075375	0.00253512	1.86752	0.0582924	0.179512	0.00256005	1079.63	68.52	1069.65	20.654	1064.31	14.0033	-0.50199
91500	84.2379	30.2327	0.358897	0.0754901	0.00241664	1.86089	0.0587729	0.178831	0.00289237	1083.34	64.8175	1067.3	20.8722	1060.58	15.8272	-0.63358
91500	86.9452	30.9511	0.355984	0.0761091	0.00264823	1.87042	0.0673227	0.177316	0.00293032	1098.15	68.985	1070.68	23.8258	1052.29	16.0551	-1.7473
91500	84.8557	29.5782	0.34857	0.0774769	0.00284919	1.89837	0.0644262	0.178365	0.00289459	1144.45	73.61	1080.52	22.5824	1058.04	15.8456	-2.12455
91500	83.8295	29.3178	0.349732	0.0722831	0.00243842	1.80203	0.0605689	0.179975	0.00277689	994.445	68.5225	1046.2	21.9601	1066.84	15.1816	1.93474
91500	82.8074	29.2597	0.353346	0.0736509	0.00213418	1.82998	0.0608846	0.181024	0.00295791	1031.48	63.8875	1056.27	21.8569	1072.57	16.1556	1.51942
91500	85.1676	29.9768	0.351975	0.0742699	0.00242536	1.83951	0.0612526	0.179509	0.00300708	1050.01	69.445	1059.68	21.9153	1064.29	16.4447	0.432997
91500	87.4791	30.8785	0.352981	0.074385	0.0024897	1.83288	0.0599796	0.178828	0.00270435	1053.71	67.4375	1057.31	21.5104	1060.57	14.7998	0.306875
91500	86.9981	31.3513	0.360368	0.0747112	0.00249256	1.84343	0.0545758	0.179495	0.00306542	1061.12	67.7525	1061.09	19.5023	1064.22	16.7636	0.293868
91500	86.7392	30.7109	0.354061	0.0750488	0.0023886	1.85697	0.0542024	0.178845	0.00253492	1070.06	63.43	1065.91	19.2775	1060.66	13.8738	-0.49471
91500	86.8026	31.0804	0.358059	0.075375	0.00253512	1.86752	0.0582924	0.179512	0.00256005	1079.63	68.52	1069.65	20.654	1064.31	14.0033	-0.50199
91500	84.2379	30.2327	0.358897	0.0754901	0.00241664	1.86089	0.0587729	0.178831	0.00289237	1083.34	64.8175	1067.3	20.8722	1060.58	15.8272	-0.63358
91500	86.9452	30.9511	0.355984	0.0761091	0.00264823	1.87042	0.0673227	0.177316	0.00293032	1098.15	68.985	1070.68	23.8258	1052.29	16.0551	-1.7473
91500	84.8557	29.5782	0.34857	0.0774769	0.00284919	1.89837	0.0644262	0.178365	0.00289459	1144.45	73.61	1080.52	22.5824	1058.04	15.8456	-2.12455
91500	83.1302	30.2377	0.363739	0.0708141	0.00206016	1.76467	0.0524229	0.180501	0.00260645	953.7	55.0925	1032.56	19.2662	1069.71	14.2449	3.47272
91500	82.8675	29.3466	0.354139	0.0731539	0.00256778	1.81486	0.0498618	0.177078	0.00269713	1018.21	70.375	1050.83	18.0005	1050.99	14.7821	0.0152847
91500	83.3827	30.5761	0.366696	0.0743406	0.0026951	1.87025	0.0589835	0.180286	0.00283743	1050.01	72.99	1070.62	20.8788	1068.54	15.5081	-0.194739
91500	79.1392	28.8882	0.365031	0.0741528	0.00202767	1.84545	0.0537262	0.179899	0.00269999	1055.56	54.475	1061.81	19.1855	1066.42	14.7627	0.432932
91500	83.6598	30.8885	0.369215	0.0754194	0.00252074	1.83015	0.0576576	0.178054	0.00254916	1079.63	66.67	1056.33	20.6985	1056.33	13.9609	2.66512e-05
91500	79.4684	29.1492	0.366802	0.0756072	0.00231766	1.85495	0.0534779	0.178441	0.00254328	1084.88	62.195	1065.19	19.0335	1058.45	13.9242	-0.636927
91500	80.8791	28.914	0.357497	0.0766061	0.00224747	1.88554	0.0518097	0.181262	0.00236678	1110.8	58.795	1076.01	18.2458	1073.86	12.9291	-0.2002
91500	82.438	30.178	0.366068	0.0789459	0.00250043	1.93573	0.0596602	0.177839	0.00230388	1172.22	62.9625	1093.52	20.6481	1055.16	12.6222	-3.6361
91500	80.8876	28.668	0.354418	0.354418	0.0738403	0.00227438	1.8362	0.0519036	0.180198	1038.89	62.19	1058.5	18.5958	1068.06	14.2892	0.894646
91500	81.3909	28.7475	0.353203	0.353203	0.0759197	0.00235378	1.8642	0.0549656	0.178142	1094.44	62.195	1068.48	19.4993	1056.81	15.4249	-1.10339
91500	82.2759	29.3558	0.356797	0.356797	0.0746529	0.00236498	1.86131	0.0535314	0.17997	1058.95	63.7325	1067.45	19.0104	1066.81	13.6198	-0.0597686
91500	83.1028	30.1822	0.363191	0.363191	0.0751071	0.00227467	1.83909	0.0543742	0.17837	1072.22	61.115	1059.54	19.4599	1058.06	13.4294	-0.139404
91500	81.2306	29.2121	0.35962	0.35962	0.0746003	0.00240009	1.82667	0.0527918	0.176491	1057.41	65.2775	1055.08	18.9772	1047.78	13.6908	-0.697606
91500	78.6859	28.1934	0.358303	0.358303	0.0751597	0.00224364	1.87373	0.056164	0.181849	1072.22	59.265	1071.85	19.858	1077.07	14.4494	0.484668
91500	79.7949	28.3347	0.355094	0.355094	0.075932	0.002363	1.86179	0.0528774	0.177074	1094.44	61.1125	1067.62	18.7753	1050.97	13.5735	-1.58472
91500	77.6569	27.2994	0.351539	0.351539	0.073828	0.00212783	1.83861	0.0545607	0.181266	1036.73	58.4875	1059.36	19.5299	1073.89	15.1895	1.35268
91500	80.6394	29.5425	0.366354	0.0762663	0.00243634	1.89164	0.0555599	0.180249	0.0025683	1101.85	64.045	1078.16	19.5233	1068.34	14.0397	-0.919406
91500	81.9756	29.468	0.359473	0.0734937	0.00269532	1.80876	0.0564187	0.178091	0.00292402	1027.78	75.155	1048.63	20.4081	1056.54	16.0102	0.748347
91500	81.736	29.3093	0.358584	0.0761349	0.00213377	1.89521	0.0500308	0.179838	0.0026659	1098.15	55.555	1079.41	17.5617	1066.09	14.5774	-1.24968
91500	81.1853	29.4024	0.362164	0.0736251	0.0021297	1.80519	0.0516023	0.178502	0.00211456	1031.48	58.1775	1047.34	18.6919	1058.79	11.5808	1.08132
91500	84.9496	30.1652	0.355095	0.0743496	0.00240528	1.85509	0.0555652	0.180249	0.00256562	1050.93	66.2025	1065.24	19.7745	1068.33	14.0251	0.289366
91500	82.9622	29.7797	0.358955	0.0754104	0.00219021	1.84531	0.0540464	0.178091	0.00240589	1079.63	58.18	1061.76	19.3006	1056.54	13.1772	-0.493957
91500	84.2982	29.7843	0.35332	0.0733964	0.00220781	1.81294	0.052928	0.177826	0.00260274	1033.34	61.115	1050.14	19.1187	1055.09	14.2566	0.468916
91500	84.4016	29.8546	0.353721	0.0763636	0.00221902	1.88746	0.0535162	0.180514	0.00253708	1105.56	52.7775	1076.69	18.8333	1069.78	13.8662	-0.645677
91500	82.9599	30.1826	0.363822	0.0746809	0.00207453	1.83533	0.0536461	0.177816	0.00274788	1061.12	56.945	1058.19	19.2251	1055.03	15.0505	-0.299655
91500	83.5013	30.4232	0.364344	0.0750791	0.00203084	1.86507	0.0512351	0.180524	0.00274577	1072.22	53.705	1068.78	18.1723	1069.84	15.0048	0.0986615
91500	82.6506	29.734	0.359756	0.0710197	0.00307695	1.77736	0.0750324	0.182743	0.00353799	966.665	83.1825	1037.21	27.4404	1081.94	19.2923	4.13407
91500	82.9552	29.3886	0.354271	0.0787403	0.00333091	1.92304	0.0789804	0.175597	0.00319421	1165.74	83.7925	1089.12	27.4456	1042.88	17.5246	-4.43477
91500	84.4857	29.8544	0.353367	0.0774647	0.00262304	1.88302	0.0672835	0.176247	0.00317305	1133.03	67.1275	1075.13	23.7081	1046.44	17.3991	-2.74153
91500	84.6059	30.8157	0.364227	0.0722953	0.00233747	1.81738	0.0626542	0.182093	0.00347923	994.445	65.28	1051.74	22.5918	1078.4	18.9825	2.47202
91500	85.307	30.4818	0.357319	0.0750913	0.00314075	1.84615	0.0750503	0.178898	0.00330046	1072.22	84.725	1062.06	26.7844	1060.95	18.0566	-0.104124
91500	84.6022	30.165	0.356551	0.0746687	0.00275657	1.85425	0.0711748	0.179442	0.00336058	1061.12	74.0775	1064.94	25.3304	1063.92	18.3768	-0.0957433
91500	85.4126	30.5276	0.357414	0.0750415	0.00308038	1.84515	0.0754367	0.178148	0.00311969	1069.44	82.5625	1061.7	26.9317	1056.85	17.0794	-0.459315
91500	85.5274	31.3563	0.366623	0.0747185	0.00321763	1.85525	0.0752551	0.180192	0.00336552	1061.12	87.0375	1065.3	26.772	1068.03	18.3921	0.255382
91500	85.3735	29.9176	0.350432	0.073289	0.00307738	1.79442	0.0703275	0.179107	0.00351625	1021.91	52.7775	1043.43	25.5641	1062.09	19.2326	1.75695
91500	86.5157	30.0783	0.347663	0.076471	0.00333547	1.90598	0.0738106	0.179233	0.00341268	1109.26	87.345	1083.18	25.8008	1062.78	18.6646	-1.91917
91500	85.0401	29.5767	0.347798	0.0755278	0.00318108	1.84788	0.0737633	0.177375	0.00329707	1083.34	84.415	1062.67	26.3095	1052.62	18.0612	-0.955036
91500	85.8296	29.3111	0.341504	0.0742322	0.00298785	1.85252	0.0716316	0.180965	0.0033713	1047.84	81.4875	1064.33	25.5082	1072.24	18.4117	0.738042
91500	84.5396	30.5778	0.361698	0.0739921	0.00229243	1.85213	0.0515313	0.180587	0.00257815	1042.6	62.19	1064.19	18.3599	1070.18	14.0894	0.559873
91500	83.9302	30.342	0.361514	0.0757679	0.00250263	1.84827	0.0605528	0.177753	0.00256983	1100	66.2075	1062.81	21.5986	1054.69	14.0775	-0.770422
91500	82.878	30.3218	0.36586	0.0739144	0.00256524	1.84054	0.0596593	0.180455	0.00305785	1038.89	70.3725	1060.05	21.3381	1069.46	16.7087	0.879466
91500	83.5483	30.2251	0.361767	0.0758456	0.00254786	1.85986	0.0564541	0.177885	0.00280033	1100	72.38	1066.94	20.0569	1055.41	15.3364	-1.09214
91500	84.4008	29.9946	0.355383	0.0759924	0.0025003	1.88263	0.0581723	0.179916	0.00286828	1094.44	66.67	1074.99	20.5037	1066.51	15.6813	-0.794713
91500	83.342	29.3964	0.35272	0.0737676	0.00237857	1.81777	0.0563681	0.178424	0.00240048	1035.19	64.8175	1051.88	20.3249	1058.36	13.1439	0.612228
91500	85.1034	28.5148	0.335061	0.0735693	0.00224609	1.8136	0.0558587	0.178641	0.00257165	1031.48	65.7425	1050.38	20.1711	1059.55	14.0769	0.865352
91500	85.604	28.5362	0.333351	0.0761907	0.00218456	1.8868	0.0535173	0.179699	0.00252323	1101.85	62.035	1076.46	18.8381	1065.33	13.8001	-1.04453
91500	84.1533	28.6948	0.340983	0.0759029	0.00285052	1.86571	0.0590406	0.179596	0.00281833	1092.28	74.54	1069.01	20.932	1064.77	15.4127	-0.398753
91500	84.464	28.475	0.337125	0.0738571	0.00284956	1.83469	0.0622505	0.178744	0.00256318	1038.89	77.78	1057.96	22.3097	1060.11	14.0294	0.202808
91500	84.192	28.9489	0.343844	0.0710286	0.00258487	1.77948	0.0537771	0.178502	0.0026709	966.665	74.0775	1037.99	19.6582	1058.79	14.621	1.96438
91500	83.4603	28.9219	0.346535	0.0787314	0.00264194	1.92092	0.0642795	0.179838	0.00280815	1164.82	66.665	1088.39	22.3574	1066.09	15.354	-2.09179
91500	81.9347	29.5621	0.360801	0.0731179	0.00248281	1.80366	0.0606943	0.179009	0.00276843	1016.66	68.985	1046.78	21.9928	1061.56	15.1477	1.39145
91500	82.3418	30.3684	0.368809	0.0766421	0.002442	1.89674	0.0630176	0.179331	0.00263949	1122.22	60.185	1079.95	22.1015	1063.32	14.4393	-1.56354
91500	80.2609	29.4472	0.366893	0.0729198	0.00250615	1.81518	0.0634317	0.179711	0.00289337	1012.96	69.6	1050.95	22.8898	1065.39	15.821	1.35587
91500	79.8849	29.1241	0.364575	0.0768402	0.00319961	1.88522	0.0746825	0.178629	0.00289616	1116.66	83.3325	1075.9	26.2929	1059.48	15.8506	-1.54968
91500	83.1976	30.0582	0.361287	0.0739283	0.00231642	1.83446	0.05975	0.179804	0.0028491	1038.89	62.96	1057.88	21.4162	1065.9	15.578	0.752865
91500	85.33	31.5649	0.369915	0.0758317	0.00249712	1.86594	0.0644616	0.178536	0.00306991	1100	60.9575	1069.09	22.8498	1058.97	16.8017	-0.955711
91500	82.7416	30.5227	0.368891	0.0740634	0.00276935	1.82791	0.0639743	0.179785	0.00288982	1042.6	75.465	1055.53	22.9817	1065.8	15.8007	0.963974
91500	82.4007	30.7138	0.372738	0.0756966	0.00251012	1.87249	0.0624477	0.178555	0.00277987	1087.04	66.67	1071.41	22.0863	1059.07	15.216	-1.16505
91500	82.6958	30.0845	0.363797	0.0752642	0.00245482	1.8725	0.0604997	0.181216	0.00338556	1075.93	65.28	1071.41	21.3981	1073.62	18.4856	0.205118
91500	82.4616	30.3592	0.368162	0.0744958	0.00211752	1.8279	0.0546203	0.177124	0.00285776	1054.63	62.0375	1055.53	19.625	1051.24	15.6606	-0.407566
91500	82.9704	29.4899	0.355427	0.077573	0.00267047	1.89518	0.0597349	0.177323	0.00266375	1136.12	68.515	1079.4	20.9627	1052.33	14.5964	-2.57211
91500	82.8531	29.9415	0.36138	0.072187	0.00231213	1.80522	0.0544329	0.181017	0.00278059	990.74	65.59	1047.35	19.7155	1072.53	15.1885	2.34767
91500	84.2546	30.099	0.357239	0.0749643	0.00252543	1.8277	0.0611772	0.17742	0.00301592	1133.34	73.15	1055.45	21.9795	1052.86	16.5221	-0.245971
91500	84.4872	30.4826	0.360795	0.0747957	0.00250028	1.8727	0.0655444	0.18092	0.00290005	1064.82	67.1325	1071.49	23.1788	1072	15.8414	0.0479263
91500	96.7147	33.8033	0.349515	0.0741871	0.00263246	1.8431	0.0657503	0.179651	0.00279617	1055.56	71.7575	1060.97	23.4931	1065.07	15.291	0.384892
91500	99.2324	34.6047	0.348724	0.0755729	0.002713	1.8573	0.0641266	0.178689	0.00287086	1083.34	72.225	1066.03	22.7999	1059.81	15.7115	-0.586824
91500	111.612	40.0642	0.35896	0.0755125	0.00225121	1.89423	0.0554041	0.181173	0.00287446	1083.34	61.115	1079.07	19.4513	1073.38	15.6985	-0.530056
91500	112.735	39.5638	0.350946	0.0742475	0.00227161	1.80617	0.0469447	0.177167	0.00279548	1050.01	61.11	1047.69	17.0014	1051.48	15.3191	0.360275
91500	87.2693	31.3957	0.359757	0.0757937	0.00244088	1.87316	0.0584916	0.179397	0.00285686	1100	60.1875	1071.65	20.684	1063.68	15.6258	-0.748851
91500	84.0344	30.2829	0.360364	0.0739663	0.00222329	1.82724	0.053661	0.178943	0.00266704	1040.44	56.48	1055.29	19.2853	1061.2	14.5946	0.556538
91500	87.8645	30.4207	0.346223	0.0725502	0.0033069	1.75938	0.0790363	0.174892	0.00327468	1011.11	97.2225	1030.62	29.0919	1039.01	17.9763	0.807773
91500	86.4149	30.2346	0.349877	0.0772098	0.00345219	1.94102	0.0825025	0.183448	0.00374361	1127.79	88.885	1095.35	28.4936	1085.78	20.4004	-0.8815
91500	87.6949	31.5292	0.359532	0.0727849	0.00242624	1.80431	0.0567005	0.179958	0.00243669	1009.26	68.5225	1047.02	20.5424	1066.75	13.3247	1.84915
91500	83.7283	29.9237	0.35739	0.0769751	0.00241688	1.89609	0.0572203	0.178382	0.00246227	1120.37	62.9625	1079.72	20.0752	1058.13	13.4821	-2.04044
91500	95.9706	33.8744	0.352966	0.0734905	0.00235993	1.83445	0.0508464	0.181208	0.002604	1027.78	69.445	1057.88	18.2289	1073.57	14.2231	1.46207
91500	92.727	32.3858	0.34926	0.0762695	0.00234144	1.86595	0.0534401	0.177132	0.00274406	1101.85	61.8825	1069.1	18.9474	1051.29	15.0382	-1.69409
91500	89.7739	31.3924	0.349683	0.0715349	0.00232559	1.80332	0.0548911	0.18171	0.00246998	972.225	66.67	1046.66	19.8947	1076.31	13.4867	2.75477
91500	89.8733	32.2942	0.359331	0.0782251	0.00245736	1.89708	0.0564104	0.17663	0.00229254	1153.71	56.9425	1080.07	19.7846	1048.54	12.5729	-3.00706
91500	84.2805	29.9406	0.35525	0.0748764	0.00213256	1.86793	0.0547842	0.181051	0.00263065	1064.82	57.0975	1069.8	19.4098	1072.71	14.3703	0.27185
91500	83.4101	29.7893	0.357143	0.0748836	0.00204711	1.83247	0.0527682	0.177289	0.00229156	1064.82	55.555	1057.17	18.93	1052.15	12.5606	-0.476961
91500	71.8817	27.2328	0.378856	0.0747909	0.00101798	1.85397	0.0293966	0.179801	0.00180233	1062.89	27.38	1064.84	10.4587	1065.89	9.84788	0.0979289
91500	90.0525	30.6126	0.339942	0.0753127	0.00252105	1.85265	0.054213	0.174862	0.00179154	1076.86	66.67	1064.37	19.3104	1038.84	9.84609	-2.45754
91500	90.3909	30.7156	0.339809	0.0744473	0.00237066	1.84775	0.045142	0.183478	0.00174729	1053.71	64.35	1062.63	16.1118	1085.95	9.53554	2.1474
91500	91.4237	30.6412	0.335156	0.0738327	0.00318563	1.75071	0.0599818	0.173366	0.00283102	1036.73	87.81	1027.42	22.1524	1030.63	15.5634	0.31091
91500	81.7534	26.4281	0.323266	0.0759273	0.00251555	1.94969	0.0554822	0.184974	0.00222218	1094.44	66.3625	1098.34	19.1134	1094.09	12.1034	-0.388232
91500	80	29.1945	0.364932	0.0732275	0.00369431	1.79722	0.0913134	0.177382	0.00275732	1020.37	102.935	1044.45	33.1541	1052.66	15.1076	0.779463
91500	80	30.1202	0.376502	0.0729517	0.00349739	1.75798	0.080742	0.175422	0.00262	1012.96	92.44	1030.1	29.7344	1041.92	14.38	1.13377
91500	80	28.8453	0.360566	0.0777915	0.00340611	1.91103	0.0798647	0.177782	0.00280606	1142.6	87.0325	1084.94	27.867	1054.85	15.3691	-2.85306
91500	80	28.9049	0.361311	0.0751318	0.00293789	1.84932	0.0716884	0.178886	0.00282252	1072.22	79.6325	1063.19	25.5571	1060.89	15.4448	-0.216601
91500	82.3897	26.2015	0.31802	0.0778812	0.00172539	1.95526	0.0500287	0.181471	0.00215132	1144.14	43.9825	1100.26	17.2054	1075.01	11.7525	-2.34893
91500	82.6982	26.0179	0.314612	0.0718788	0.00165403	1.74514	0.0375171	0.176869	0.00228961	983.335	14.35	1025.37	13.8945	1049.85	12.5544	2.33196
91500	98.0956	33.4134	0.34062	0.0809307	0.00213742	2.01063	0.0560331	0.18017	0.0024626	1220.37	51.8475	1119.11	18.9134	1067.91	13.4637	-4.79445
91500	97.4862	32.9088	0.337574	0.0688293	0.00174819	1.68977	0.0427819	0.17817	0.00193635	894.445	52.93	1004.67	16.1646	1056.97	10.6102	4.94743
91500	80	29.0222	0.362778	0.0746282	0.0031116	1.85108	0.0780071	0.179454	0.00277323	1058.34	84.1075	1063.82	27.7908	1063.99	15.1682	0.016219
91500	80	27.3129	0.341411	0.0703484	0.004715	1.73189	0.107686	0.179308	0.00383472	938.885	137.808	1020.45	40.0305	1063.19	20.9695	4.02023
91500	87.9997	28.7302	0.326481	0.076504	0.00182457	1.88498	0.0464934	0.17891	0.00207724	1109.26	47.0675	1075.82	16.3799	1061.01	11.3731	-1.39517
91500	96.4154	32.8276	0.34048	0.0744826	0.00206505	1.83745	0.049207	0.179148	0.00184752	1054.63	55.555	1058.95	17.6234	1062.32	10.1167	0.31712
91500	94.9626	31.8714	0.335621	0.0752774	0.00205051	1.86295	0.0523152	0.179192	0.00195464	1075.93	55.56	1068.03	18.5685	1062.56	10.701	-0.515132
91500	95.8397	31.7102	0.330867	0.0757569	0.00204799	1.88155	0.047959	0.179966	0.00200318	1088.58	53.705	1074.61	16.9153	1066.79	10.959	-0.733072
91500	93.3322	31.071	0.332908	0.0740031	0.00196317	1.81885	0.044377	0.178374	0.00189786	1042.6	53.7025	1052.27	16.0012	1058.08	10.3982	0.5496
91500	97.7784	32.8385	0.335847	0.0747255	0.0019664	1.84175	0.0524595	0.178497	0.00201228	1061.12	57.5625	1060.49	18.7581	1058.76	11.0221	-0.162999
91500	98.3455	33.4945	0.34058	0.0750345	0.00246421	1.85865	0.0606163	0.179843	0.00177546	1069.44	66.67	1066.51	21.5429	1066.11	9.71782	-0.036812
91500	71.1222	21.187	0.297896	0.0725893	0.00179155	1.77027	0.0423882	0.177151	0.00240067	1011.11	50.005	1034.62	15.5524	1051.39	13.159	1.59532
91500	78.75	24.1359	0.306488	0.0771707	0.00184	1.93013	0.045867	0.181189	0.0022604	1125.62	47.3775	1091.59	15.9117	1073.47	12.3499	-1.68781
91500	88.0358	28.7918	0.327047	0.0740835	0.00268216	1.81068	0.0563671	0.175758	0.00207904	1043.53	74.075	1049.32	20.3756	1043.76	11.4128	-0.533282
91500	79.0251	22.7408	0.287766	0.0756765	0.00316542	1.88972	0.0791189	0.182582	0.00226009	1087.04	78.705	1077.48	27.8103	1081.07	12.3339	0.331376
91500	86.9322	30.8902	0.355337	0.0787474	0.00214166	1.91897	0.0488644	0.176949	0.00201502	1165.74	54.785	1087.71	17.0139	1050.28	11.0513	-3.56347
91500	90.7774	30.3114	0.333909	0.0710126	0.00188228	1.78143	0.0468729	0.181391	0.0018246	966.665	54.475	1038.7	17.1259	1074.57	9.97306	3.33808
91500	92.6217	29.4124	0.317554	0.0823168	0.00296611	1.98786	0.0614625	0.175767	0.0022721	1253.7	70.37	1111.39	20.9009	1043.81	12.4701	-6.47484
91500	93.0236	31.7025	0.340801	0.0674432	0.00199857	1.71254	0.0496921	0.182573	0.00208038	851.54	66.82	1013.24	18.6139	1081.01	11.3556	6.26981
91500	95.9183	33.2187	0.346323	0.0760553	0.00202358	1.87367	0.0472717	0.17856	0.0017583	1098.15	53.7025	1071.83	16.7189	1059.1	9.63443	-1.20137
91500	97.0372	33.4438	0.344649	0.0737047	0.00188773	1.82673	0.0451971	0.17978	0.00188414	1035.19	51.8525	1055.11	16.251	1065.77	10.3112	1.00077
Plesovice	965.254	88.2017	0.0913767	0.0519473	0.00138663	0.368826	0.0084421	0.0517694	0.000424438	283.395	61.105	318.783	6.26602	325.376	2.60736	2.02627		Plesovice：weighted mean 206Pb/238U age =335.9 ± 1.7 Ma
Plesovice	988.443	92.8073	0.0938924	0.0533886	0.000890785	0.396616	0.00729321	0.0539079	0.000538608	346.35	38.885	339.191	5.30741	338.469	3.29956	-0.213173
Plesovice	1063.3	170.225	0.160092	0.0549046	0.0017516	0.415803	0.0136022	0.0543585	0.000832828	409.31	67.585	353.045	9.75816	341	5	-3.5324
Plesovice	1064.85	165.497	0.155419	0.0527302	0.0015624	0.397663	0.0119337	0.0541606	0.000753865	316.725	63.8825	339.952	8.67273	340	5	0.0141593
Plesovice	1100.37	167.756	0.152453	0.0551205	0.00167925	0.415044	0.0126876	0.0542525	0.000822988	416.715	68.5125	352.501	9.10731	341	5	-3.37267
Plesovice	487.808	52.2839	0.107181	0.0529237	0.000630267	0.400279	0.0060932	0.0549351	0.000809663	325.526	27.0366	341.85	4.41836	344.749	4.94763	0.840885
Plesovice	870.369	83.7981	0.0962789	0.0507684	0.0014265	0.365841	0.0105122	0.0519268	0.000669368	231.55	64.8025	316.566	7.81783	326.341	4.1058	2.99511
Plesovice	931.142	95.991	0.10309	0.0517414	0.00125479	0.37742	0.00953809	0.0531947	0.00066791	272.285	55.5475	325.138	7.0346	334.106	4.09213	2.68406
Plesovice	786.581	77.9598	0.0991121	0.0532889	0.00134003	0.395925	0.0099973	0.0536281	0.000725828	342.65	57.4025	338.689	7.27559	336.758	4.44456	-0.573313
Plesovice	870.369	83.7981	0.0962789	0.0507684	0.0014265	0.365841	0.0105122	0.0519268	0.000669368	231.55	64.8025	316.566	7.81783	326.341	4.1058	2.99511
Plesovice	931.142	95.991	0.10309	0.0517414	0.00125479	0.37742	0.00953809	0.0531947	0.00066791	272.285	55.5475	325.138	7.0346	334.106	4.09213	2.68406
Plesovice	786.581	77.9598	0.0991121	0.0532889	0.00134003	0.395925	0.0099973	0.0536281	0.000725828	342.65	57.4025	338.689	7.27559	336.758	4.44456	-0.573313
Plesovice	786.298	79.5391	0.101156	0.0521635	0.00146971	0.395113	0.00918306	0.053703	0.00066306	300.06	69.4375	338.097	6.68752	337.216	4.0606	-0.261329
Plesovice	765.796	74.643	0.0974711	0.0535931	0.00139828	0.39643	0.0101932	0.0538928	0.000618021	353.76	59.2525	339.056	7.41537	338.377	3.7847	-0.200613
Plesovice	925.244	98.2772	0.106218	0.0523374	0.00123982	0.377912	0.00840374	0.0530795	0.00057487	301.91	49.07	325.501	6.19667	333.4	3.52366	2.36941
Plesovice	877.335	92.1837	0.105072	0.0578975	0.00131519	0.442041	0.0112559	0.0548936	0.000697384	524.11	49.995	371.69	7.92966	344.496	4.26574	-7.89406
Plesovice	786.298	79.5391	0.101156	0.0521635	0.00146971	0.395113	0.00918306	0.053703	0.00066306	300.06	69.4375	338.097	6.68752	337.216	4.0606	-0.261329
Plesovice	765.796	74.643	0.0974711	0.0535931	0.00139828	0.39643	0.0101932	0.0538928	0.000618021	353.76	59.2525	339.056	7.41537	338.377	3.7847	-0.200613
Plesovice	832.616	81.1102	0.0974161	0.0534227	0.00131611	0.398185	0.00929666	0.0532461	0.000652542	346.35	83.325	340.331	6.75534	334.42	3.99798	-1.76734
Plesovice	908.331	96.0674	0.105763	0.0538151	0.00124414	0.397964	0.00873228	0.0528416	0.000644262	364.87	51.845	340.171	6.34673	331.944	3.9488	-2.47842
Plesovice	552.209	54.4552	0.0986134	0.0536	0.00051	0.39586	0.00521	0.05352	0.0006	354.2	21.3	338.6	3.8	336.1	3.6	-0.743826
Plesovice	1052.4	165.922	0.157661	0.0561984	0.00167426	0.425141	0.011897	0.0546085	0.000798979	461.155	64.8075	359.721	8.47991	342.753	4.88736	-4.9504
Plesovice	886.783	86.9934	0.0980999	0.0544639	0.00144708	0.400119	0.0108212	0.0531194	0.000745823	390.79	61.105	341.734	7.85113	333.644	4.56893	-2.4247
Plesovice	787.911	74.0531	0.0939866	0.0551477	0.00149764	0.398702	0.0110547	0.052309	0.000671342	416.715	54.625	340.707	8.02847	328.682	4.11645	-3.6584
Plesovice	828.978	81.2213	0.0979776	0.0509551	0.00147131	0.384394	0.0103051	0.0540036	0.000686789	238.955	66.655	330.266	7.5616	339.055	4.20447	2.59224
Plesovice	700.783	90.9593	0.129797	0.05308	0.00047	0.39815	0.00724	0.05451	0.00084	332.2	19.9	340.3	5.3	342.1	5.2	0.526162
Plesovice	891.381	89.2413	0.100116	0.0533847	0.00135709	0.394099	0.00959702	0.0543726	0.000713605	346.35	89.805	337.359	6.9937	341.311	4.36686	1.15788
Plesovice	858.395	83.8372	0.0976674	0.0542546	0.00124841	0.412624	0.0102973	0.0548025	0.000736751	388.94	51.8475	350.763	7.40547	343.939	4.50647	-1.98403
Plesovice	945.659	98.1776	0.103819	0.0506435	0.00139236	0.383902	0.00984428	0.0545447	0.000725705	233.4	60.175	329.905	7.22633	342.363	4.44007	3.63885
Plesovice	410.578	30.7147	0.0748085	0.05316	0.00078	0.39174	0.00644	0.0534	0.00053	335.8	33.1	335.6	4.7	335.4	3.2	-0.0596303
Plesovice	844.361	86.6494	0.102621	0.053906	0.00141793	0.393593	0.0101806	0.0523582	0.000670083	368.57	63.8825	336.991	7.42119	328.984	4.10856	-2.43392
Plesovice	955.533	97.0431	0.101559	0.0528167	0.0015554	0.403212	0.0117316	0.0554183	0.000795947	320.43	66.66	343.975	8.49236	347.701	4.86521	1.07155
Plesovice	909.802	93.6865	0.102975	0.0522546	0.00131019	0.384893	0.00957921	0.0532006	0.0006258	298.21	57.4025	330.632	7.02693	334.142	3.83463	1.05035
Plesovice	844.361	86.6494	0.102621	0.053906	0.00141793	0.393593	0.0101806	0.0523582	0.000670083	368.57	63.8825	336.991	7.42119	328.984	4.10856	-2.43392
Plesovice	819.87	79.6536	0.0971539	0.0519074	0.00130188	0.389627	0.0102111	0.054051	0.000702071	279.69	52.7725	334.097	7.46459	339.345	4.29767	1.54655
Plesovice	978.582	115.17	0.11769	0.052298	0.00174604	0.393456	0.0133698	0.0539746	0.000834921	298.21	75.9175	336.891	9.74498	338.877	5.1099	0.586163
Plesovice	866.119	134.179	0.15492	0.0534062	0.000456487	0.404898	0.00531269	0.0548724	0.000538276	346.095	19.3343	345.194	3.83972	344.366	3.28945	-0.240492
Plesovice	743.249	87.7696	0.118089	0.0534109	0.000834362	0.401606	0.00838734	0.0543713	0.000518179	346.291	35.3347	342.812	6.07615	341.303	3.16814	-0.442064
Plesovice	1179.34	111.268	0.0943481	0.0511716	0.00139425	0.376594	0.00934866	0.0528759	0.000715046	255.62	62.9525	324.529	6.89915	332.154	4.38167	2.29563
Plesovice	828.978	81.2213	0.0979776	0.0509551	0.00147131	0.384394	0.0103051	0.0540036	0.000686789	238.955	66.655	330.266	7.5616	339.055	4.20447	2.59224
Plesovice	787.911	74.0531	0.0939866	0.0551477	0.00149764	0.398702	0.0110547	0.052309	0.000671342	416.715	54.625	340.707	8.02847	328.682	4.11645	-3.6584
Plesovice	923.687	83.831	0.0907569	0.0566564	0.00132608	0.41544	0.00856281	0.0540664	0.000518878	479.67	47.2175	352.785	6.14732	339.439	3.17862	-3.93176
Plesovice	459.433	36.7295	0.0799454	0.05273	0.00076	0.39164	0.00523	0.05395	0.00057	317	32.7	335.6	3.8	338.8	3.5	0.94451
Plesovice	426.011	32.3161	0.0758574	0.05387	0.00085	0.39621	0.00602	0.05336	0.00053	365.5	35.4	338.9	4.4	335.1	3.2	-1.13399
Plesovice	985.224	91.4291	0.0928003	0.0538803	0.000997909	0.392864	0.00763234	0.052624	0.000522255	364.87	40.7375	336.459	5.5686	330.612	3.20334	-1.76869
Plesovice	1057.04	101.827	0.0963325	0.0531959	0.000919536	0.407797	0.00689665	0.0554575	0.000497043	344.5	38.885	347.288	4.97986	347.941	3.0416	0.187602
Plesovice	1125.37	164.183	0.145893	0.0522003	0.0016279	0.376795	0.0112617	0.052407	0.000414514	294.505	72.215	324.677	8.30839	329.282	2.54528	1.39841
Plesovice	1068.1	110.247	0.103217	0.0548605	0.00112393	0.40647	0.00749438	0.0536417	0.000442351	405.605	44.44	346.33	5.41559	336.841	2.71251	-2.817
Plesovice	1017.41	141.631	0.139208	0.054188	0.00113336	0.38996	0.00837009	0.0522027	0.000471008	388.94	50.92	334.34	6.11868	328.031	2.89111	-1.92335
in Nanjing Hongchuang Exploration Technology Service Co., Ltd
91500	63.015	22.642	0.359312	0.0756071	0.00144796	1.82948	0.039507	0.175639	0.00307649	1084.69	38.3991	1056.09	14.1774	1043.1	16.8694	-1.24518		91500：weighted mean 206Pb/238U age =1060.3 ± 5.0 Ma								Plesovice：weighted mean 206Pb/238U age =338.2 ± 3.9 Ma
91500	60.6514	21.5506	0.355319	0.0734839	0.00169747	1.81499	0.0476061	0.178874	0.00318768	1027.33	46.7179	1050.88	17.1718	1060.82	17.4311	0.937136
91500	60.6092	21.4575	0.35403	0.0753408	0.00177799	1.83074	0.0432874	0.1773	0.00294226	1077.61	47.3681	1056.54	15.5272	1052.21	16.1106	-0.412032
91500	62.4566	22.344	0.357752	0.075021	0.00168153	1.82413	0.0451716	0.176246	0.00294539	1069.06	45.0469	1054.17	16.2409	1046.44	16.1422	-0.739357
91500	64.8496	23.8481	0.367745	0.0736674	0.00170354	1.82971	0.0440482	0.180323	0.00272746	1032.37	46.7323	1056.17	15.8058	1068.74	14.8962	1.17556
91500	63.2149	22.6974	0.359051	0.0750191	0.00175679	1.85215	0.041906	0.179975	0.00306248	1069.01	47.0645	1064.2	14.9188	1066.84	16.7309	0.247722
91500	64.5708	23.2706	0.360389	0.0756645	0.00183705	1.86426	0.0494621	0.179096	0.00311113	1086.21	48.6697	1068.5	17.5343	1062.03	17.0093	-0.608873
91500	62.2212	22.5353	0.36218	0.0752934	0.00166556	1.87904	0.0445578	0.180875	0.00273185	1076.34	44.4092	1073.72	15.7147	1071.75	14.9132	-0.183801
91500	62.9259	22.7598	0.361693	0.0756459	0.00165147	1.85708	0.0406569	0.178597	0.00240374	1085.71	43.767	1065.95	14.4491	1059.3	13.1474	-0.62747
91500	66.4885	23.9639	0.360421	0.0739126	0.00162506	1.82069	0.0443333	0.178616	0.00261236	1039.08	44.3866	1052.93	15.959	1059.41	14.2883	0.611312
91500	52.7	15.4	0.29222	0.0772	0.0036	1.945	0.077	0.181	0.0031	1063	47.5	1085	13.5	1072	8.5	-1.21269
91500	53.5	15.6	0.291589	0.0749	0.0035	1.855	0.072	0.1786	0.0029	989	49	1054	13	1059	8	0.472144
91500	57.3	17.5	0.30541	0.0732	0.0033	1.813	0.069	0.1795	0.0032	960	47.5	1045	12.5	1064	8.5	1.78571
91500	65.7	22.2	0.3379	0.0737	0.003	1.813	0.057	0.1787	0.003	993	42	1048	10.5	1059	8.5	1.03872
91500	60.3	19.6	0.325041	0.0742	0.0035	1.814	0.07	0.1785	0.0031	969	50	1042	13	1059	8.5	1.60529
91500	51.3	15	0.292398	0.0761	0.0037	1.869	0.075	0.1785	0.0034	1039	48.5	1064	13	1058	9	-0.567108
91500	51.8	15.2	0.293436	0.0758	0.0034	1.862	0.072	0.178	0.0031	1033	47.5	1056	13	1056	8.5	0
91500	51.9	15.2	0.292871	0.0746	0.0033	1.85	0.067	0.1784	0.0033	1015	45.5	1054	12	1058	9	0.378072
Plesovice	482.386	44.7235	0.0927131	0.0532341	0.000967219	0.401957	0.00776712	0.05484	0.000920108	338.789	41.1517	343.067	5.62542	344.168	5.62303	0.320071
Plesovice	433.569	37.503	0.0864982	0.0531122	0.000925059	0.401973	0.00860464	0.0547589	0.000852896	333.592	39.4848	343.078	6.23193	343.673	5.21268	0.17298
Plesovice	522.841	49.3608	0.094409	0.0535494	0.000958911	0.395803	0.00693386	0.0533689	0.000621862	352.149	40.4621	338.6	5.04406	335.171	3.80568	-1.02293
Plesovice	554.279	50.2685	0.0906916	0.0527452	0.000953512	0.389932	0.00757416	0.0534236	0.000669022	317.852	41.0974	334.32	5.53313	335.506	4.09407	0.353634
Plesovice	451.488	38.3905	0.085031	0.053457	0.000965634	0.398706	0.00877225	0.0537969	0.000688269	348.243	40.8445	340.709	6.36817	337.79	4.21036	-0.864159

## Sheet: PlotDat2
Source sheet	S2-SHRIMP-O of this study	0.2	417.316	1	408.566	8.1075	0.85	400.459
Plot name	Average2	41.8	417.316	2	408.66	7.79601	1.15	400.459
Plot Type	15			3	414.169	7.6111	1.15	416.674
1st free col	8			4	414.018	7.9509	0.85	416.674
Sigma Level	1			5	406.971	7.78096	0.85	400.459
Absolute Errs	TRUE			6	416.226	8.42107	ErrBox	ErrBox
Symbol Type	1			7	418.96	7.64208	1.85	400.864
Inverse Plot	FALSE			8	407.831	8.12964	2.15	400.864
Color Plot	TRUE			9	404.311	7.16935	2.15	416.456
3D plot	FALSE			10	420.987	7.0723	1.85	416.456
Linear	FALSE			11	415.968	7.50981	1.85	400.864
Data Range	M151:N191			12	414.446	7.80487	ErrBox	ErrBox
Filled Symbols	TRUE			13	413.373	7.28946	2.85	406.558
ConcAge	FALSE			14	417.803	7.94351	3.15	406.558
ConcSwap	FALSE			15	412.598	7.22219	3.15	421.78
1st Symbol-row	1			16	424.618	7.38382	2.85	421.78
				17	422.609	7.09928	2.85	406.558
				18	416.85	9.4156	ErrBox	ErrBox
				19	426.962	7.21639	3.85	406.067
				20	426.722	7.20472	4.15	406.067
				21	418.3	7.53934	4.15	421.968
				22	421.148	7.50814	3.85	421.968
				23	424	8.9	3.85	406.067
				24	416	9.3	ErrBox	ErrBox
				25	423	13	4.85	399.19
				26	414.6	8.7	5.15	399.19
				27	418.4	9.3	5.15	414.752
				28	423.3	9.2	4.85	414.752
				29	419.1	9.4	4.85	399.19
				30	420.2	9.9	ErrBox	ErrBox
				31	421.1	9.4	5.85	407.805
				32	418.3	9.9	6.15	407.805
				33	421.9	9.2	6.15	424.647
				34	424.9	9.6	5.85	424.647
				35	422.8	9.4	5.85	407.805
				36	419.3	9.4	ErrBox	ErrBox
				37	419.2	9.1	6.85	411.318
				38	414	11	7.15	411.318
				39	412.4	8.6	7.15	426.602
				40	417.4	9.3	6.85	426.602
				41	417.5	9.2	6.85	411.318
				IsoLine	IsoLine	IsoLine	ErrBox	ErrBox
							7.85	399.701
							8.15	399.701
							8.15	415.96
							7.85	415.96
							7.85	399.701
							ErrBox	ErrBox
							8.85	397.141
							9.15	397.141
							9.15	411.48
							8.85	411.48
							8.85	397.141
							ErrBox	ErrBox
							9.85	413.914
							10.15	413.914
							10.15	428.059
							9.85	428.059
							9.85	413.914
							ErrBox	ErrBox
							10.85	408.458
							11.15	408.458
							11.15	423.478
							10.85	423.478
							10.85	408.458
							ErrBox	ErrBox
							11.85	406.641
							12.15	406.641
							12.15	422.251
							11.85	422.251
							11.85	406.641
							ErrBox	ErrBox
							12.85	406.084
							13.15	406.084
							13.15	420.662
							12.85	420.662
							12.85	406.084
							ErrBox	ErrBox
							13.85	409.86
							14.15	409.86
							14.15	425.747
							13.85	425.747
							13.85	409.86
							ErrBox	ErrBox
							14.85	405.376
							15.15	405.376
							15.15	419.82
							14.85	419.82
							14.85	405.376
							ErrBox	ErrBox
							15.85	417.234
							16.15	417.234
							16.15	432.002
							15.85	432.002
							15.85	417.234
							ErrBox	ErrBox
							16.85	415.51
							17.15	415.51
							17.15	429.708
							16.85	429.708
							16.85	415.51
							ErrBox	ErrBox
							17.85	407.434
							18.15	407.434
							18.15	426.265
							17.85	426.265
							17.85	407.434
							ErrBox	ErrBox
							18.85	419.745
							19.15	419.745
							19.15	434.178
							18.85	434.178
							18.85	419.745
							ErrBox	ErrBox
							19.85	419.517
							20.15	419.517
							20.15	433.926
							19.85	433.926
							19.85	419.517
							ErrBox	ErrBox
							20.85	410.76
							21.15	410.76
							21.15	425.839
							20.85	425.839
							20.85	410.76
							ErrBox	ErrBox
							21.85	413.639
							22.15	413.639
							22.15	428.656
							21.85	428.656
							21.85	413.639
							ErrBox	ErrBox
							22.85	415.1
							23.15	415.1
							23.15	432.9
							22.85	432.9
							22.85	415.1
							ErrBox	ErrBox
							23.85	406.7
							24.15	406.7
							24.15	425.3
							23.85	425.3
							23.85	406.7
							ErrBox	ErrBox
							24.85	410
							25.15	410
							25.15	436
							24.85	436
							24.85	410
							ErrBox	ErrBox
							25.85	405.9
							26.15	405.9
							26.15	423.3
							25.85	423.3
							25.85	405.9
							ErrBox	ErrBox
							26.85	409.1
							27.15	409.1
							27.15	427.7
							26.85	427.7
							26.85	409.1
							ErrBox	ErrBox
							27.85	414.1
							28.15	414.1
							28.15	432.5
							27.85	432.5
							27.85	414.1
							ErrBox	ErrBox
							28.85	409.7
							29.15	409.7
							29.15	428.5
							28.85	428.5
							28.85	409.7
							ErrBox	ErrBox
							29.85	410.3
							30.15	410.3
							30.15	430.1
							29.85	430.1
							29.85	410.3
							ErrBox	ErrBox
							30.85	411.7
							31.15	411.7
							31.15	430.5
							30.85	430.5
							30.85	411.7
							ErrBox	ErrBox
							31.85	408.4
							32.15	408.4
							32.15	428.2
							31.85	428.2
							31.85	408.4
							ErrBox	ErrBox
							32.85	412.7
							33.15	412.7
							33.15	431.1
							32.85	431.1
							32.85	412.7
							ErrBox	ErrBox
							33.85	415.3
							34.15	415.3
							34.15	434.5
							33.85	434.5
							33.85	415.3
							ErrBox	ErrBox
							34.85	413.4
							35.15	413.4
							35.15	432.2
							34.85	432.2
							34.85	413.4
							ErrBox	ErrBox
							35.85	409.9
							36.15	409.9
							36.15	428.7
							35.85	428.7
							35.85	409.9
							ErrBox	ErrBox
							36.85	410.1
							37.15	410.1
							37.15	428.3
							36.85	428.3
							36.85	410.1
							ErrBox	ErrBox
							37.85	403
							38.15	403
							38.15	425
							37.85	425
							37.85	403
							ErrBox	ErrBox
							38.85	403.8
							39.15	403.8
							39.15	421
							38.85	421
							38.85	403.8
							ErrBox	ErrBox
							39.85	408.1
							40.15	408.1
							40.15	426.7
							39.85	426.7
							39.85	408.1
							ErrBox	ErrBox
							40.85	408.3
							41.15	408.3
							41.15	426.7
							40.85	426.7
							40.85	408.3
							ErrBox	ErrBox

## Sheet: PlotDat5
Source sheet	S2-SHRIMP-O of this study	0.2	8.22066	1	8.66	0.24	0.85	8.42
Plot name	Average2	33.8	8.22066	2	8.57	0.2	1.15	8.42
Plot Type	15			3	8.38	0.23	1.15	8.9
1st free col	8			4	8.3	0.27	0.85	8.9
Sigma Level	2			5	7.84	0.36	0.85	8.42
Absolute Errs	TRUE			6	8.22	0.2	ErrBox	ErrBox
Symbol Type	1			7	8.32	0.27	1.85	8.37
Inverse Plot	FALSE			8	8.49	0.24	2.15	8.37
Color Plot	TRUE			9	8.64	0.22	2.15	8.77
3D plot	FALSE			10	8.78	0.29	1.85	8.77
Linear	FALSE			11	7.64	0.17	1.85	8.37
Data Range	P153:Q185			12	8.09	0.26	ErrBox	ErrBox
Filled Symbols	TRUE			13	8.1	0.24	2.85	8.15
ConcAge	FALSE			14	7.49	0.23	3.15	8.15
ConcSwap	FALSE			15	8.07	0.19	3.15	8.61
1st Symbol-row	1			16	8.27	0.2	2.85	8.61
				17	8.07	0.18	2.85	8.15
				18	7.79	0.27	ErrBox	ErrBox
				19	8.49	0.17	3.85	8.03
				20	8.01	0.33	4.15	8.03
				21	8.23	0.28	4.15	8.57
				22	7.82	0.22	3.85	8.57
				23	8.55	0.34	3.85	8.03
				24	8.11	0.22	ErrBox	ErrBox
				25	8.36	0.12	4.85	7.48
				26	8.29	0.22	5.15	7.48
				27	8.33	0.19	5.15	8.2
				28	8.11	0.34	4.85	8.2
				29	7.9	0.25	4.85	7.48
				30	8.19	0.39	ErrBox	ErrBox
				31	8.59	0.24	5.85	8.02
				32	8.66	0.26	6.15	8.02
				33	7.99	0.17	6.15	8.42
				IsoLine	IsoLine	IsoLine	5.85	8.42
							5.85	8.02
							ErrBox	ErrBox
							6.85	8.05
							7.15	8.05
							7.15	8.59
							6.85	8.59
							6.85	8.05
							ErrBox	ErrBox
							7.85	8.25
							8.15	8.25
							8.15	8.73
							7.85	8.73
							7.85	8.25
							ErrBox	ErrBox
							8.85	8.42
							9.15	8.42
							9.15	8.86
							8.85	8.86
							8.85	8.42
							ErrBox	ErrBox
							9.85	8.49
							10.15	8.49
							10.15	9.07
							9.85	9.07
							9.85	8.49
							ErrBox	ErrBox
							10.85	7.47
							11.15	7.47
							11.15	7.81
							10.85	7.81
							10.85	7.47
							ErrBox	ErrBox
							11.85	7.83
							12.15	7.83
							12.15	8.35
							11.85	8.35
							11.85	7.83
							ErrBox	ErrBox
							12.85	7.86
							13.15	7.86
							13.15	8.34
							12.85	8.34
							12.85	7.86
							ErrBox	ErrBox
							13.85	7.26
							14.15	7.26
							14.15	7.72
							13.85	7.72
							13.85	7.26
							ErrBox	ErrBox
							14.85	7.88
							15.15	7.88
							15.15	8.26
							14.85	8.26
							14.85	7.88
							ErrBox	ErrBox
							15.85	8.07
							16.15	8.07
							16.15	8.47
							15.85	8.47
							15.85	8.07
							ErrBox	ErrBox
							16.85	7.89
							17.15	7.89
							17.15	8.25
							16.85	8.25
							16.85	7.89
							ErrBox	ErrBox
							17.85	7.52
							18.15	7.52
							18.15	8.06
							17.85	8.06
							17.85	7.52
							ErrBox	ErrBox
							18.85	8.32
							19.15	8.32
							19.15	8.66
							18.85	8.66
							18.85	8.32
							ErrBox	ErrBox
							19.85	7.68
							20.15	7.68
							20.15	8.34
							19.85	8.34
							19.85	7.68
							ErrBox	ErrBox
							20.85	7.95
							21.15	7.95
							21.15	8.51
							20.85	8.51
							20.85	7.95
							ErrBox	ErrBox
							21.85	7.6
							22.15	7.6
							22.15	8.04
							21.85	8.04
							21.85	7.6
							ErrBox	ErrBox
							22.85	8.21
							23.15	8.21
							23.15	8.89
							22.85	8.89
							22.85	8.21
							ErrBox	ErrBox
							23.85	7.89
							24.15	7.89
							24.15	8.33
							23.85	8.33
							23.85	7.89
							ErrBox	ErrBox
							24.85	8.24
							25.15	8.24
							25.15	8.48
							24.85	8.48
							24.85	8.24
							ErrBox	ErrBox
							25.85	8.07
							26.15	8.07
							26.15	8.51
							25.85	8.51
							25.85	8.07
							ErrBox	ErrBox
							26.85	8.14
							27.15	8.14
							27.15	8.52
							26.85	8.52
							26.85	8.14
							ErrBox	ErrBox
							27.85	7.77
							28.15	7.77
							28.15	8.45
							27.85	8.45
							27.85	7.77
							ErrBox	ErrBox
							28.85	7.65
							29.15	7.65
							29.15	8.15
							28.85	8.15
							28.85	7.65
							ErrBox	ErrBox
							29.85	7.8
							30.15	7.8
							30.15	8.58
							29.85	8.58
							29.85	7.8
							ErrBox	ErrBox
							30.85	8.35
							31.15	8.35
							31.15	8.83
							30.85	8.83
							30.85	8.35
							ErrBox	ErrBox
							31.85	8.4
							32.15	8.4
							32.15	8.92
							31.85	8.92
							31.85	8.4
							ErrBox	ErrBox
							32.85	7.82
							33.15	7.82
							33.15	8.16
							32.85	8.16
							32.85	7.82
							ErrBox	ErrBox
