# Supplementary material for: Archaean multi-stage magmatic underplating drove formation of continental nuclei in the North China Craton
Source: Nat Commun. 2024 Jul 24;15:6231. doi: 10.1038/s41467-024-50435-5 (PMC11266541; doi:10.1038/s41467-024-50435-5)
Supplement: Supplementary file 5 — Supplementary Data 2 [file 41467_2024_50435_MOESM5_ESM.xlsx]

## Sheet: S1-LA U-Pb dating of this study
Table S1. LA-ICP-MS zircon U-Pb data
Spot	U	Th	Th/U	Isotopic ratios						Age (Ma)				Discordance (%)
	ppm	ppm		207Pb/206Pb	1σ	207Pb/235U	1σ	206Pb/238U	1σ	207Pb/206Pb	1σ	206Pb/238U	1σ
22BS20-3 (~3.57 Ga tonalite)
1	561.402	263.171	0.468774	0.297647	0.00670825	28.1799	0.802429	0.668851	0.0140443	3457.98	29.6025	3301.44	54.2795	4.74163
2	813.203	479.6	0.589766	0.315779	0.00595245	30.4789	0.724073	0.694876	0.0124141	3549.7	34.41	3401.19	47.2525	4.36626
3	491.036	125.721	0.256033	0.258662	0.00518263	22.9669	0.483663	0.642264	0.00997033	3238.57	31.785	3197.91	39.1748	1.27166
4	906.4	581.052	0.641054	0.168922	0.00354827	11.0511	0.331779	0.469706	0.00991946	2547.22	30.5575	2482.27	43.5293	2.61631
5	774.694	298.61	0.385455	0.32001	0.00730791	32.3932	0.998044	0.728822	0.0165969	3570.06	35.1825	3529.03	61.9156	1.16271
6	1825.72	1972.97	1.08065	0.162024	0.00388227	9.45935	0.266486	0.41591	0.00846484	2476.84	40.4325	2241.89	38.5581	10.4804
7	2574.44	2075.88	0.806342	0.233384	0.00711778	20.7828	0.628008	0.607557	0.0134224	3075.62	48.7725	3060.21	53.8503	0.503429
8	504.908	121.205	0.240053	0.287901	0.00757007	28.3773	0.977248	0.687931	0.0154991	3406.48	40.925	3374.72	59.2211	0.941096
9	1016.01	140.793	0.138575	0.308119	0.00680839	29.729	0.839814	0.684996	0.0150209	3522.22	34.26	3363.5	57.4953	4.71898
10	474.571	197.103	0.415328	0.2529	0.0047283	21.0958	0.425651	0.600529	0.00804543	3202.78	29.6275	3031.97	32.4457	5.63353
11	1383.74	196.296	0.141859	0.162846	0.00302559	10.386	0.210059	0.460281	0.00710599	2487.03	31.1725	2440.8	31.3971	1.89425
12	1215.81	685.359	0.563705	0.238213	0.00522281	19.1807	0.471717	0.571018	0.0102471	3109.26	34.88	2912	42.0767	6.77414
13	832.799	421.139	0.505692	0.161519	0.00420306	10.1777	0.234344	0.442507	0.00695159	2471.91	44.9075	2361.85	31.0921	4.6597
14	1551.13	697.468	0.449651	0.253544	0.00612171	22.0991	0.59037	0.619863	0.0127429	3207.1	43.67	3109.37	50.7396	3.14299
15	1021.06	1112.17	1.08923	0.155485	0.00476053	9.39147	0.289762	0.416795	0.00873194	2407.1	52.1525	2245.91	39.7488	7.17686
16	812.299	431.098	0.530714	0.163274	0.00462404	10.1802	0.252535	0.438442	0.00669724	2500	47.065	2343.66	30.0405	6.67063
17	775.993	131.572	0.169553	0.280205	0.00753099	25.1724	0.765411	0.628916	0.0118267	3363.89	41.9775	3145.3	46.8348	6.9495
18	1703.91	2263.81	1.3286	0.149512	0.00432778	7.96696	0.253226	0.367386	0.00836465	2340.44	45.37	2017.09	39.4494	16.0307
19	503.674	191.257	0.379723	0.254998	0.00568901	23.3625	0.509203	0.649937	0.00951669	3216.36	35.1825	3227.96	37.2232	-0.35945
20	618.72	349.649	0.565116	0.31122	0.00588422	29.9553	0.576215	0.691859	0.00939553	3526.86	34.595	3389.71	35.8461	4.0462
21	1451.98	854.3	0.588369	0.158928	0.00352507	9.67155	0.209813	0.434862	0.00726819	2444.13	37.345	2327.6	32.678	5.00661
22	592.343	82.4241	0.139149	0.243387	0.00671629	21.5226	0.701708	0.614537	0.00993927	3142.29	44.6	3088.14	39.7199	1.75338
23	1151.22	777.461	0.675334	0.1562	0.00387794	9.75812	0.218831	0.437509	0.00577871	2416.66	42.7425	2339.48	25.945	3.29931
24	371.853	200.013	0.537883	0.165813	0.00355535	11.3367	0.308609	0.489342	0.00975487	2516.66	36.1125	2567.83	42.2454	-1.99256
25	598.188	292.77	0.489428	0.299497	0.0081288	30.3943	0.778923	0.710227	0.0112381	3467.59	41.9775	3459.32	42.4012	0.239353
26	420.409	201.523	0.479349	0.305785	0.00736219	30.6097	0.857318	0.714707	0.0122504	3499.69	37.345	3476.18	46.0934	0.676305
27	627.223	201.452	0.321181	0.306404	0.00799753	31.7546	0.848275	0.726143	0.0136984	3502.78	40.435	3519.03	51.193	-0.461917
28	742.436	242.12	0.326115	0.256771	0.00641525	24.61	0.540374	0.675431	0.0103388	3226.85	39.5025	3326.8	39.8202	-3.00451
29	657.972	278.569	0.423375	0.28989	0.00910708	28.1009	0.603828	0.662718	0.0105482	3416.97	48.77	3277.7	40.9339	4.24896
30	1297.19	162.122	0.124979	0.203045	0.00463956	15.6815	0.537222	0.545678	0.0110852	2850.92	37.0375	2807.17	46.2568	1.55837
31	737.251	225.425	0.305764	0.29176	0.00844102	29.2483	1.10534	0.696018	0.0153172	3426.85	45.065	3405.53	58.2482	0.625962
32	490.452	133.866	0.272945	0.258535	0.00532462	23.2168	0.559863	0.645799	0.0101904	3237.96	32.4	3211.77	39.9525	0.815376
33	1040.73	300.156	0.28841	0.287538	0.00595542	26.5677	0.647943	0.663969	0.0107561	3404.63	32.1	3282.55	41.7079	3.71905
34	809.076	180.559	0.223167	0.234183	0.00536934	20.1409	0.519772	0.623021	0.0122671	3080.55	36.73	3121.93	48.7526	-1.32522
35	1337.27	467.838	0.349847	0.245326	0.00656937	20.9066	0.565168	0.601893	0.00967408	3154.64	37.9625	3037.46	38.9654	3.85762
21LJ38-1 (~3.2 Ga monzogranite with ~3.57 Ga xenocrysts)
1	929.28	51.686	0.0556194	0.193375	0.00179329	14.2428	0.334395	0.607427	0.0159711	2771.08	15.2112	3059.69	64.0504	-9.43265
2	496.848	186.174	0.37471	0.273862	0.00212614	27.6502	0.605744	0.732458	0.0141109	3328.28	12.1537	3542.57	52.5062	-6.04909
3	464.954	223.44	0.480564	0.257879	0.00222846	24.1227	0.198895	0.680241	0.00685012	3233.8	13.6276	3345.29	26.2812	-3.33268
4	330.165	75.9284	0.229971	0.299215	0.00177719	29.8959	0.313876	0.725634	0.00874875	3466.17	9.20293	3517.13	32.6825	-1.44896
5	220.058	156.567	0.711483	0.164004	0.00093409	10.6112	0.100376	0.468826	0.00458234	2497.37	9.58976	2478.41	20.1111	0.764851
6	522.172	0	0	0.166444	0.00143004	10.382	0.0586156	0.452878	0.00402107	2522.2	14.4305	2408.04	17.8415	4.74088
7	422.72	204.545	0.483877	0.255352	0.00136413	22.8089	0.207391	0.648372	0.0072215	3218.26	8.43495	3221.84	28.2417	-0.111331
8	295.577	151.723	0.513312	0.164225	0.000963155	10.7545	0.123539	0.473956	0.00538206	2499.64	9.87259	2500.89	23.5387	-0.0500728
9	230.566	219.106	0.950299	0.167316	0.00134825	10.6902	0.106978	0.462961	0.00351114	2530.97	13.5225	2452.62	15.4715	3.19482
10	510.477	251.684	0.493037	0.259542	0.00164558	24.8427	0.365265	0.698915	0.0108278	3243.93	9.99072	3416.53	41.0855	-5.05198
11	163.366	149.231	0.913481	0.163546	0.00116043	10.9303	0.138973	0.48409	0.00516221	2492.65	11.9524	2545.06	22.423	-2.05908
12	405.316	154.891	0.38215	0.304694	0.0033263	30.3689	0.435441	0.725044	0.00730616	3494.25	16.8806	3514.93	27.3028	-0.58824
13	240.652	489.575	2.03437	0.300768	0.00213489	29.9382	0.391582	0.72089	0.00663457	3474.19	10.9917	3499.38	24.853	-0.720033
14	609.127	275.482	0.452257	0.305646	0.00290377	30.3351	0.292777	0.72061	0.00685169	3499.08	14.6853	3498.33	25.6704	0.0212038
15	461.383	174.899	0.379076	0.256301	0.0020638	22.9347	0.332476	0.648123	0.00718792	3224.11	12.7081	3220.87	28.1146	0.100704
16	298.141	200.498	0.672494	0.164401	0.000987319	10.8326	0.0731619	0.47714	0.00304042	2501.43	10.1077	2514.8	13.2688	-0.531409
17	625.439	197.643	0.316006	0.255962	0.00167903	23.7236	0.323496	0.671933	0.00833327	3222.02	10.3543	3313.33	32.1303	-2.75592
18	816.588	303.299	0.371422	0.166287	0.00164312	10.5874	0.150449	0.461183	0.00437593	2520.62	16.599	2444.78	19.3056	3.10209
19	523.677	229.893	0.438997	0.2583	0.00137407	23.0474	0.356833	0.64674	0.0102715	3236.36	8.38747	3215.46	40.2092	0.650204
20	741.785	411.482	0.554719	0.259663	0.00162696	22.9358	0.209206	0.641524	0.00569233	3244.66	9.8725	3195	22.3543	1.55423
21	633.027	101.763	0.160757	0.194614	0.00119632	14.7246	0.220491	0.548791	0.00764044	2781.55	10.0734	2820.14	31.8012	-1.36855
22	695.904	354.112	0.508852	0.165871	0.00202771	11.0091	0.232073	0.484547	0.00925043	2516.41	20.5441	2547.04	40.1686	-1.20273
23	652.805	279.279	0.427814	0.311918	0.00351514	30.6888	0.612772	0.738679	0.0100693	3530.44	17.3805	3565.68	37.3335	-0.988266
24	239.91	188.231	0.784591	0.16552	0.00156195	10.8685	0.13803	0.476122	0.00496031	2512.84	15.8643	2510.35	21.6623	0.0992001
25	1109.73	20.4965	0.0184699	0.18975	0.00275741	12.6606	0.355619	0.479921	0.0141423	2740	23.9042	2526.92	61.6029	8.43223
26	502.598	262.132	0.521553	0.256945	0.00144159	23.0113	0.295675	0.652915	0.00536593	3228.07	8.85177	3239.58	20.9273	-0.355355
27	378.799	182.016	0.480508	0.257284	0.00162179	23.0886	0.345322	0.649888	0.00780588	3230.15	9.9435	3227.77	30.499	0.0738508
28	128.106	76.1336	0.594302	0.167497	0.000797087	11.9397	0.0914348	0.517116	0.00364929	2532.79	7.98445	2686.94	15.5063	-5.73689
29	643.182	428.063	0.665538	0.301577	0.00292036	29.5549	0.308034	0.710934	0.00625418	3478.34	14.9909	3461.98	23.5643	0.472725
30	291.588	293.108	1.00521	0.165946	0.0014557	10.5448	0.118513	0.460915	0.00281973	2517.17	14.7408	2443.59	12.4423	3.01087
31	610.892	5.26319	0.00861558	0.204924	0.0035007	17.2056	0.433283	0.610905	0.0082726	2865.82	27.7824	3073.63	33.1047	-6.76101
32	765.864	223.228	0.291472	0.30085	0.00313186	29.7302	0.638049	0.71945	0.0130683	3474.6	16.1199	3493.99	48.9946	-0.554759
33	354.942	127.33	0.358736	0.259229	0.00320491	23.3896	0.395511	0.654717	0.0100969	3242.02	19.4843	3246.61	39.3351	-0.14123
34	483.278	290.382	0.600859	0.168188	0.00254909	11.3894	0.286474	0.493357	0.00762315	2539.69	25.4122	2585.19	32.9071	-1.7597
35	804.881	20.3751	0.0253144	0.19897	0.00246136	15.1996	0.342953	0.552938	0.00799633	2817.77	20.2051	2837.38	33.1937	-0.691238
36	650.471	126.403	0.194326	0.166722	0.00189708	11.198	0.256797	0.486366	0.00743761	2525	19.1062	2554.93	32.2572	-1.17145
37	488.284	103.451	0.211866	0.190245	0.00202526	13.8864	0.275833	0.529189	0.00723135	2744.28	17.5047	2738.03	30.4843	0.227995
38	245.731	70.8727	0.288416	0.258336	0.00328323	22.8303	0.397194	0.644471	0.00990191	3236.58	20.038	3206.57	38.816	0.936098
39	638.395	241.321	0.378013	0.301354	0.0033515	29.4329	0.682497	0.704351	0.0138094	3477.19	17.2183	3437.13	52.2317	1.16577
40	627.018	164.505	0.262361	0.219644	0.00312486	17.6896	0.285374	0.586375	0.00876342	2978.08	22.9123	2974.71	35.6112	0.113422
41	378.521	157.852	0.417023	0.297914	0.00394871	29.2031	0.498607	0.71632	0.0115107	3459.41	20.5473	3482.24	43.2335	-0.655672
42	425.636	188.036	0.441777	0.256212	0.00143279	22.7252	0.311845	0.643571	0.00917446	3223.56	8.82603	3203.04	35.9841	0.640809
43	299.18	91.1515	0.304672	0.167317	0.000961483	11.219	0.236977	0.486293	0.00986733	2530.98	9.64335	2554.62	42.797	-0.925394
44	637.336	272.193	0.42708	0.304934	0.00237481	29.5287	0.567847	0.708273	0.0145431	3495.47	12.0413	3451.94	54.8804	1.26094
45	195.617	160.074	0.818304	0.168796	0.00126801	11.0933	0.140643	0.477233	0.00671208	2545.74	12.5879	2515.2	29.2905	1.21413
46	508.216	196.007	0.385676	0.258604	0.00155567	22.8398	0.381313	0.640031	0.0107537	3238.22	9.48337	3189.14	42.2693	1.53905
47	648.196	336.008	0.518373	0.27948	0.00397172	25.8066	0.42929	0.670292	0.0100794	3360.03	22.1937	3307	38.9009	1.60344
48	136.29	55.8207	0.409574	0.302135	0.00397129	29.4019	0.545322	0.705314	0.0105327	3481.2	20.3438	3440.77	39.8155	1.17505
49	280.843	85.3937	0.304063	0.301792	0.00258335	29.5217	0.610523	0.708385	0.0133748	3479.44	13.2505	3452.37	50.4684	0.784334
50	441.902	97.8076	0.221333	0.238788	0.00245942	21.0141	0.6305	0.642152	0.0184398	3111.91	16.4024	3197.47	72.3871	-2.67599
Z2010-3 (~3.2 Ga monzogranite with ~3.57 Ga xenocrysts)
1	598	266.6	0.45	0.3004	0.0084	31.91	0.68	0.7624	0.013	3469	22.5	3650	23.5	-4.9589
2	217.1	139.2	0.64	0.1642	0.0046	11.43	0.17	0.5008	0.0069	2496	23.5	2616	15	-4.58716
3	665	70.7	0.11	0.2916	0.0079	28.69	0.48	0.7059	0.011	3424.7	21	3441	21.5	-0.4737
4	547	102.1	0.19	0.218	0.0064	17.81	0.32	0.59	0.011	2962	23.5	2987	22.5	-0.83696
5	737	555	0.75	0.1644	0.0045	10.87	0.16	0.4755	0.0068	2500	23	2507	15	-0.279218
6	503	55.7	0.11	0.2507	0.0074	22.65	0.57	0.647	0.012	3186	23.5	3215	23.5	-0.902022
7	2241	497.2	0.22	0.252	0.007	22.27	0.4	0.637	0.014	3195	22	3175	27	0.629921
8	745	542	0.73	0.1639	0.0045	10.85	0.25	0.478	0.01	2494	23	2515	22.5	-0.83499
9	945	546	0.58	0.2751	0.0078	25.46	0.48	0.6651	0.011	3333	22.5	3285	21	1.46119
10	666	710	1.07	0.16566	0.0045	11.293	0.15	0.4911	0.0067	2512.3	23	2575	14.5	-2.43495
11	620	267.4	0.43	0.3089	0.0084	32.5	0.45	0.7579	0.01	3513.5	21	3635	19	-3.3425
12	1008	472	0.47	0.2923	0.0081	27.06	0.6	0.669	0.013	3428	22	3298	25	3.94178
13	743	236.4	0.32	0.2856	0.0083	27.81	0.73	0.697	0.013	3394	23.5	3405	25.5	-0.323054
14	462	770	1.67	0.3089	0.0084	33.73	0.5	0.7882	0.012	3513.4	21	3745	21.5	-6.18425
15	715	322.9	0.45	0.2926	0.0081	28.86	0.63	0.711	0.013	3429	21.5	3456	25.5	-0.78125
16	328.9	138.5	0.42	0.3165	0.0087	33.87	0.45	0.773	0.011	3551	21	3691	19	-3.79301
17	285.323	199.451	0.699036	0.16593	0.00167067	10.8377	0.203756	0.470609	0.00832856	2517	16.9196	2486.23	36.5082	1.23775
18	587.441	341.87	0.581965	0.311809	0.00296133	29.8605	0.464368	0.69128	0.0110331	3529.9	14.6479	3387.5	42.0534	4.20369
19	1125.05	126.502	0.112441	0.181594	0.00199373	11.5032	0.151562	0.457722	0.00666073	2667.48	18.183	2429.49	29.4554	9.79568
20	490.945	249.428	0.508057	0.256651	0.00257608	22.8524	0.322903	0.641998	0.00880519	3226.26	15.8382	3196.86	34.5688	0.919655
21	417.819	159.347	0.381379	0.298605	0.00491539	29.0678	0.743049	0.698646	0.0144067	3463	25.5115	3415.51	54.6737	1.39039
22	525.971	225.52	0.428768	0.295188	0.00377057	29.1905	0.610549	0.7099	0.0121689	3445.15	19.8222	3458.08	45.8773	-0.373784
23	620.058	80.7938	0.1303	0.289547	0.00357303	26.4997	0.399907	0.66119	0.00888242	3415.18	19.1921	3271.78	34.4691	4.38297
24	1284.13	76.6645	0.0597013	0.201896	0.00462683	15.1793	0.44995	0.544313	0.0135466	2841.59	37.3508	2801.48	56.5475	1.43175
25	498.551	245.934	0.493297	0.293182	0.00391048	26.4361	0.482433	0.648731	0.00851449	3434.57	20.7146	3223.25	33.291	6.55613
26	237.344	125.438	0.528505	0.165036	0.00282284	10.7223	0.213093	0.469724	0.00743683	2507.92	28.769	2482.35	32.619	1.03
27	611.127	319.599	0.522967	0.294649	0.00355591	28.8373	0.784276	0.704392	0.013573	3442.31	18.7319	3437.28	51.3365	0.146369
28	319.432	155.608	0.487138	0.162288	0.00396822	10.4847	0.314079	0.467279	0.00941998	2479.64	41.2431	2471.62	41.3862	0.324604
29	634.672	237.317	0.37392	0.254776	0.00315277	22.6028	0.2798	0.639748	0.00775886	3214.69	19.5444	3188.03	30.5028	0.836235
30	189.467	166.133	0.876843	0.164892	0.00441583	10.7126	0.297743	0.470801	0.0104553	2506.45	45.0498	2487.07	45.8247	0.779251
31	598.58	304.404	0.508543	0.299749	0.00369058	29.4552	0.638861	0.707184	0.0107296	3468.92	19.0733	3447.83	40.5154	0.611765
32	275.98	200.109	0.725086	0.166044	0.00174116	10.4261	0.17211	0.453492	0.00635983	2518.16	17.6194	2410.76	28.2066	4.45491
33	740.191	356.098	0.48109	0.291183	0.00576828	25.6561	0.627637	0.639317	0.0126825	3423.94	30.7896	3186.33	49.8724	7.45706
34	1397.9	70.1271	0.0501661	0.177923	0.00397978	13.0193	0.396991	0.524747	0.0122481	2633.6	37.1642	2719.28	51.7833	-3.15069
35	236.142	111.225	0.471012	0.261314	0.00343742	23.7373	0.402164	0.656256	0.00956132	3254.64	20.7105	3252.6	37.2142	0.0628175
36	1484.69	64.5213	0.0434577	0.20256	0.00543496	15.4196	0.424229	0.545945	0.0137784	2846.94	43.7098	2808.29	57.4544	1.37637
37	628.665	207.512	0.330083	0.292222	0.00503149	27.4978	0.561909	0.674077	0.00935163	3429.47	26.7504	3321.59	36.0106	3.24777
38	790.976	345.528	0.436838	0.256256	0.00317098	22.6895	0.4526	0.635293	0.00992623	3223.84	19.5296	3170.49	39.1297	1.68258
39	427.568	166.186	0.388678	0.255088	0.00543912	22.2272	0.42209	0.631032	0.0110011	3216.62	33.6714	3153.67	43.4801	1.99611
40	1157.61	101.122	0.0873542	0.18235	0.00350694	12.6283	0.290638	0.498486	0.012128	2674.36	31.8303	2607.29	52.1739	2.57246
41	729.207	146.68	0.201151	0.254304	0.00322679	21.772	0.326483	0.616065	0.00683717	3211.76	20.045	3094.24	27.2732	3.79797
42	467.3	236.688	0.506502	0.169707	0.00209626	12.8941	0.215088	0.548957	0.0101307	2554.76	20.6802	2820.83	42.1617	-9.4325
43	599.743	283.418	0.472567	0.320454	0.00545004	32.4047	0.563616	0.729919	0.0138685	3572.02	26.1524	3533.12	51.6799	1.101
44	442.214	168.141	0.380225	0.178368	0.00227159	12.7001	0.281734	0.510785	0.00874987	2637.76	21.1513	2659.98	37.3351	-0.83546
45	984.552	749.873	0.761639	0.165373	0.00178225	10.5321	0.149397	0.459416	0.00576203	2511.35	18.1207	2436.98	25.4516	3.05164
46	600.792	122.612	0.204084	0.288214	0.00435385	26.0098	0.532344	0.648316	0.00852502	3408	23.5069	3221.62	33.3406	5.78528
47	940.351	363.551	0.386612	0.250456	0.00406392	23.4067	0.722009	0.669817	0.0171991	3187.65	25.6825	3305.17	66.398	-3.5555
48	495.603	311.195	0.627912	0.165235	0.00175681	10.6875	0.150311	0.466954	0.0055945	2509.95	17.8793	2470.19	24.5846	1.60956
49	648.001	286.177	0.441631	0.28745	0.00537487	29.1771	0.884265	0.721868	0.0148734	3403.87	29.1057	3503.05	55.6838	-2.83125
50	398.503	139.882	0.35102	0.165196	0.00214648	11.0653	0.2097	0.483626	0.00854311	2509.55	21.8511	2543.04	37.1201	-1.31689
51	545.04	324.596	0.595546	0.290585	0.00367638	28.4721	0.619785	0.701192	0.0118929	3420.74	19.6687	3425.17	45.0664	-0.129299
52	524.159	134.45	0.256506	0.196473	0.00435529	14.8398	0.336795	0.544279	0.0104868	2797.12	36.2742	2801.34	43.7758	-0.150417
53	1519.8	374.799	0.24661	0.228768	0.0037211	18.6389	0.534562	0.583491	0.0114268	3043.45	26.0512	2962.98	46.5187	2.71584
54	745.05	191.997	0.257696	0.295349	0.00441112	29.0843	0.69162	0.710788	0.0131033	3446	23.1756	3461.43	49.3744	-0.445686
55	507.429	129.537	0.255281	0.161142	0.00170016	10.6034	0.146234	0.475433	0.00623613	2467.68	17.8175	2507.34	27.2467	-1.58192
56	690.992	193.204	0.279604	0.289788	0.00345815	26.9125	0.400169	0.671221	0.00799302	3416.47	18.5579	3310.58	30.8315	3.19843
21LJ39-1 (~2.5 Ga monzogranite with 3.6-3.2 Ga xenocrysts)
1	918.804	16.2013	0.017633	0.19308	0.00155	14.4796	0.27206	0.54095	0.00758	2768.5	13.2	2787.4	31.7	-0.678051
2	453.651	255.837	0.563952	0.31706	0.00205	32.3712	0.5485	0.73973	0.01125	3555.6	10	3569.6	41.7	-0.392201
3	824.159	193.671	0.234993	0.16647	0.00148	11.1616	0.2383	0.48591	0.0096	2522.5	15	2552.9	41.6	-1.1908
4	738.906	727.359	0.984373	0.16787	0.00148	10.7805	0.16733	0.46415	0.00511	2536.5	14.8	2457.9	22.5	3.19785
5	880.635	368.335	0.41826	0.16667	0.00174	11.0294	0.17963	0.48024	0.00676	2524.4	17.6	2528.3	29.4	-0.154254
6	474.941	184.437	0.388336	0.16702	0.00186	11.1277	0.22181	0.48337	0.00834	2528	18.7	2541.9	36.3	-0.546835
7	743.845	100.533	0.135153	0.16687	0.00223	10.6496	0.1538	0.46034	0.00434	2526.5	22.5	2441	19.1	3.50266
8	775.747	107.363	0.138399	0.16673	0.00155	11.045	0.16996	0.47977	0.00505	2525.1	15.6	2526.3	22	-0.0475003
9	774.181	68.0156	0.087855	0.1672	0.00159	11.0596	0.12919	0.47945	0.0039	2529.9	15.9	2524.9	17	0.198028
10	743.018	95.6386	0.128716	0.16431	0.0019	11.0705	0.26323	0.48628	0.01054	2500.5	19.4	2554.6	45.7	-2.11775
11	449.032	296.952	0.661317	0.26178	0.00346	23.3126	0.35454	0.64773	0.00803	3257.5	20.8	3219.3	31.4	1.18659
12	796.181	860.705	1.08104	0.16752	0.0017	11.2448	0.19925	0.48728	0.00693	2533.1	17	2558.9	30	-1.00825
13	743.27	299.124	0.402444	0.29836	0.00333	29.0574	0.49836	0.70415	0.00694	3461.8	17.3	3436.4	26.3	0.739146
14	736.211	61.5541	0.0836093	0.16987	0.00198	10.8807	0.15529	0.46557	0.00573	2556.4	19.5	2464.1	25.2	3.74579
15	762.415	93.419	0.12253	0.16782	0.00199	10.9898	0.11898	0.47517	0.00428	2536	19.9	2506.2	18.7	1.18905
16	190.973	94.6881	0.49582	0.25904	0.00255	23.3862	0.3371	0.65512	0.0078	3240.9	15.5	3248.2	30.4	-0.22474
17	302.013	375.071	1.2419	0.17575	0.00172	12.2152	0.18875	0.50395	0.00656	2613.2	16.3	2630.7	28.1	-0.665222
18	172.139	88.5075	0.514164	0.17639	0.00203	12.1541	0.17268	0.5	0.00581	2619.3	19.1	2613.8	25	0.210422
19	660.706	191.564	0.289939	0.16628	0.00193	11.1425	0.17902	0.48546	0.00601	2520.5	19.5	2551	26.1	-1.19561
20	858.327	305.338	0.355736	0.16701	0.00131	11.0335	0.12746	0.47933	0.004	2527.9	13.2	2524.4	17.4	0.138647
21	332.418	419.511	1.262	0.16711	0.00175	10.9878	0.1734	0.47665	0.00621	2528.9	17.6	2512.6	27.1	0.64873
22	371.675	146.186	0.393318	0.30022	0.00264	29.4744	0.45138	0.71318	0.00694	3471.4	13.6	3470.4	26.1	0.0288151
23	144.603	136.141	0.941486	0.1653	0.00119	10.9705	0.19123	0.48151	0.00798	2510.6	12.1	2533.9	34.7	-0.919531
24	306.412	263.763	0.860812	0.16766	0.00169	11.0502	0.16999	0.47801	0.00639	2534.4	17	2518.6	27.9	0.627333
25	476.476	404.464	0.848866	0.16784	0.00121	10.9022	0.15735	0.47208	0.00524	2536.2	12.1	2492.7	23	1.7451
26	409.457	147.676	0.360662	0.2608	0.00297	24.3278	0.3672	0.67579	0.00873	3251.5	17.9	3328.2	33.6	-2.30455
27	735.985	145.217	0.19731	0.16613	0.0016	10.9008	0.1179	0.47675	0.00576	2519	16.2	2513.1	25.1	0.23477
28	680.671	153.91	0.226116	0.16356	0.00197	11.2183	0.16155	0.49837	0.00693	2492.8	20.2	2606.8	29.8	-4.37318
29	917.476	383.128	0.417589	0.166	0.00167	11.0297	0.14982	0.48192	0.00541	2517.7	16.9	2535.6	23.6	-0.705947
30	593.25	200.652	0.338225	0.16696	0.00149	10.9896	0.14458	0.47792	0.0057	2527.4	15	2518.2	24.9	0.36534
31	969.589	126.169	0.130126	0.16781	0.00122	11.0117	0.13379	0.47692	0.00522	2535.9	12.2	2513.8	22.8	0.879147
32	1017.39	259.95	0.255506	0.25714	0.00152	22.7813	0.26897	0.64335	0.00723	3229.3	9.3	3202.2	28.3	0.846293
33	821.152	488.509	0.594906	0.16761	0.00132	10.9313	0.11899	0.47338	0.00453	2533.9	13.2	2498.4	19.8	1.42091
34	830.845	71.988	0.0866444	0.16703	0.00129	10.9938	0.1375	0.47836	0.00488	2528.1	12.9	2520.1	21.3	0.317448
35	2249.57	184.064	0.0818222	0.20835	0.00178	16.0784	0.20043	0.56094	0.0064	2892.7	13.9	2870.5	26.4	0.773384
36	862.071	82.9196	0.0961865	0.16744	0.00123	10.8272	0.10706	0.47014	0.0044	2532.3	12.4	2484.2	19.3	1.93624
37	814.759	44.1341	0.0541683	0.17933	0.00161	12.2072	0.20596	0.49355	0.00583	2646.6	14.9	2586	25.2	2.34339
38	255.677	98.8556	0.386643	0.30495	0.00343	29.2601	0.49224	0.69972	0.01032	3495.5	17.4	3419.6	39.2	2.21956
39	433.844	386.589	0.891079	0.17866	0.00147	12.2783	0.16995	0.49856	0.00563	2640.5	13.7	2607.6	24.2	1.2617
40	1096.51	174.788	0.159404	0.1682	0.00135	10.4423	0.12585	0.45041	0.00436	2539.8	13.5	2397.1	19.4	5.95303
41	673.808	756.338	1.12248	0.16708	0.00176	11.0559	0.12036	0.48177	0.00502	2528.6	17.7	2535	21.8	-0.252465
42	409.702	246.108	0.6007	0.32561	0.00259	33.4175	0.50986	0.74375	0.00979	3596.5	12.2	3584.5	36.2	0.334775
21LJ35-1 (~2.5 Ga monzogranite with 3.6-3.2 Ga xenocrysts)
1	484.099	180.157	0.37215	0.16614	0.00173	11.3262	0.27063	0.49315	0.01124	2519.2	17.4	2584.3	48.5	-2.51906
2	159.494	118.584	0.743501	0.16681	0.00165	11.3357	0.32989	0.49322	0.01114	2525.9	16.6	2584.6	48.1	-2.27114
3	312.459	280.296	0.897063	0.16727	0.00082	10.8954	0.17341	0.47261	0.00693	2530.5	8.3	2495	30.4	1.42285
4	234.666	113.513	0.483722	0.16631	0.00074	11.1493	0.16423	0.48676	0.00705	2520.8	7.5	2556.6	30.6	-1.4003
5	302.924	132.373	0.436985	0.16694	0.00123	11.4345	0.2856	0.49604	0.01081	2527.2	12.4	2596.7	46.6	-2.67647
6	737.853	136.277	0.184694	0.16631	0.00113	11.1642	0.15712	0.48766	0.00739	2520.8	11.4	2560.5	32	-1.55048
7	1821.02	378.605	0.207908	0.2195	0.00196	15.645	0.24295	0.5181	0.00698	2977	14.4	2691.1	29.6	10.6239
8	342.727	265.235	0.773896	0.16885	0.00113	11.0381	0.19824	0.47314	0.00701	2546.2	11.3	2497.3	30.7	1.95811
9	365.235	343.186	0.939629	0.16692	0.00172	11.2499	0.17656	0.48876	0.00796	2527	17.3	2565.3	34.5	-1.493
10	182.653	139.057	0.761319	0.3405	0.00176	36.3156	0.40573	0.77396	0.00807	3665	7.9	3695.2	29.3	-0.817276
11	934.681	970.399	1.03821	0.16399	0.00093	11.2552	0.19082	0.49579	0.00723	2497.2	9.6	2595.7	31.2	-3.79474
12	1387.15	466.274	0.336138	0.15946	0.00086	9.32593	0.24152	0.42341	0.01088	2449.9	9.2	2276	49.3	7.6406
13	963.709	941.309	0.976756	0.16586	0.0013	11.0038	0.15127	0.48061	0.00553	2516.3	13.2	2529.9	24.1	-0.537571
14	588.257	374.726	0.637011	0.16647	0.00133	10.9089	0.14507	0.47546	0.00641	2522.5	13.4	2507.5	28	0.598205
15	287.53	228.698	0.795389	0.17823	0.00167	12.7227	0.18085	0.51771	0.00754	2636.5	15.6	2689.5	32	-1.97063
16	215.869	129.861	0.601574	0.16494	0.00141	10.8441	0.11918	0.47677	0.00399	2507	14.4	2513.2	17.4	-0.246697
17	440.833	253.868	0.575882	0.16512	0.00136	10.9191	0.13147	0.47919	0.00457	2508.8	13.8	2523.7	19.9	-0.590403
18	147.752	65.5236	0.443469	0.31536	0.00243	31.4087	0.31397	0.72278	0.00692	3547.4	11.8	3506.5	25.9	1.16641
19	631.367	591.842	0.937398	0.16626	0.00141	10.8288	0.12187	0.47367	0.00473	2520.3	14.3	2499.6	20.7	0.828133
20	828.129	114.061	0.137733	0.19728	0.00261	14.8072	0.24597	0.54423	0.00726	2803.8	21.6	2801.2	30.3	0.0928174
21	135.219	154.743	1.14439	0.1676	0.00185	10.6358	0.12257	0.461	0.00503	2533.9	18.6	2444	22.2	3.6784
22	327.361	270.227	0.825471	0.16486	0.00167	10.7998	0.14843	0.47606	0.00514	2506.1	17	2510.1	22.5	-0.159356
23	1846.86	2426.07	1.31362	0.15397	0.00148	7.73736	0.11788	0.3648	0.00459	2390.5	16.4	2004.9	21.7	19.2329
24	816.1	689.378	0.844722	0.16475	0.00185	8.70947	0.12233	0.38478	0.00444	2505	18.9	2098.6	20.7	19.3653
25	264.901	178.146	0.672501	0.16646	0.00172	10.7505	0.14793	0.46959	0.00507	2522.4	17.4	2481.8	22.2	1.63591
26	531.714	165.575	0.311399	0.17616	0.00205	11.4828	0.14622	0.47448	0.00602	2617.1	19.4	2503.2	26.3	4.55018
27	257.658	124.723	0.484064	0.16627	0.00141	10.7637	0.12773	0.47064	0.00484	2520.4	14.3	2486.4	21.2	1.36744
28	436.733	515.66	1.18072	0.16345	0.00139	10.8812	0.20714	0.48243	0.00841	2491.6	14.3	2537.8	36.5	-1.82047
29	643.395	531.631	0.826289	0.16052	0.0024	10.1684	0.20142	0.46128	0.0074	2461.2	25.3	2445.2	32.6	0.654343
30	841.086	715.385	0.850549	0.34004	0.00435	36.2963	0.50784	0.77375	0.01528	3663	19.6	3694.4	55.5	-0.849935
31	604.976	265.932	0.439575	0.16398	0.00152	10.8063	0.14635	0.47861	0.00654	2497.1	15.6	2521.2	28.5	-0.955894
32	1113.24	540.876	0.485858	0.16563	0.0017	10.7675	0.16877	0.471	0.00515	2514	17.3	2488	22.6	1.04502
33	146.712	155.681	1.06113	0.16491	0.00238	10.9879	0.21512	0.48463	0.00735	2506.6	24.3	2547.4	31.9	-1.60163
34	1364.13	972.826	0.713147	0.15832	0.00125	10.1392	0.17068	0.46293	0.00704	2437.8	13.4	2452.5	31	-0.599388
35	659.839	598.954	0.907727	0.16392	0.00198	10.8399	0.18508	0.47923	0.00518	2496.5	20.4	2523.9	22.6	-1.08562
36	1375.1	1455.55	1.0585	0.15865	0.00136	9.61992	0.17856	0.43901	0.00712	2441.3	14.5	2346.2	31.9	4.05336
22BS16-1 (~2.5 Ga monzogranite with 3.6-3.2 Ga xenocrysts)
1	315.862	201.957	0.639383	0.16246	0.00409697	10.7962	0.192617	0.469219	0.0059892	2481.17	42.5925	2480.14	26.3126	0.0416855
2	889.367	547.389	0.615481	0.168953	0.00255677	10.7964	0.191008	0.465067	0.0062355	2547.22	25.31	2461.89	27.4689	3.46569
3	1199.28	217.837	0.18164	0.277946	0.00515708	21.5894	0.43538	0.558327	0.00870605	3351.54	29.015	2859.71	36.0479	17.1986
4	1735.61	1092.72	0.629589	0.171169	0.00310396	11.2773	0.231273	0.471837	0.00717208	2568.82	30.2475	2491.61	31.4414	3.099
5	557.155	252.182	0.452625	0.168055	0.00308749	10.9664	0.173902	0.470844	0.00639028	2538.58	30.8625	2487.26	28.0395	2.06326
6	1351.71	245.148	0.181361	0.162545	0.00285923	10.0263	0.1684	0.44208	0.00559445	2483.33	34.26	2359.95	25.0409	5.22819
7	942.745	113.094	0.119962	0.244773	0.00504592	19.4504	0.473362	0.563886	0.00916896	3151.55	32.7175	2882.67	37.8269	9.32752
8	807.86	470.482	0.582381	0.170775	0.00261118	11.9119	0.412918	0.504862	0.0154278	2565.12	25.6175	2634.66	66.1039	-2.63939
9	509.464	69.1267	0.135685	0.166771	0.0033712	11.1877	0.180343	0.483365	0.00610054	2525.61	33.95	2541.91	26.5473	-0.641136
10	1131.38	795.349	0.702992	0.163292	0.0038222	10.8684	0.196168	0.472148	0.0055354	2489.82	39.1975	2492.97	24.2764	-0.126669
11	712.066	197.141	0.276857	0.16306	0.00345605	10.3236	0.192348	0.454767	0.00588563	2487.34	36.265	2416.41	26.1132	2.93549
12	518.189	275.902	0.532435	0.166129	0.0033015	10.811	0.186887	0.46773	0.00613662	2520.37	33.3325	2473.6	26.9857	1.89088
13	1808.27	417.236	0.230737	0.16122	0.00299186	9.65725	0.164811	0.429682	0.00556324	2468.2	31.485	2304.29	25.1154	7.11349
14	2228.97	800.689	0.359219	0.18012	0.00263996	11.2467	0.229044	0.453053	0.00828851	2654.02	25.155	2408.81	36.7947	10.1797
15	1235.36	247.636	0.200457	0.165453	0.00355104	11.1353	0.295544	0.475991	0.00941498	2512.03	36.11	2509.78	41.1424	0.0898446
16	509.301	755.752	1.4839	0.166078	0.0030316	10.7624	0.177328	0.464999	0.00585346	2518.21	31.325	2461.59	25.7912	2.30001
17	2414.37	5537.95	2.29374	0.164685	0.00251654	7.74484	0.118851	0.341994	0.00375998	2505.55	25.9275	1896.25	18.0905	32.1318
18	2654.22	640.764	0.241413	0.18806	0.00294214	12.883	0.301533	0.494316	0.00884927	2725.01	25.9275	2589.32	38.201	5.24011
19	664.094	215.988	0.325237	0.194924	0.00320281	13.9592	0.26888	0.519147	0.00786939	2784.26	26.85	2695.56	33.425	3.29059
20	691.671	118.849	0.171829	0.161298	0.00378886	10.7674	0.203838	0.476096	0.00712185	2469.43	39.5075	2510.24	31.1321	-1.62552
21	302.348	245.33	0.811417	0.164768	0.00347362	10.4485	0.197195	0.455273	0.0065304	2505.24	35.4975	2418.65	28.9571	3.58012
22	1326.28	540.931	0.407857	0.27187	0.00605033	21.0536	0.834949	0.546652	0.0163282	3316.97	34.105	2811.23	68.0726	17.9899
23	1120.28	794.36	0.709074	0.161286	0.00301621	10.2142	0.259966	0.453705	0.0101577	2469.43	31.4825	2411.7	45.063	2.39383
24	1823.5	729.913	0.400282	0.168345	0.00356574	11.2935	0.198975	0.474747	0.0065391	2542.59	35.4975	2504.35	28.6157	1.52708
25	396.484	303.535	0.765568	0.164181	0.00365332	11.2285	0.176504	0.487673	0.00687832	2499.07	37.3475	2560.6	29.8373	-2.40272
26	916.343	172.16	0.187877	0.27125	0.00620451	24.5926	0.794924	0.63747	0.012398	3313.27	36.575	3179.06	48.8388	4.22157
27	335.142	157.689	0.470514	0.167399	0.00251451	11.3485	0.209447	0.49202	0.00772903	2531.79	25.31	2579.41	33.423	-1.84618
28	1100.4	490.611	0.445848	0.1664	0.00256404	10.2027	0.192535	0.44527	0.00713438	2521.91	25.9225	2374.19	31.8477	6.2219
29	1491.64	181.237	0.121502	0.194636	0.00371916	14.1951	0.464244	0.52201	0.0110341	2783.34	31.17	2707.7	46.7575	2.79332
30	1792.34	229.662	0.128136	0.181892	0.0042881	11.6182	0.215276	0.455215	0.00612095	2670.06	39.195	2418.4	27.1464	10.4063
31	1389.76	375.408	0.270125	0.163882	0.00400912	9.42157	0.18516	0.411643	0.00682416	2495.99	41.355	2222.43	31.1863	12.3092
32	939.46	585.723	0.623467	0.168078	0.00273692	10.9715	0.216828	0.476409	0.0082279	2538.58	27.4675	2511.6	35.9509	1.07404
33	1009.48	585.881	0.580379	0.160895	0.0034219	10.6882	0.190743	0.472795	0.00686818	2465.12	36.575	2495.81	30.0922	-1.2296
34	1383.15	55.2479	0.0399436	0.174374	0.00326935	11.7761	0.189173	0.488716	0.00657005	2611.11	31.4825	2565.12	28.4832	1.79301
35	983.147	538.791	0.548027	0.311044	0.00585734	31.7884	0.602291	0.738081	0.0114889	3527.78	28.37	3563.46	42.655	-1.00112
22BS15-1 (~2.7 Ga monzogranite)
1	180.159	269.742	0.667893	0.187532	0.00391769	13.8071	0.213883	0.519268	0.00523255	2720.68	33.7975	2696.08	22.2499	0.912783
2	132.457	247.153	0.535931	0.184003	0.0029738	12.1059	0.212057	0.47466	0.00600332	2700	26.8525	2503.96	26.2781	7.82907
3	44.1999	83.7455	0.527789	0.186662	0.00316049	13.8085	0.248554	0.533243	0.00623761	2713.27	27.78	2755.1	26.2678	-1.51826
4	53.2155	78.8505	0.674891	0.185167	0.00337131	13.6778	0.26379	0.532157	0.00633939	2699.69	29.9425	2750.53	26.7138	-1.84846
5	39.2811	88.0131	0.446309	0.187988	0.00348268	13.62	0.258448	0.522348	0.00588354	2724.39	30.5575	2709.13	24.9569	0.563324
6	231.601	373.871	0.619468	0.185536	0.00313144	13.182	0.253139	0.51609	0.00601436	2702.78	27.3175	2682.58	25.6141	0.75289
7	65.6653	134.06	0.489819	0.184293	0.00335708	13.6878	0.273612	0.539144	0.00633516	2691.66	30.2475	2779.86	26.576	-3.17275
8	85.2221	152.313	0.559521	0.189537	0.00305654	13.21	0.234838	0.5055	0.00610696	2737.97	21.1425	2637.39	26.1882	3.81364
9	130.12	238.588	0.545374	0.190138	0.00300743	13.2852	0.218756	0.506582	0.00583609	2743.53	25.925	2642.02	25.0124	3.84185
10	54.4348	103.269	0.527114	0.187623	0.00314861	13.6653	0.260934	0.526969	0.00713889	2721.3	28.2425	2728.67	30.1743	-0.270028
11	56.3637	118.381	0.476123	0.188985	0.00309614	13.6117	0.229048	0.520798	0.00629201	2744.45	27.625	2702.56	26.7107	1.54988
12	150.719	203.902	0.739174	0.190427	0.00309191	13.9833	0.238851	0.529862	0.00674123	2745.99	26.0775	2740.87	28.4442	0.186723
13	102.781	154.494	0.665278	0.190507	0.00343762	13.8434	0.250509	0.524063	0.00658476	2746.61	29.63	2716.39	27.8905	1.11248
14	258.814	282.713	0.915465	0.192242	0.00341563	13.5029	0.226476	0.505418	0.00575309	2761.43	29.315	2637.04	24.6767	4.71682
15	90.5336	194.518	0.465425	0.195001	0.00368784	13.7898	0.26538	0.507128	0.00616519	2784.88	31.6325	2644.36	26.4089	5.3141
16	70.2952	305.199	0.230326	0.187914	0.00352002	13.4234	0.250669	0.512973	0.00663001	2723.77	30.095	2669.31	28.2856	2.04032
17	113.128	178.045	0.635393	0.187797	0.00336388	13.5635	0.255212	0.518847	0.00657806	2724.08	29.6325	2694.29	27.957	1.10568
18	56.9459	102.015	0.558211	0.183485	0.00444104	12.9644	0.238254	0.498759	0.00600074	2684.88	40.125	2608.46	25.8486	2.92966
19	49.1005	99.7671	0.492151	0.181472	0.00428452	13.4132	0.23313	0.521743	0.00557604	2666.36	38.7375	2706.57	23.6664	-1.48554
20	124.22	337.791	0.367742	0.187034	0.0028382	13.4739	0.210965	0.519734	0.00576063	2716.36	25.775	2698.05	24.4789	0.678544
21	143.681	883.866	0.16256	0.162531	0.0023752	10.6392	0.161832	0.472417	0.00474974	2483.33	24.695	2494.15	20.8385	-0.433862
22	157.454	245.003	0.64266	0.185656	0.00297929	13.5951	0.235198	0.529384	0.00623792	2705.55	27.01	2738.86	26.3346	-1.21594
23	176.64	274.891	0.64258	0.185209	0.0030435	13.3106	0.226391	0.52011	0.00559781	2701.85	27.165	2699.65	23.7836	0.0815842
24	63.9251	111.699	0.572296	0.177822	0.00344347	12.6467	0.242895	0.5163	0.00612689	2632.41	26.7	2683.47	26.0882	-1.90271
25	83.7302	253.732	0.329994	0.180859	0.00348114	12.7447	0.249795	0.511693	0.00633897	2660.81	31.79	2663.85	27.0699	-0.114183
26	91.6807	168.884	0.542861	0.183787	0.00343383	13.257	0.260188	0.523099	0.006392	2687.35	30.0925	2712.31	27.0933	-0.920247
27	123.233	223.183	0.552159	0.179396	0.00433417	14.1478	0.292508	0.559058	0.00744297	2647.22	40.125	2862.73	30.8141	-7.52809
28	46.1258	111.273	0.41453	0.183074	0.00324882	13.7945	0.255941	0.545954	0.00648126	2681.17	29.3175	2808.32	27.0685	-4.52769
29	85.2291	133.329	0.639238	0.186457	0.00314375	13.9159	0.250164	0.540181	0.00632489	2722.22	27.78	2784.2	26.5154	-2.2261
30	79.5695	409.171	0.194465	0.177389	0.00273145	13.0198	0.215634	0.530211	0.0056373	2628.7	25.6225	2742.34	23.7947	-4.14395
31	39.5176	116.927	0.337968	0.183635	0.00325576	13.3197	0.247432	0.524185	0.00573907	2687.04	29.63	2716.9	24.3172	-1.09917
32	118.711	231.629	0.512504	0.169729	0.00295927	10.5272	0.210624	0.447266	0.00572464	2555.24	29.0175	2383.08	25.5312	7.22407
33	78.9821	131.797	0.59927	0.181401	0.00316675	12.9005	0.2283	0.513383	0.00577345	2665.74	28.7025	2671.05	24.6349	-0.19877
34	68.7819	121.587	0.565701	0.181371	0.0034087	13.3729	0.25757	0.532462	0.00661397	2665.74	30.4	2751.82	27.8618	-3.12777
35	66.9464	125.039	0.535402	0.185205	0.00373181	13.7141	0.286902	0.533901	0.00710359	2701.85	33.335	2757.87	29.8909	-2.03118
22BS19-1 (~2.6 Ga monzogranite)
1	480.761	345.479	1.39158	0.177493	0.00273312	12.2309	0.202669	0.500254	0.00549902	2629.32	24.8475	2614.89	23.6708	0.551926
2	806.758	828.572	0.973672	0.16928	0.00350541	11.2295	0.170645	0.471445	0.0047073	2550.3	34.1075	2489.89	20.6665	2.42629
3	1382.86	1338.3	1.03329	0.173075	0.00241269	10.8949	0.169469	0.458715	0.00593517	2587.35	23.4575	2433.88	26.2619	6.30549
4	1409.06	1480.84	0.951527	0.174716	0.00299267	12.1211	0.189501	0.498731	0.0061218	2603.39	27.93	2608.34	26.369	-0.189843
5	136.171	140.642	0.968217	0.178991	0.00281804	12.1655	0.247776	0.494901	0.00761301	2643.52	26.2375	2591.84	32.8592	1.9938
6	637.027	1118.85	0.569359	0.170203	0.00239626	9.81933	0.144375	0.420734	0.00435326	2561.11	23.4625	2263.81	19.7902	13.1327
7	384.27	353.445	1.08721	0.17296	0.00417475	11.9925	0.178361	0.490977	0.00575108	2586.73	41.205	2574.9	24.9043	0.459376
8	468.441	1293.38	0.362185	0.170232	0.00270221	9.11759	0.180368	0.390538	0.00556169	2561.11	26.5475	2125.32	25.8091	20.5045
9	409.368	575.948	0.710772	0.179569	0.00307197	12.09	0.202967	0.493306	0.0062044	2650.01	28.3975	2584.96	26.82	2.51622
10	502.617	626.852	0.801811	0.177985	0.00377571	12.2056	0.225059	0.494905	0.00628678	2635.19	35.185	2591.86	27.1463	1.67171
11	1018.07	693.51	1.46799	0.176102	0.00471901	12.2624	0.398854	0.478846	0.00837354	2616.36	43.9825	2522.24	36.5264	3.73154
12	505.888	510.825	0.990334	0.176839	0.00300814	11.7844	0.187805	0.48824	0.00578904	2623.14	28.3975	2563.06	25.1138	2.34434
13	562.342	630.22	0.892294	0.180276	0.00288473	12.3873	0.205201	0.502013	0.006027	2655.25	27.3175	2622.44	25.9057	1.25104
14	470.527	547.357	0.859634	0.173288	0.00459366	10.2053	0.154403	0.411646	0.00439244	2590.74	43.37	2222.44	20.0943	16.5717
15	409.833	305.397	1.34197	0.174704	0.00314175	12.5191	0.201612	0.516943	0.0066458	2603.39	29.94	2686.2	28.2793	-3.08291
16	262.586	352.421	0.745092	0.177022	0.00323399	12.0218	0.209861	0.488234	0.00598103	2624.99	30.2475	2563.03	25.9443	2.41762
17	398.453	949.246	0.419757	0.174711	0.00240936	11.12	0.199085	0.462117	0.00647051	2603.39	23.9175	2448.9	28.5588	6.30868
18	1322.55	690.79	1.91455	0.175845	0.00242901	11.8098	0.177741	0.487468	0.00542651	2613.89	22.84	2559.71	23.5581	2.11635
19	444.005	595.009	0.746216	0.176808	0.00326623	11.8499	0.204875	0.480991	0.00637451	2633.34	30.56	2531.58	27.7805	4.01936
20	294.908	527.78	0.558771	0.171874	0.00268524	11.5704	0.205498	0.486953	0.00591013	2576.24	25.925	2557.48	25.6595	0.73356
21	724.892	618.842	1.17137	0.175347	0.00374884	11.7177	0.212796	0.481829	0.00594087	2609.57	41.205	2535.23	25.8808	2.93242
22	229.931	640.719	0.358864	0.177796	0.00299451	12.2984	0.222721	0.502998	0.00654425	2632.41	27.78	2626.67	28.1044	0.218653
23	163.446	468.477	0.348889	0.166777	0.00276361	12.4927	0.338454	0.545422	0.0135689	2525.61	28.0825	2806.1	56.6202	-9.99583
24	560.607	392.323	1.42894	0.174097	0.00325445	11.9275	0.194019	0.491868	0.0056042	2597.22	31.175	2578.75	24.256	0.716277
25	2980.34	1396.56	2.13406	0.171256	0.00309628	10.8116	0.194785	0.452924	0.0064055	2570.06	30.2475	2408.24	28.45	6.71941
26	279.407	225.882	1.23696	0.176442	0.0029542	11.7256	0.19174	0.482747	0.00555058	2619.45	27.78	2539.22	24.1707	3.1595
27	576.522	552.473	1.04353	0.170231	0.00255198	11.2812	0.170807	0.479738	0.00478309	2561.11	25.005	2526.12	20.8819	1.38502
28	178.661	226.347	0.789321	0.171074	0.00336679	12.2401	0.217754	0.511244	0.0055506	2568.21	38.12	2661.94	23.7204	-3.52103
29	588.068	686.273	0.856902	0.17425	0.00278147	12.322	0.218697	0.51016	0.00582463	2599.07	26.54	2657.31	24.905	-2.19161
30	1019.35	1089.54	0.935583	0.165357	0.00381567	10.1128	0.226883	0.431181	0.00715206	2522.22	38.89	2311.04	32.2389	9.13782
31	444.286	350.047	1.26922	0.170493	0.00300838	11.3968	0.222634	0.48193	0.00577114	2562.65	29.63	2535.67	25.1418	1.0641
32	484.584	339.302	1.42818	0.171088	0.00286942	11.7469	0.205798	0.496121	0.00519687	2568.21	28.09	2597.1	22.4359	-1.11258
33	805.424	625.654	1.28733	0.172892	0.00264758	12.0086	0.198984	0.502862	0.00563411	2587.04	25.925	2626.08	24.2087	-1.48678
34	894.917	668.823	1.33805	0.167632	0.00305727	9.98823	0.161105	0.427436	0.00489196	2600	30.555	2294.15	22.1272	13.3319
35	522.869	706.951	0.739612	0.163817	0.00262685	10.7202	0.178509	0.475341	0.00520537	2495.37	26.855	2506.94	22.7848	-0.461609
36	469.063	604.463	0.776	0.159282	0.00242111	8.96065	0.185852	0.408439	0.00662857	2447.83	25.925	2207.78	30.3623	10.8729
37	280.493	423.385	0.6625	0.167682	0.00262927	11.8187	0.183778	0.513431	0.00543829	2534.87	25.77	2671.26	23.2091	-5.10588
38	1765.02	733.466	2.4064	0.172099	0.00279426	11.4403	0.177589	0.484364	0.00440939	2588.89	27.1625	2546.25	19.1987	1.67476
39	188.489	319.607	0.58975	0.165419	0.00355848	10.6394	0.185796	0.465328	0.00518476	2522.22	36.4175	2463.04	22.848	2.40271
40	415.757	548.239	0.758349	0.171303	0.00333751	11.3541	0.214927	0.485863	0.00703912	2572.22	31.945	2552.75	30.5703	0.762754
21LJ06-3(~2.5 Ga syenogranite)
1	179	71	0.4	0.1672	0.002	11.0872	0.2186	0.4829	0.0055	2530	20	2540	24	-0.393701
2	268	113	0.42	0.1673	0.002	11.0155	0.2063	0.4767	0.0047	2531	20	2513	21	0.716275
3	281	129	0.46	0.1674	0.0019	10.8403	0.1878	0.4706	0.0043	2532	20	2486	19	1.85036
4	242	93	0.39	0.1666	0.0023	10.7968	0.2005	0.4687	0.0054	2524	23	2478	24	1.85634
5	364	205	0.56	0.1668	0.0017	11.1302	0.197	0.484	0.0058	2525	18	2545	25	-0.785855
6	381	175	0.46	0.1671	0.0017	10.9072	0.1953	0.4724	0.0058	2529	17	2494	26	1.40337
7	147	60	0.41	0.1666	0.002	11.013	0.1928	0.478	0.005	2523	20	2518	22	0.19857
8	303	179	0.59	0.1673	0.0014	10.7099	0.1405	0.4641	0.0041	2530	14	2458	18	2.92921
9	343	206	0.6	0.1657	0.0021	10.4903	0.1718	0.4586	0.0041	2514	21	2434	18	3.28677
10	533	297	0.56	0.1674	0.0018	10.4687	0.1395	0.4529	0.0037	2532	18	2408	16	5.1495
11	159	69	0.43	0.1666	0.0022	10.5866	0.1817	0.4596	0.0044	2524	22	2438	19	3.52748
12	168	72	0.42	0.1668	0.0014	10.5275	0.1413	0.4564	0.004	2525	15	2424	18	4.16667
13	274	133	0.48	0.167	0.0019	10.7592	0.1463	0.4673	0.0041	2528	19	2471	18	2.30676
14	304	122	0.4	0.1663	0.0012	10.5762	0.1452	0.4596	0.0049	2521	12	2438	21	3.40443
15	241	94	0.39	0.1664	0.0014	10.6876	0.1412	0.4651	0.0048	2521	14	2462	21	2.39643
21LJ18-1(~2.5 Ga syenogranite)
1	141	95	0.68	0.1647	0.0014	10.7628	0.1322	0.4693	0.00424213	2520	14	2480	19	1.6129
2	196	78	0.4	0.1647	0.0013	10.5162	0.12	0.4559	0.00392395	2528	13	2421	17	4.41966
3	165	112	0.68	0.1647	0.0011	10.4401	0.1204	0.4547	0.00414233	2520	12	2416	18	4.30464
4	194	92	0.48	0.1647	0.0009	10.7551	0.0911	0.4669	0.00336964	2527	9	2470	15	2.30769
5	74	27	0.36	0.1647	0.0012	10.7018	0.1193	0.4661	0.00408979	2520	12	2467	18	2.14836
6	121	58	0.48	0.1647	0.0011	10.7102	0.1787	0.4682	0.00732337	2512	11	2476	32	1.45396
7	191	90	0.47	0.1647	0.0008	10.433	0.108	0.4561	0.00459317	2512	9	2422	20	3.71594
8	192	113	0.59	0.1647	0.0009	10.7959	0.1739	0.4722	0.00689588	2513	9	2493	30	0.802246
9	373	197	0.53	0.1647	0.0011	10.4423	0.1742	0.4547	0.00534595	2519	11	2416	24	4.26325
10	236	142	0.6	0.1647	0.0018	11.0973	0.1891	0.4835	0.00450915	2521	18	2542	20	-0.826121
11	528	256	0.48	0.1647	0.0009	10.7065	0.1627	0.4683	0.00604731	2511	9	2476	27	1.41357
12	143	71	0.5	0.1645	0.0008	11.1197	0.1376	0.4885	0.00604622	2503	9	2564	26	-2.3791
13	144	71	0.5	0.1642	0.0012	10.9553	0.158	0.483	0.00529497	2499	13	2540	23	-1.61417
14	126	59	0.47	0.1646	0.0019	10.8574	0.1831	0.4776	0.00453515	2503	19	2517	20	-0.556218
15	254	167	0.66	0.1647	0.0011	10.9106	0.1923	0.4793	0.00672641	2504	11	2524	29	-0.792393
21LJ19-1(~2.5 Ga syenogranite)
1	504	329	0.65	0.1653	0.0016	10.8739	0.1337	0.4767	0.0049	2511	16	2513	21	-0.0795862
2	119	44	0.37	0.1654	0.0015	10.9221	0.1425	0.4792	0.0054	2512	15	2524	24	-0.475436
3	289	183	0.63	0.1651	0.0012	10.876	0.1063	0.4786	0.0052	2508	13	2521	23	-0.515668
4	166	73	0.44	0.1646	0.002	10.9785	0.1493	0.4831	0.007	2503	20	2541	31	-1.49547
5	188	92	0.49	0.1648	0.0012	11.0039	0.1217	0.4845	0.0053	2505	12	2547	23	-1.649
6	614	455	0.74	0.1641	0.002	11.1136	0.1215	0.4904	0.0056	2499	21	2573	24	-2.87602
7	372	250	0.67	0.1646	0.0015	10.9216	0.1168	0.4801	0.0051	2504	16	2528	22	-0.949367
8	316	157	0.5	0.1648	0.0011	10.9624	0.1022	0.4824	0.0048	2505	12	2538	21	-1.30024
9	256	183	0.72	0.1647	0.002	11.0512	0.1387	0.4872	0.0059	2505	20	2559	26	-2.1102
10	191	93	0.48	0.1642	0.002	11.0733	0.1092	0.4881	0.0063	2499	21	2563	27	-2.49707
11	318	191	0.6	0.1651	0.0016	11.0152	0.1563	0.4819	0.0058	2508	16	2535	25	-1.06509
12	604	234	0.39	0.1649	0.0017	10.9032	0.1286	0.4784	0.0062	2507	18	2520	27	-0.515873
13	270	185	0.68	0.1647	0.0018	10.9703	0.1231	0.4816	0.0061	2505	18	2534	26	-1.14444
14	272	164	0.6	0.1689	0.0025	11.6001	0.1545	0.496	0.0076	2547	24	2597	33	-1.9253
15	324	165	0.51	0.1689	0.002	10.4355	0.1292	0.4458	0.0052	2547	20	2377	23	7.15187
16	214	93	0.43	0.1653	0.0016	10.8209	0.0992	0.4744	0.0049	2510	16	2503	22	0.279664
17	436	201	0.46	0.1671	0.0022	10.7094	0.1219	0.4629	0.0065	2528	22	2452	29	3.09951
18	338	246	0.73	0.1648	0.0015	10.9461	0.101	0.4815	0.005	2505	16	2534	22	-1.14444
19	280	186	0.66	0.1652	0.0018	10.9491	0.1145	0.4804	0.0049	2510	18	2529	22	-0.751285
20	375	193	0.52	0.1665	0.0015	10.9092	0.11	0.4746	0.0049	2522	15	2504	22	0.71885
22BS23-1 (~2.5 Ga monzogranite)
1	68.6936	92.9496	0.739041	0.170104	0.00344899	11.0579	0.211415	0.476768	0.00604079	2558.95	33.95	2513.17	26.4043	1.82145
2	84.253	132.179	0.637416	0.167792	0.00294843	11.2617	0.201186	0.490193	0.00607386	2535.49	29.63	2571.51	26.3115	-1.40081
3	342.531	521.633	0.656651	0.16202	0.00302666	9.90074	0.143864	0.441729	0.00425545	2476.84	26.855	2358.38	19.07	5.02334
4	146.804	200.607	0.731797	0.1643	0.00313429	11.195	0.187127	0.491479	0.00543389	2501.85	32.1025	2577.07	23.5274	-2.91888
5	77.859	601.009	0.129547	0.162002	0.00234051	10.4494	0.167586	0.470197	0.00545008	2476.84	24.075	2484.43	23.9347	-0.30517
6	285.409	390.353	0.731155	0.159092	0.00330833	10.6082	0.148397	0.475336	0.00395143	2445.98	35.1825	2506.92	17.3186	-2.43078
7	113.86	561.195	0.202889	0.162875	0.00234439	11.1933	0.196104	0.499922	0.00639072	2487.03	24.08	2613.46	27.5025	-4.83747
8	140.146	340.307	0.411821	0.165289	0.00305979	10.5068	0.165481	0.45779	0.00461555	2510.8	31.6375	2429.79	20.4523	3.33391
9	37.2347	155.359	0.23967	0.16367	0.00326168	11.8456	0.207909	0.520892	0.00619254	2494.14	32.8725	2702.96	26.2881	-7.72567
10	217.137	314.595	0.69021	0.165054	0.00278777	11.4082	0.209615	0.502479	0.00657256	2509.26	28.395	2624.44	28.2353	-4.38884
11	164.423	199.904	0.822508	0.165409	0.00280741	10.6655	0.188767	0.467628	0.00497001	2522.22	28.395	2473.15	21.8711	1.98411
12	165.149	430.853	0.383308	0.16044	0.00244022	11.3129	0.214274	0.510906	0.00717507	2461.11	25.9275	2660.5	30.6468	-7.49448
13	217.554	287.802	0.755917	0.16495	0.00300591	10.9444	0.161833	0.475775	0.00475734	2507.1	31.3275	2508.84	20.8249	-0.0692253
14	561.405	980.876	0.57235	0.163229	0.00218869	9.98774	0.185544	0.443587	0.00698437	2500	27.935	2366.68	31.2153	5.6333
15	124.749	383.161	0.325579	0.161853	0.00223921	10.6808	0.164836	0.477606	0.00497008	2474.99	23.46	2516.83	21.7257	-1.66225
16	203.151	559.108	0.363348	0.158889	0.00282316	10.5149	0.170094	0.472837	0.00498393	2444.13	30.245	2495.99	21.8556	-2.07766
17	114.684	683.956	0.167677	0.160085	0.00288306	10.3519	0.165796	0.462903	0.00477068	2457.4	30.56	2452.36	21.0641	0.205395
18	53.4535	277.238	0.192807	0.170872	0.00287118	11.4355	0.210905	0.483995	0.00530573	2566.35	27.6275	2544.64	23.0888	0.853017
19	632.966	758.313	0.834703	0.173251	0.00286062	11.5589	0.209728	0.482364	0.00524729	2590.74	27.4675	2537.55	22.8602	2.09597
20	57.2637	106.964	0.535354	0.166137	0.003342	11.1425	0.236281	0.485672	0.00612537	2520.37	34.415	2551.93	26.614	-1.23654
21	769.163	895.738	0.858692	0.165005	0.00273186	10.661	0.201748	0.46702	0.00545473	2509.26	28.0875	2470.48	24.0064	1.56982
22	132.122	737.509	0.179147	0.162407	0.00252182	9.9222	0.178032	0.441581	0.00486651	2481.17	26.2375	2357.71	21.7991	5.23622
23	158.866	940.455	0.168925	0.165356	0.00245485	10.3961	0.170387	0.455264	0.00487392	2522.22	24.535	2418.61	21.6296	4.28381
24	565.08	703.306	0.803463	0.160255	0.00290804	10.3716	0.190649	0.463346	0.00652367	2458.32	30.555	2454.31	28.769	0.163395
25	639.376	710.142	0.900349	0.167601	0.00241226	10.8757	0.195073	0.470017	0.0060368	2600	24.0725	2483.63	26.5069	4.68531
26	99.9567	1413.91	0.0706951	0.164675	0.00229618	10.6942	0.167169	0.470589	0.00481155	2505.55	23.46	2486.15	21.1344	0.780711
27	463.619	845.491	0.548343	0.1635	0.0023849	10.5703	0.159093	0.46947	0.00489866	2492.28	19.29	2481.24	21.5316	0.445081
28	60.2948	196.805	0.306368	0.162415	0.00310583	11.6859	0.205877	0.515708	0.00633489	2481.17	31.3275	2680.95	26.9816	-7.45189
29	235.403	265.472	0.886733	0.1553	0.00393147	11.1271	0.221221	0.503925	0.0073911	2405.24	42.8975	2630.64	31.713	-8.56812
30	490.389	342.608	1.43134	0.16378	0.00295194	10.934	0.201862	0.485769	0.00600427	2495.37	30.2475	2552.34	26.0876	-2.23219
31	249.619	158.692	1.57297	0.1688	0.00316779	11.092	0.215483	0.477393	0.00519436	2545.98	31.485	2515.9	22.7056	1.19564
32	229.925	492.958	0.466419	0.16801	0.0027926	11.2908	0.191262	0.488627	0.00512278	2538.89	28.0825	2564.73	22.2271	-1.00789
33	103.997	399.976	0.260008	0.162016	0.00305479	10.7307	0.172759	0.476673	0.00498567	2476.84	26.855	2512.76	21.8072	-1.4292
34	336.477	652.597	0.515596	0.165929	0.00239442	10.8983	0.187858	0.477095	0.00598054	2516.97	25.155	2514.6	26.1359	0.0943199
35	309.692	678.363	0.456528	0.171548	0.00253393	11.4024	0.219157	0.481756	0.00611611	2572.53	24.6975	2534.91	26.6434	1.48411
36	233.827	346.209	0.675392	0.167545	0.00242555	11.1107	0.171172	0.482136	0.00538379	2533.02	24.075	2536.56	23.4563	-0.13974
37	342.778	1086.1	0.315603	0.168302	0.00228971	11.788	0.199211	0.508815	0.00665901	2542.59	23.61	2651.57	28.4866	-4.10996
38	71.3101	207.577	0.343536	0.168412	0.00271288	11.5085	0.199635	0.497286	0.0060246	2541.66	27.1625	2602.12	25.9764	-2.32342
39	156.602	215.083	0.7281	0.162332	0.00313505	10.9012	0.195007	0.482298	0.00556853	2479.93	32.41	2537.27	24.2559	-2.25973
40	277.392	482.887	0.574444	0.169422	0.00274777	11.1284	0.193917	0.477666	0.00596551	2553.7	27.1625	2517.09	26.0604	1.45433
22BS27-1(~2.5 Ga syenogranite)
1	1232.78	154.999	0.125731	0.165948	0.00430628	10.763	0.320201	0.468103	0.00906877	2516.97	43.985	2475.24	39.8432	1.68603
2	411.613	181.299	0.440459	0.166184	0.00365978	10.5418	0.248929	0.458206	0.00713523	2519.45	41.6675	2431.63	31.5706	3.61127
3	1749.68	330.91	0.189127	0.165002	0.00324691	9.87425	0.305069	0.431433	0.0111373	2509.26	32.255	2312.17	50.1718	8.52382
4	1720.77	150.914	0.0877013	0.162047	0.00302458	10.654	0.278328	0.475583	0.0103389	2476.84	26.855	2508	45.188	-1.24219
5	348.357	182.558	0.524054	0.159781	0.00356138	10.1731	0.212859	0.455902	0.00657209	2453.39	36.8825	2421.44	29.1291	1.31952
6	499.377	241.705	0.484014	0.161645	0.00274178	10.4044	0.206713	0.464482	0.0065899	2473.14	28.705	2459.32	29.0381	0.562053
7	415.392	199.278	0.479735	0.159232	0.00321653	10.141	0.207921	0.454298	0.00643012	2447.83	34.26	2414.33	28.5323	1.38744
8	1929.43	308.722	0.160007	0.159061	0.00264101	8.10979	0.215621	0.368378	0.00868536	2445.98	28.085	2021.76	40.9312	20.9825
9	844.297	156.054	0.184833	0.15838	0.00278283	10.0097	0.284331	0.455566	0.0109217	2438.58	29.47	2419.95	48.3875	0.769815
10	1520.81	140.113	0.0921306	0.155841	0.00285485	10.2548	0.248379	0.473832	0.00843502	2410.8	31.1725	2500.34	36.9187	-3.58124
11	1578.63	224.965	0.142506	0.15268	0.00269083	7.50429	0.193402	0.354404	0.00749092	2376.24	29.935	1955.6	35.6694	21.5098
12	445.159	188.15	0.422659	0.154486	0.00269935	10.0516	0.209954	0.470048	0.0076941	2395.99	29.625	2483.77	33.7666	-3.53424
13	889.549	1028.17	1.15583	0.161014	0.0031688	9.99788	0.190756	0.442468	0.00612583	2466.35	33.0275	2361.68	27.4061	4.43205
14	1357.61	314.208	0.231443	0.159605	0.00250081	10.3763	0.192192	0.467768	0.00591172	2451.54	26.2325	2473.76	25.9985	-0.898414
15	1057.78	179.726	0.169908	0.155557	0.00259078	9.01767	0.234897	0.418565	0.00985273	2409.26	28.3925	2253.96	44.7905	6.89003
16	336.634	142.69	0.423873	0.15554	0.00320374	9.90797	0.19734	0.454753	0.00598858	2409.26	34.875	2416.35	26.5691	-0.293456
17	818.638	1062.73	1.29817	0.15984	0.002903	7.15652	0.272246	0.32095	0.0107991	2454.01	25.4625	1794.37	52.7099	36.7618
18	682.316	167.937	0.246128	0.156925	0.00308176	9.36301	0.196549	0.429549	0.00572729	2433.33	33.33	2303.69	25.8566	5.62768
19	938.224	179.982	0.191833	0.157361	0.00320488	9.97767	0.218973	0.45689	0.00623271	2427.47	34.565	2425.81	27.6095	0.0684421
20	566.627	153.784	0.271402	0.157424	0.00390025	10.2129	0.238693	0.461279	0.00614994	2428.09	41.1975	2445.2	27.1625	-0.699982
21	924.996	158.628	0.17149	0.158119	0.00353488	9.54591	0.240669	0.434285	0.00723143	2435.49	37.495	2325.01	32.526	4.75194
22	1105.36	174.185	0.157583	0.158227	0.00316647	9.08776	0.234319	0.412128	0.00758981	2436.72	33.6375	2224.64	34.6686	9.5331
23	485.071	147.965	0.305038	0.161243	0.00315387	10.2614	0.216904	0.45828	0.0064518	2468.82	33.025	2431.96	28.5508	1.51573
24	488.577	268.315	0.549175	0.158989	0.00345353	10.0542	0.204822	0.450338	0.00590937	2455.55	35.955	2396.75	26.2976	2.45318
25	410.571	133.535	0.325242	0.155544	0.00415261	10.3557	0.304393	0.466446	0.0131699	2409.26	46.14	2467.96	57.9097	-2.37829
26	893.996	165.627	0.185266	0.160417	0.00292634	9.63907	0.189533	0.432803	0.00578034	2461.11	30.865	2318.34	26.0368	6.15805
27	468.658	219.435	0.468219	0.160466	0.00313385	10.0451	0.216451	0.451216	0.0067652	2460.8	33.4875	2400.66	30.0795	2.50505
28	1969.03	191.722	0.0973691	0.161956	0.00322626	9.63783	0.222634	0.428331	0.00692698	2476.23	33.645	2298.19	31.2878	7.74709
29	255.355	116.922	0.457881	0.161953	0.00375335	10.2627	0.243901	0.457097	0.00663595	2476.23	38.89	2426.73	29.3876	2.03982
30	1104.83	172.857	0.156455	0.157696	0.00386393	9.26221	0.267417	0.420715	0.00744452	2431.17	40.585	2263.73	33.8012	7.3968
31	1230.79	173.699	0.141128	0.157142	0.00341118	8.20596	0.190163	0.375657	0.00512986	2424.99	36.7225	2055.97	24.0644	17.9492
32	1405.64	186.029	0.132345	0.161663	0.00325405	10.2106	0.223949	0.454756	0.00661855	2473.14	33.95	2416.36	29.3576	2.34976
33	648.497	145.027	0.223635	0.161849	0.00319206	9.44675	0.204231	0.419953	0.00592035	2475.92	33.335	2260.27	26.9054	9.54103
34	326.797	139.512	0.426908	0.16388	0.00319931	10.2643	0.213229	0.451354	0.00614289	2495.99	33.025	2401.27	27.3154	3.9446
35	566.381	159.911	0.282338	0.162631	0.00304975	10.2753	0.206494	0.455536	0.00651228	2483.02	31.79	2419.82	28.8718	2.61193
36	1665.39	175.304	0.105263	0.157432	0.00291113	8.59375	0.207884	0.391687	0.00683799	2428.09	31.4775	2130.65	31.6951	13.9599
37	439.678	221.912	0.504715	0.163122	0.00323573	10.4444	0.209135	0.461134	0.00571899	2488.58	33.335	2444.56	25.2663	1.80053
39	919.494	190.504	0.207183	0.161546	0.0035361	10.1175	0.210888	0.451187	0.0055871	2471.91	37.5025	2400.53	24.8527	2.97354
40	669.879	137.456	0.205195	0.156597	0.00383254	8.8673	0.247179	0.406043	0.00742442	2420.37	42.125	2196.8	34.0601	10.1769
41	1617.93	192.831	0.119184	0.151764	0.00363946	8.34708	0.278827	0.394075	0.00999853	2365.74	41.045	2141.7	46.2492	10.4611
42	1155.02	162.247	0.140471	0.159332	0.00348587	9.76009	0.208432	0.441311	0.00595228	2449.99	37.035	2356.5	26.6526	3.96732
43	532.753	139.63	0.262092	0.15648	0.00370905	10.0281	0.207522	0.456192	0.00578487	2418.21	40.12	2422.72	25.6424	-0.186233
44	1110.23	165.511	0.149078	0.164099	0.00329349	9.85011	0.197282	0.431488	0.00518583	2498.46	33.9525	2312.42	23.3867	8.04523
46	544.655	130.612	0.239807	0.151611	0.00468005	10.0655	0.191982	0.452178	0.00550133	2363.89	52.47	2404.93	24.4556	-1.70623
47	505.547	127.838	0.25287	0.158765	0.0029837	10.6331	0.209213	0.481416	0.0065176	2442.28	31.7875	2533.43	28.3945	-3.59788
48	918.195	155.544	0.169402	0.156379	0.00294927	9.71932	0.181119	0.446032	0.00484453	2416.97	32.8675	2377.59	21.6351	1.6564
49	1282.38	168.036	0.131034	0.15441	0.00314987	8.92782	0.199017	0.414505	0.00595517	2395.37	35.1825	2235.49	27.1667	7.15203
50	1329.12	208.543	0.156903	0.157146	0.0034015	10.2927	0.295613	0.468992	0.0102639	2424.99	36.7225	2479.14	45.0612	-2.18404
51	2116.56	445.963	0.210702	0.157906	0.0032721	9.69096	0.331466	0.441035	0.0128098	2435.18	35.18	2355.27	57.3182	3.39265
52	1040.24	176.465	0.169638	0.158464	0.00306331	9.98353	0.204041	0.452655	0.00535808	2439.2	32.715	2407.04	23.8129	1.3357
53	1389.36	312.388	0.224844	0.164348	0.00304883	9.9511	0.288232	0.433912	0.0100086	2501.85	31.1775	2323.33	45.0132	7.68388
54	755.432	236.581	0.313173	0.159629	0.00286155	10.6701	0.204797	0.480572	0.00587016	2451.54	31.0175	2529.76	25.5952	-3.09183
22BS28-1(~2.5 Ga syenogranite)
1	243.16	153.571	0.631561	0.162412	0.00357344	10.6199	0.169432	0.464784	0.00454407	2481.17	37.0375	2460.65	20.0422	0.834094
2	187.29	83.7652	0.447249	0.165648	0.0027431	10.6076	0.178271	0.466355	0.00555435	2513.89	27.7775	2467.56	24.4545	1.87755
3	991.815	449.987	0.453701	0.16846	0.00271038	11.858	0.26359	0.511187	0.00901016	2542.28	26.08	2661.7	38.4623	-4.48649
4	242.112	119.556	0.493805	0.168064	0.00307194	10.8886	0.216663	0.471371	0.0063774	2538.58	29.7825	2489.57	27.9732	1.96852
5	119.125	62.8868	0.527907	0.165655	0.00385372	10.6896	0.212542	0.465223	0.00575729	2514.5	38.89	2462.58	25.3647	2.1085
6	253.105	182.608	0.721472	0.165521	0.00303886	10.6959	0.204362	0.471079	0.00606292	2512.65	30.0925	2488.29	26.6023	0.978976
7	265.044	164.768	0.621665	0.165487	0.00337274	10.6747	0.18718	0.465586	0.00535411	2512.65	33.4875	2464.18	23.5877	1.96718
8	279.251	170.804	0.61165	0.163218	0.00453573	11.5814	0.199418	0.495813	0.00534223	2500	46.45	2595.77	23.0657	-3.68965
9	226.883	152.149	0.670605	0.164665	0.00318061	10.61	0.180154	0.465149	0.00507892	2505.55	31.945	2462.25	22.3859	1.75865
10	405.799	254.857	0.628037	0.165382	0.00264029	11.1991	0.196562	0.495322	0.00677681	2522.22	26.8525	2593.66	29.2487	-2.75445
11	421.167	182.406	0.433096	0.16628	0.00252494	10.4678	0.172067	0.459455	0.00479066	2520.68	25.6125	2437.15	21.2012	3.42734
12	244.87	159.002	0.649332	0.164256	0.00262289	10.5815	0.173807	0.47079	0.00480182	2499.69	27.625	2487.03	21.089	0.509213
13	712.488	218.224	0.306284	0.164791	0.00265054	10.1863	0.174376	0.451778	0.00500678	2505.24	26.39	2403.15	22.2698	4.24835
14	535.945	220.309	0.411066	0.166197	0.00287323	10.2104	0.178299	0.449748	0.00512554	2519.45	29.7825	2394.13	22.8277	5.23423
15	400.555	265.306	0.662346	0.164767	0.00304991	10.4664	0.195524	0.46486	0.00521549	2505.24	31.1725	2460.98	22.9902	1.79864
16	467.214	292.2	0.625409	0.164397	0.00303305	10.454	0.204681	0.464703	0.00558996	2501.54	31.1775	2460.29	24.6382	1.67664
17	245.935	108.686	0.441932	0.166411	0.00285692	10.6792	0.191731	0.468486	0.00518235	2521.91	27.93	2476.92	22.789	1.81653
18	562.527	194.785	0.346268	0.165335	0.00257788	10.3268	0.173909	0.455263	0.00488591	2510.8	26.2325	2418.61	21.6826	3.81181
19	150.341	69.2867	0.460862	0.165376	0.00371272	10.8443	0.182132	0.468321	0.00530608	2522.22	38.4275	2476.2	23.3338	1.8587
20	189.618	97.1449	0.51232	0.168266	0.00273941	10.8636	0.198455	0.469086	0.00537998	2540.43	27.9325	2479.55	23.6455	2.45519
21	591.176	288.44	0.487908	0.167913	0.00239137	11.0367	0.178827	0.477196	0.00530058	2536.72	24.075	2515.04	23.1713	0.862029
22	172.68	85.9227	0.497584	0.165582	0.00266868	10.7071	0.182974	0.469811	0.00544524	2513.27	26.6975	2482.73	23.9198	1.23006
23	405.269	208.289	0.513953	0.169329	0.00252621	10.229	0.166503	0.437639	0.00496623	2550.92	25.005	2340.06	22.3045	9.01083
24	341.756	174.057	0.509301	0.16994	0.0026919	10.9777	0.199334	0.467719	0.00619602	2557.1	25.775	2473.55	27.2465	3.37765
25	155.497	72.2127	0.464401	0.168109	0.00313459	11.3183	0.248577	0.485787	0.00673659	2539.2	31.48	2552.42	29.2607	-0.518251
26	256.794	134.078	0.522124	0.168175	0.002831	10.3819	0.180862	0.446874	0.00489372	2539.81	28.8575	2381.34	21.8414	6.65475
27	201.261	108.741	0.5403	0.169041	0.00284813	11.2041	0.207275	0.480606	0.00614282	2549.99	28.3975	2529.91	26.7801	0.794058
28	415.705	201.853	0.485568	0.168176	0.00257632	10.9096	0.174626	0.470287	0.00468822	2539.81	25.6175	2484.82	20.5991	2.21308
29	191.035	104.989	0.54958	0.166009	0.002674	10.7993	0.17841	0.472422	0.00486633	2517.59	27.93	2494.17	21.3478	0.938793
30	383.188	253.249	0.660901	0.167857	0.00262091	11.0014	0.192621	0.476877	0.00646184	2536.11	25.925	2513.65	28.2379	0.893343
31	298.266	121.011	0.405713	0.160659	0.0043973	10.7808	0.168277	0.467031	0.00447139	2462.65	46.2975	2470.53	19.6934	-0.31882
32	177.45	96.3268	0.54284	0.168803	0.00301456	11.0153	0.203677	0.476118	0.00627356	2545.98	29.4775	2510.34	27.431	1.4199
33	175.564	77.54	0.441661	0.170234	0.00331864	10.5653	0.198322	0.452986	0.00520261	2561.11	32.715	2408.51	23.1189	6.33567
34	548.739	272.952	0.497418	0.169456	0.00328111	11.1086	0.217174	0.478414	0.00602998	2553.7	31.945	2520.35	26.3281	1.32312
35	336.401	146.104	0.434314	0.170218	0.00359808	11.1346	0.220825	0.47833	0.00566349	2561.11	35.4975	2519.99	24.7337	1.63184
36	277.883	157.413	0.566471	0.171542	0.00370408	10.8426	0.219346	0.463065	0.00559498	2572.53	36.115	2453.08	24.6876	4.8695
37	333.56	146.393	0.438881	0.163955	0.00380396	10.7833	0.202098	0.477065	0.00525747	2498.15	39.2	2514.47	22.9855	-0.649043
38	290.023	178.747	0.616321	0.165614	0.00307995	10.8653	0.195331	0.480749	0.0054932	2513.89	31.48	2530.53	23.9536	-0.65764
39	331.994	133.753	0.402878	0.16176	0.00374509	10.7624	0.18545	0.476861	0.00525061	2475.92	39.1975	2513.58	22.9588	-1.49818
40	410.091	134.245	0.327355	0.161632	0.00336717	9.20458	0.215131	0.410637	0.0066756	2472.53	35.1875	2217.83	30.5301	11.4838
41	194.069	103.966	0.535716	0.16222	0.00277765	12.0834	0.235234	0.547612	0.00876508	2478.7	29.785	2815.23	36.5416	-11.954
42	303.834	137.322	0.451965	0.167409	0.00279311	10.6854	0.171291	0.468552	0.00502635	2531.79	28.86	2477.21	22.1044	2.20342
43	361.25	146.852	0.40651	0.166837	0.00280071	10.7198	0.190419	0.471379	0.0059206	2527.78	28.085	2489.61	25.9742	1.53312
44	575.413	231.414	0.402171	0.16581	0.00295656	11.2877	0.20289	0.499465	0.00574795	2516.66	29.165	2611.5	24.7515	-3.63137
45	401.462	233.738	0.582217	0.162006	0.00292211	10.3439	0.207789	0.468181	0.00665365	2476.84	30.56	2475.58	29.2451	0.0511942
22BS29-1(~2.5 Ga granodiorite)
1	224.21	58.242	0.259766	0.173748	0.00292091	11.3373	0.228934	0.470305	0.00644736	2594.14	28.0875	2484.9	28.2997	4.39624
2	187.482	89.3074	0.476351	0.165536	0.00292354	10.1491	0.182019	0.442693	0.00498085	2513.27	29.63	2362.68	22.2926	6.37347
3	397.805	94.9505	0.238686	0.165788	0.0029494	10.2934	0.187853	0.447928	0.005131	2516.66	29.6275	2386.03	22.8804	5.47479
4	328.621	98.1748	0.298748	0.172216	0.00327801	11.1243	0.223412	0.465886	0.00600336	2579.32	31.7925	2465.49	26.4341	4.61674
5	207.303	84.4718	0.407479	0.167154	0.0034337	10.667	0.222758	0.460208	0.00564139	2529.32	35.335	2440.48	24.94	3.64048
6	396.573	115.992	0.292487	0.170542	0.00358419	11.0346	0.237711	0.465686	0.00542718	2564.81	35.185	2464.62	23.907	4.06528
7	419.912	276.071	0.65745	0.170663	0.0034245	10.5964	0.209959	0.447548	0.0048445	2563.89	32.8725	2384.34	21.6125	7.53004
8	312.087	80.1327	0.256764	0.170314	0.00322135	10.6777	0.212704	0.452158	0.00570749	2560.8	31.79	2404.84	25.3699	6.48537
9	219.782	41.8226	0.190291	0.169633	0.00292742	11.415	0.208248	0.485372	0.00576331	2554.01	28.7075	2550.62	25.0503	0.13285
10	278.12	69.1193	0.248524	0.17256	0.00284511	11.4088	0.219607	0.477576	0.00713723	2582.41	27.78	2516.7	31.1682	2.61101
11	235.864	62.6113	0.265455	0.173241	0.00278746	11.5967	0.207798	0.483125	0.00605103	2590.74	26.8525	2540.86	26.3366	1.96298
12	407.653	152.296	0.373592	0.170423	0.00274641	10.6357	0.181404	0.450146	0.00463622	2562.03	26.855	2395.9	20.6502	6.93407
13	220.479	61.7359	0.280009	0.175821	0.00307796	11.4773	0.222254	0.471127	0.00583384	2613.89	29.3225	2488.5	25.5989	5.03858
14	177.73	36.1808	0.203571	0.175725	0.00321503	11.7341	0.234576	0.482423	0.00620761	2612.65	29.785	2537.81	27.029	2.94895
15	307.886	67.4962	0.219225	0.173513	0.00321144	11.2303	0.226222	0.467377	0.00588477	2591.66	36.2675	2472.05	25.8872	4.83883
16	302.253	55.082	0.182238	0.168145	0.0029505	10.8097	0.204765	0.463985	0.00524441	2539.2	29.32	2457.13	23.131	3.33993
17	314.667	76.5131	0.243156	0.167896	0.00278636	10.9005	0.197956	0.46886	0.00573265	2536.72	27.775	2478.56	25.1946	2.3466
18	229.614	52.5605	0.228908	0.1657	0.0027301	10.7976	0.194382	0.470315	0.00553466	2514.5	27.775	2484.94	24.3031	1.18954
19	397.163	144.865	0.364749	0.17104	0.00265628	11.6886	0.206125	0.493053	0.00615619	2567.59	25.465	2583.87	26.6166	-0.63004
20	184.076	36.3013	0.197208	0.167898	0.00274278	11.3208	0.201309	0.486956	0.00620219	2536.72	27.93	2557.49	26.9239	-0.812211
21	277.707	76.2708	0.274645	0.170117	0.00274334	11.1943	0.196247	0.474189	0.00514377	2558.95	27.625	2501.9	22.5335	2.2801
22	478.463	120.039	0.250885	0.164656	0.00270644	10.5807	0.189321	0.462765	0.00514426	2505.55	27.47	2451.75	22.7094	2.19437
23	235.182	52.5549	0.223464	0.165424	0.00297232	11.0718	0.217285	0.482332	0.006239	2522.22	30.2475	2537.42	27.1669	-0.598874
24	283.187	75.5045	0.266624	0.166031	0.00311817	10.9957	0.204047	0.4771	0.00496005	2518.21	31.0175	2514.62	21.6894	0.142758
25	391.285	76.6175	0.19581	0.166391	0.00332399	11.132	0.233461	0.482127	0.00662043	2521.91	33.3325	2536.52	28.8277	-0.576051
26	498.268	107.438	0.215623	0.168214	0.00331918	10.7327	0.216728	0.459261	0.00551209	2539.81	33.025	2436.29	24.3857	4.2489
27	254.844	54.37	0.213346	0.16199	0.00311526	10.7431	0.212858	0.477636	0.00575782	2476.23	32.41	2516.96	25.1561	-1.61825
28	312.785	98.3063	0.314293	0.164975	0.00280196	10.6804	0.189034	0.466194	0.00532232	2507.1	27.9325	2466.85	23.4385	1.63176
29	255.478	58.447	0.228775	0.167943	0.00288332	11.1219	0.196014	0.47722	0.00532938	2538.89	28.2375	2515.14	23.2964	0.94392
30	225.043	63.3934	0.281694	0.166316	0.00258616	11.1368	0.185053	0.482437	0.00562196	2520.68	25.9225	2537.87	24.4856	-0.677341
22BS32-1(~2.5 Ga granodiorite)
1	251.48	161.774	0.643287	0.164218	0.00264097	10.7511	0.181306	0.472405	0.00603365	2499.69	27.625	2494.1	26.4506	0.224125
2	1809.59	476.464	0.263299	0.161702	0.00233013	10.1964	0.191889	0.453755	0.00671927	2473.76	23.9225	2411.93	29.8238	2.56366
3	173.627	152.577	0.878762	0.163703	0.00267735	10.8149	0.207104	0.475322	0.00630759	2494.14	27.4725	2506.86	27.5942	-0.507257
4	182.559	179.761	0.984672	0.162423	0.00281591	10.3321	0.191636	0.458376	0.00579374	2481.17	29.3225	2432.38	25.6435	2.00569
5	310.519	181.234	0.583649	0.172731	0.00303239	11.8949	0.237138	0.496096	0.00725186	2584.26	29.3225	2597	31.2784	-0.490471
6	162.17	116.978	0.721329	0.163268	0.00293799	10.6259	0.203514	0.466445	0.00622548	2500	30.56	2467.95	27.3993	1.29862
7	873.472	565.962	0.647945	0.164422	0.0025514	10.3558	0.170609	0.450251	0.00604289	2501.54	26.2375	2396.37	26.892	4.38876
8	288.046	267.308	0.928003	0.161989	0.00259327	11.3127	0.189203	0.498023	0.00725937	2476.23	27.16	2605.29	31.2708	-4.9539
9	759.314	300.847	0.396208	0.173293	0.00263646	12.632	0.21732	0.51787	0.00863576	2590.74	26.39	2690.14	36.7049	-3.69505
10	236.841	249.759	1.05454	0.168523	0.00274921	10.8552	0.188205	0.457269	0.00850901	2542.9	26.6975	2427.49	37.6635	4.75431
11	954.556	137.174	0.143705	0.166951	0.00264967	10.782	0.202229	0.456076	0.00942664	2527.47	26.08	2422.21	41.7546	4.34569
12	150.426	120.995	0.804349	0.161444	0.00309309	10.3512	0.185279	0.454667	0.0105552	2472.22	32.4075	2415.97	46.7942	2.32806
13	107.545	76.1831	0.708385	0.168429	0.003531	10.8601	0.214087	0.457264	0.0122931	2542.28	35.1875	2427.47	54.396	4.72974
14	252.799	220.118	0.870723	0.169957	0.00351536	11.0348	0.232014	0.456145	0.0123841	2557.1	34.8775	2422.51	54.8407	5.55566
15	666.615	1237.14	1.85586	0.169348	0.00354819	10.9224	0.226359	0.451717	0.0130871	2550.92	35.1875	2402.88	58.1284	6.16079
16	714.823	523.958	0.73299	0.169205	0.00349535	10.9026	0.219715	0.451115	0.0129646	2549.69	34.88	2400.21	57.6084	6.22793
17	390.777	63.5969	0.162745	0.16643	0.00326295	10.8472	0.206749	0.457508	0.0120002	2521.91	33.0225	2428.54	53.0921	3.84453
18	1157.86	346.251	0.299045	0.165371	0.00299044	11.3195	0.209545	0.481894	0.0118865	2522.22	31.02	2535.51	51.7258	-0.524108
19	411.167	375.364	0.912923	0.166431	0.00291935	10.7155	0.187423	0.454359	0.0100017	2521.91	29.63	2414.6	44.3517	4.44407
20	135.748	104.254	0.767996	0.166148	0.00291296	11.0527	0.202315	0.470304	0.00946523	2520.37	24.9975	2484.9	41.5211	1.4276
21	1407.73	1082.12	0.768701	0.165852	0.00257247	10.7893	0.18	0.460952	0.00852506	2516.36	21.14	2443.76	37.6397	2.97067
22	541.78	361.689	0.667593	0.1637	0.00255436	10.7002	0.18788	0.46397	0.00791618	2494.14	26.2375	2457.06	34.8832	1.50906
23	354.557	257.934	0.727483	0.166903	0.00277345	11.5235	0.197063	0.491831	0.00740187	2527.78	28.0825	2578.59	32.0148	-1.97071
24	219.76	212.364	0.966345	0.165585	0.00289048	10.3918	0.195449	0.447681	0.00648146	2513.27	29.32	2384.93	28.8902	5.38115
25	416.189	142.281	0.341866	0.166909	0.00304154	11.8466	0.275468	0.507912	0.00983366	2527.78	30.555	2647.71	42.0638	-4.52982
26	374.741	97.2469	0.259504	0.164494	0.00295463	11.8838	0.249049	0.520663	0.00751592	2502.16	30.2475	2701.99	31.895	-7.39566
27	439.443	360.746	0.820916	0.166068	0.00275218	10.4923	0.189758	0.455425	0.00540775	2518.21	27.775	2419.33	23.9878	4.08727
28	850.817	685.395	0.805573	0.165663	0.00256695	10.662	0.192293	0.463233	0.00549925	2514.5	25.925	2453.82	24.2637	2.47308
29	1181.32	643.152	0.544436	0.166924	0.002554	10.7333	0.181989	0.46289	0.0050004	2526.85	26.3875	2452.31	22.0747	3.03973
30	380.402	317.132	0.833676	0.167605	0.00270618	11.0641	0.209797	0.475459	0.00638385	2600	27.16	2507.46	27.9245	3.69077
31	203.865	209.705	1.02864	0.170247	0.00309237	10.8975	0.209558	0.461426	0.00560816	2561.11	30.555	2445.85	24.7731	4.71239
32	492.289	368.32	0.748179	0.169388	0.00307679	11.4277	0.218867	0.485453	0.00528305	2551.54	31.3275	2550.97	22.9682	0.0222228
33	373.993	437.157	1.16889	0.169266	0.00334206	11.4013	0.247734	0.484752	0.00655802	2550.3	33.03	2547.93	28.5065	0.0931672
34	370.31	378.754	1.0228	0.168481	0.00337982	10.8264	0.231848	0.462292	0.00583371	2542.9	33.6425	2449.67	25.7515	3.80589
35	570.994	354.846	0.621454	0.174223	0.00332924	11.1847	0.229648	0.462027	0.00600371	2598.46	32.5675	2448.5	26.5047	6.12446
36	340.204	166.13	0.488325	0.165379	0.00287828	10.8973	0.234063	0.474034	0.00756971	2522.22	28.55	2501.23	33.1323	0.839358
37	425.617	173.813	0.408378	0.166233	0.002778	10.8289	0.175547	0.468886	0.00462412	2520.06	28.0825	2478.68	20.3377	1.66963
38	414.118	417.047	1.00707	0.170636	0.00267873	11.5112	0.202974	0.484583	0.00578893	2564.81	25.465	2547.2	25.1745	0.691493
39	694.618	322.167	0.463804	0.165027	0.00245884	10.9576	0.174899	0.477455	0.00572987	2509.26	25	2516.17	25.0374	-0.274689
40	227.984	132.79	0.582453	0.163741	0.00270463	9.97591	0.176539	0.437706	0.00539916	2494.76	27.78	2340.36	24.2418	6.59695
41	393.68	457.542	1.16222	0.166076	0.00267626	10.8247	0.174245	0.468067	0.00516122	2518.21	27.62	2475.08	22.7028	1.74256
42	818.969	609.869	0.744678	0.165139	0.00284419	10.8046	0.180741	0.469845	0.00538749	2508.95	29.4775	2482.88	23.6664	1.04999
43	287.598	264.97	0.921321	0.164339	0.00289182	11.1462	0.191019	0.487335	0.00538897	2501.85	29.6325	2559.14	23.3977	-2.23856
44	212.362	102.084	0.48071	0.162044	0.00271441	11.3633	0.195831	0.504264	0.00619378	2476.84	27.625	2632.09	26.581	-5.89828
45	506.356	767.875	1.51647	0.164823	0.00239559	10.9219	0.167084	0.476296	0.00539863	2505.86	25.155	2511.11	23.6127	-0.209229
46	492.554	878.224	1.783	0.166807	0.00242792	11.1776	0.170131	0.482029	0.0055075	2525.61	24.69	2536.1	23.9952	-0.413484
47	346.712	363.638	1.04882	0.166557	0.00247265	11.1886	0.180663	0.482856	0.00525228	2523.14	24.685	2539.69	22.8743	-0.651638
48	519.949	879.054	1.69065	0.16108	0.00246099	10.6434	0.195698	0.475322	0.00670105	2477.78	25.9275	2506.86	29.3115	-1.16012
49	409.486	531.14	1.29709	0.166732	0.00262791	10.9942	0.18316	0.474275	0.00504944	2524.99	26.54	2502.28	22.1205	0.907686
50	174.558	116.436	0.667035	0.166694	0.00300474	11.0191	0.198196	0.476479	0.00542334	2524.99	30.2425	2511.91	23.7175	0.520831
22BS18-4(~2.5 Ga syenogranite)
1	1260	1300	1.03	0.1668	0.0035	10.5402	0.1987	0.458	0.0059	2526	35	2431	26	3.90786
2	828	801	0.97	0.1671	0.0028	10.6043	0.2006	0.4652	0.0067	2529	28	2462	29	2.72136
3	857	68	0.08	0.1663	0.0026	10.5466	0.2013	0.463	0.0067	2521	26	2453	29	2.77212
4	4311	2260	0.52	0.1498	0.0027	7.4715	0.1151	0.3605	0.0036	2344	27	1985	17	18.0856
5	321	167	0.52	0.164	0.0035	10.7028	0.1778	0.467	0.0064	2498	36	2470	28	1.1336
6	2050	247	0.12	0.1538	0.0032	8.678	0.1309	0.4034	0.0043	2389	35	2185	20	9.33638
7	423	605	1.43	0.1704	0.0027	11.5955	0.2047	0.4972	0.0073	2561	6	2602	31	-1.57571
8	801	193	0.24	0.1692	0.0026	10.8958	0.1799	0.4686	0.0054	2550	26	2477	24	2.94711
9	966	873	0.9	0.1672	0.0033	10.8108	0.1755	0.4655	0.0053	2531	32	2464	23	2.71916
10	1377	1512	1.1	0.1699	0.0035	11.4229	0.2082	0.4838	0.0063	2557	35	2544	27	0.511006
11	261	395	1.51	0.1624	0.0046	10.9195	0.2089	0.4676	0.0064	2481	48	2473	28	0.323494
12	864	637	0.74	0.1677	0.0027	10.7185	0.1784	0.4649	0.0062	2535	26	2461	27	3.00691
13	646	691	1.07	0.1706	0.0026	10.7908	0.17	0.4594	0.0053	2565	25	2437	23	5.25236
14	1005	833	0.83	0.1637	0.0034	10.9798	0.1663	0.4763	0.0052	2495	35	2511	23	-0.637196
15	1038	634	0.61	0.1641	0.003	11.2355	0.1841	0.4923	0.0066	2498	25	2581	28	-3.21581
16	689	501	0.73	0.1653	0.0024	10.7718	0.1659	0.473	0.005	2510	24	2497	22	0.520625
17	420	267	0.64	0.1634	0.0025	10.8663	0.1763	0.4832	0.0058	2490	26	2541	25	-2.00708
18	838	539	0.64	0.168	0.0027	10.804	0.1792	0.4663	0.0048	2539	27	2467	21	2.91852
19	959	781	0.81	0.1651	0.0028	10.8403	0.1908	0.4769	0.0062	2509	29	2514	27	-0.198886
20	1417	692	0.49	0.1628	0.0029	10.6329	0.1977	0.4737	0.0059	2484	30	2500	26	-0.64
21	355	269	0.76	0.1589	0.0034	10.2737	0.1977	0.4643	0.0056	2444	36	2458	25	-0.569569
22	587	256	0.44	0.1614	0.0032	10.6357	0.1781	0.472	0.0049	2472	35	2492	22	-0.802568
23	1205	988	0.82	0.1611	0.0024	10.7854	0.1695	0.4847	0.005	2478	26	2548	22	-2.74725
24	620	503	0.81	0.165	0.0024	10.602	0.158	0.4657	0.0049	2509	24	2464	22	1.8263
25	915	1604	1.75	0.1632	0.0029	10.1773	0.1524	0.4468	0.0046	2500	31	2381	21	4.9979
26	367	404	1.1	0.1676	0.0024	10.5117	0.161	0.455	0.0048	2600	24	2417	21	7.57137
27	148	148	1	0.1642	0.0026	11.7996	0.2028	0.5208	0.0059	2499	27	2702	25	-7.51295
28	928	109	0.12	0.1615	0.0029	10.4157	0.1719	0.4617	0.005	2472	30	2447	22	1.02166
29	2885	1342	0.47	0.1586	0.0023	9.7322	0.1784	0.4436	0.0056	2440	24	2367	25	3.08407
30	419	240	0.57	0.1629	0.0036	11.3273	0.1921	0.4923	0.0047	2487	37	2580	20	-3.60465
23HX22-1(~2.5 Ga syenogranite)
1	842.819	247.36	0.293492	0.168691	0.0037256	11.3815	0.361276	0.4834	0.0120135	2546.29	37.035	2542.06	52.2251	0.166556
2	311.989	166.951	0.535118	0.169787	0.0048911	11.6589	0.382826	0.494465	0.0145129	2555.24	48.1475	2589.96	62.6176	-1.34069
3	813.599	521.025	0.640395	0.165479	0.00392685	11.0836	0.271742	0.479263	0.00658388	2512.65	39.815	2524.06	28.724	-0.451881
4	478.386	217.502	0.454658	0.164211	0.00440989	11.1527	0.342722	0.485523	0.00921123	2499.69	45.37	2551.28	39.9958	-2.02198
5	1354.91	222.913	0.164523	0.157273	0.00366932	10.1802	0.252449	0.463352	0.0063098	2427.78	39.5025	2454.34	27.8278	-1.08235
6	750.728	386.033	0.514211	0.162881	0.00342919	10.767	0.232502	0.473289	0.00478517	2487.03	35.495	2497.97	20.981	-0.43773
7	811.407	233.072	0.287244	0.16401	0.00351631	11.0977	0.44207	0.484608	0.0166047	2497.22	36.1125	2547.31	72.1134	-1.96606
8	737.574	376.038	0.509831	0.164415	0.00340762	11.2076	0.326538	0.489035	0.00977589	2501.54	34.8775	2566.5	42.345	-2.53101
9	950.761	351.563	0.369771	0.159979	0.00329181	10.2615	0.312183	0.461403	0.0109443	2455.24	39.97	2445.75	48.2945	0.388105
10	1325.49	887.657	0.669681	0.155221	0.00322239	9.71031	0.236947	0.450595	0.00684036	2405.55	35.1825	2397.9	30.426	0.319408
11	552.827	397.241	0.718562	0.166162	0.00413046	11.6447	0.353758	0.50249	0.0105065	2520.37	41.9775	2624.49	45.1003	-3.96716
12	462.789	292.558	0.632163	0.166277	0.00601752	11.4606	0.496145	0.493294	0.0150506	2520.68	60.8075	2584.91	64.9871	-2.48482
13	667.635	299.381	0.44842	0.158672	0.00490692	10.8093	0.346192	0.485763	0.00713258	2442.59	53.24	2552.32	30.9774	-4.2992
14	1065.09	573.16	0.538133	0.165846	0.00469114	11.3496	0.343006	0.48819	0.00748824	2516.36	47.5325	2562.84	32.4664	-1.81381
15	404.252	178.389	0.441282	0.164701	0.0046732	11.405	0.346984	0.494335	0.0073728	2505.55	47.07	2589.4	31.8363	-3.23817
16	885.852	438.027	0.494469	0.167305	0.00465019	11.2069	0.505534	0.481098	0.0197447	2531.17	46.6075	2532.04	85.9487	-0.0345372
17	984.598	860.025	0.873478	0.165014	0.00426223	11.3831	0.292707	0.493866	0.00531302	2509.26	42.7475	2587.38	22.9696	-3.01923
18	1119.22	1019.1	0.910544	0.158884	0.00432424	10.4871	0.329198	0.472321	0.00851875	2443.51	50.925	2493.73	37.3228	-2.01364
19	1214.24	423.823	0.349042	0.157871	0.00447483	10.337	0.311204	0.469789	0.00701871	2433.02	47.835	2482.64	30.8129	-1.99855
20	1734.21	222.504	0.128302	0.162705	0.00282819	10.574	0.241733	0.476314	0.00854929	2484.26	29.3225	2511.19	37.3556	-1.07255
21	1057.51	565.649	0.53489	0.162316	0.00246399	9.88916	0.162585	0.444725	0.00558138	2479.93	25.6175	2371.76	24.9372	4.56081
22	693.79	162.927	0.234836	0.165256	0.00257353	10.8911	0.171719	0.480108	0.00541931	2510.18	26.2325	2527.74	23.6425	-0.694381
23	1494.4	726.393	0.486076	0.168007	0.00301935	10.9811	0.177621	0.470661	0.00445898	2538.89	29.165	2486.46	19.5913	2.10842
24	611.602	162.704	0.26603	0.168703	0.00280629	11.2106	0.201145	0.479068	0.0066595	2546.29	27.78	2523.2	29.0569	0.914991
25	371.595	99.8695	0.268759	0.169649	0.00267611	11.9989	0.308588	0.509448	0.011105	2554.01	26.5425	2654.27	47.448	-3.77747
26	1514.37	830.757	0.548582	0.162176	0.00221847	10.6315	0.246155	0.471705	0.00940757	2479.62	23.15	2491.03	41.2293	-0.457999
27	416.325	135.411	0.325253	0.167401	0.00249678	11.0889	0.225412	0.477728	0.00801354	2531.79	25	2517.36	34.9845	0.573131
28	531.444	346.954	0.652851	0.165871	0.00238149	11.0379	0.175324	0.480581	0.00571479	2516.36	24.075	2529.8	24.9195	-0.531359
29	666.322	377.657	0.566779	0.167873	0.00257722	11.579	0.210827	0.497769	0.00609965	2536.72	25.6175	2604.2	26.2906	-2.59129
23HX23-1(~2.5 Ga syenogranite)
1	700.415	373.433	0.533159	0.163023	0.00264989	10.2516	0.260205	0.455157	0.00961741	2487.34	26.6975	2418.14	42.6256	2.86193
2	692.877	528.352	0.762547	0.164979	0.00215566	10.9811	0.272037	0.482086	0.0110073	2507.1	21.1425	2536.35	47.8964	-1.15304
3	900.23	759.854	0.844066	0.163884	0.00189914	10.6379	0.220739	0.469502	0.00840934	2495.99	20.2175	2481.38	36.9144	0.588945
4	1073.39	455.886	0.424716	0.161067	0.00183063	10.5168	0.193547	0.472196	0.0071219	2477.78	19.6025	2493.19	31.2142	-0.618115
5	1182.44	585.214	0.49492	0.16325	0.00193056	10.529	0.182161	0.466783	0.00684396	2500	20.0675	2469.44	30.1083	1.23765
6	610.232	215.392	0.352968	0.166066	0.00232504	10.4945	0.30233	0.458853	0.0142466	2518.21	23.9175	2434.49	62.9672	3.43891
7	860.165	582.933	0.677699	0.163835	0.00211029	10.9539	0.266486	0.483061	0.00983473	2495.37	21.605	2540.59	42.7706	-1.77974
8	911.939	387.708	0.425146	0.162971	0.00238209	10.7006	0.272115	0.474967	0.0105621	2486.73	30.095	2505.31	46.1821	-0.741552
9	624.815	638.858	1.02248	0.164643	0.00261004	10.7964	0.231532	0.476227	0.0105287	2505.55	27.3175	2510.81	45.9969	-0.209313
10	571.605	445.494	0.779373	0.165428	0.00234329	11.2028	0.253563	0.488628	0.00733726	2522.22	23.765	2564.74	31.8037	-1.65781
11	154.611	140.171	0.906605	0.162788	0.00312363	10.6554	0.301886	0.473169	0.0101037	2484.87	31.635	2497.44	44.2331	-0.503421
12	1041.16	1121.29	1.07697	0.166249	0.00218145	10.3391	0.222239	0.44988	0.00834407	2520.06	22.22	2394.72	37.1217	5.23414
13	933.979	748.291	0.801186	0.167333	0.00207131	10.9484	0.245318	0.473317	0.00975157	2531.17	20.6775	2498.09	42.6888	1.32425
14	685.074	559.286	0.816388	0.159849	0.00223306	10.4021	0.246072	0.471644	0.00949236	2454.01	22.99	2490.77	41.6022	-1.47574
15	830.411	789.054	0.950197	0.160486	0.00201771	10.473	0.196795	0.473012	0.00751039	2460.8	22.0675	2496.76	32.8957	-1.44029
16	1223.05	542.157	0.443284	0.161586	0.00194214	10.6011	0.195576	0.474966	0.00754292	2472.53	19.29	2505.3	32.9945	-1.30836
17	743.425	397.459	0.534633	0.160248	0.00229477	10.0445	0.208996	0.455121	0.00978905	2458.32	24.075	2417.98	43.3867	1.66859
18	1109.38	743.996	0.670638	0.163207	0.00193695	10.768	0.160399	0.476966	0.00485771	2500	20.065	2514.04	21.2455	-0.558407
19	1573.9	608.624	0.386698	0.16379	0.00219719	11.0102	0.235906	0.485854	0.008993	2495.37	22.5325	2552.71	39.0407	-2.24635
20	662.347	758.821	1.14565	0.163406	0.00253687	11.0861	0.220446	0.490158	0.00774513	2491.05	25.925	2571.36	33.5341	-3.12322
23HX28-1(~2.5 Ga syenogranite)
1	565.577	308.93	0.546221	0.167091	0.00205161	11.0044	0.1586	0.475549	0.00475976	2528.7	19.905	2507.85	20.8386	0.831473
2	2187.7	2191.64	1.0018	0.166891	0.0019432	10.0549	0.150595	0.435412	0.00542949	2527.78	19.44	2330.07	24.4162	8.48506
3	1542.14	1765.54	1.14486	0.169514	0.00218802	11.317	0.190635	0.481944	0.00643403	2552.78	22.38	2535.73	28.0213	0.67228
4	875.19	210.884	0.240958	0.165893	0.00272697	11.0481	0.26974	0.481592	0.0109509	2516.36	27.775	2534.2	47.6672	-0.704029
5	1343.7	1683.62	1.25297	0.159521	0.00190014	9.78759	0.142056	0.442985	0.00477085	2450.3	20.3675	2363.99	21.3516	3.65125
6	621.184	719.612	1.15845	0.167712	0.00228923	11.192	0.292205	0.482545	0.0116484	2534.87	17.7475	2538.34	50.6681	-0.136757
7	972.424	122.423	0.125895	0.166473	0.00258166	10.9267	0.247604	0.474415	0.00912928	2524.07	27.0025	2502.89	39.9378	0.846156
8	699.197	1126.55	1.61121	0.16617	0.00202823	11.2322	0.242442	0.488576	0.00942052	2520.37	20.3675	2564.51	40.8199	-1.72126
9	694.742	829.415	1.19385	0.165296	0.00182609	11.3141	0.136492	0.494762	0.00388997	2510.8	18.8275	2591.25	16.8344	-3.10457
10	941.756	733.541	0.778908	0.166162	0.00185279	10.6581	0.154883	0.463686	0.00487106	2520.37	18.5175	2455.81	21.4942	2.62874
11	946.975	500.033	0.528032	0.161977	0.0019902	10.7157	0.293099	0.477361	0.0113409	2476.23	21.455	2515.76	49.5044	-1.57134
12	764.615	384.118	0.502368	0.160757	0.0020462	9.60593	0.143176	0.431919	0.00398165	2464.81	21.295	2314.36	17.9687	6.50061
13	236.303	332.808	1.4084	0.16319	0.00279568	10.7253	0.198269	0.475748	0.00600371	2500	28.2425	2508.72	26.2606	-0.347566
14	1134.92	327.327	0.288414	0.160374	0.00249142	10.4828	0.247381	0.471173	0.00807546	2461.11	27.0075	2488.7	35.4107	-1.10886
15	1249.78	246.968	0.197609	0.163261	0.00217793	10.4652	0.1425	0.463551	0.00346554	2500	22.2225	2455.22	15.3219	1.82398
16	1060.67	457.632	0.431457	0.164863	0.00207623	10.8161	0.162404	0.474371	0.00511698	2505.86	21.3	2502.7	22.4138	0.126278
17	942.918	461.08	0.488992	0.163581	0.0020111	10.9421	0.192788	0.483583	0.00714461	2494.45	20.68	2542.85	31.0749	-1.90372
18	693.662	634.595	0.914847	0.166625	0.0026284	11.251	0.163437	0.488731	0.0038558	2523.76	26.0775	2565.18	16.7535	-1.61486
19	742.129	930.396	1.25369	0.162466	0.00212666	10.7523	0.246892	0.479521	0.0106087	2483.33	22.225	2525.18	46.2433	-1.65725
20	945.676	115.297	0.12192	0.1629	0.00249908	9.41366	0.18793	0.417323	0.00654514	2487.03	30.5575	2248.32	29.794	10.6177
21	768.09	291.173	0.379086	0.162441	0.00228223	10.2642	0.288889	0.456941	0.0126055	2481.17	23.77	2426.04	55.7901	2.27254
22	685.863	931.944	1.35879	0.162458	0.00247359	10.8099	0.197746	0.479988	0.00572384	2481.17	25.93	2527.21	24.9688	-1.82184
23	1299.92	3177.66	2.4445	0.166395	0.0025681	9.83842	0.161285	0.428312	0.00332019	2521.91	25.9225	2298.1	15.0363	9.73874
24	1176.74	645.745	0.548759	0.165472	0.00237449	10.7525	0.183043	0.470714	0.0051746	2512.65	24.0725	2486.69	22.7209	1.0439
25	2054.35	880.586	0.428644	0.163052	0.00220064	10.0127	0.150625	0.444677	0.00398526	2487.34	22.8425	2371.54	17.829	4.88303
26	481.787	851.377	1.76712	0.156843	0.0020722	10.2169	0.145438	0.471333	0.00341325	2421.91	22.5275	2489.4	15.0149	-2.71124
27	529.664	542.458	1.02415	0.164647	0.00222371	10.6618	0.163546	0.468413	0.00419337	2505.55	23.3025	2476.6	18.4576	1.16919
28	486.768	166.53	0.342113	0.162748	0.0021548	9.97661	0.140224	0.443476	0.00345559	2484.26	22.225	2366.18	15.4851	4.98997
29	989.923	353.792	0.357393	0.161873	0.00226468	9.73769	0.161404	0.434746	0.00466851	2475.61	23.46	2327.08	21.0136	6.38275
30	1022.49	185.721	0.181636	0.159216	0.00242231	10.3334	0.30163	0.469516	0.0125642	2447.22	25.9225	2481.44	55.1324	-1.37919
31	803.149	374.628	0.466449	0.163469	0.00257344	10.768	0.21264	0.475874	0.0066375	2491.66	26.545	2509.27	29.0233	-0.701599
23HX29-1(~2.5 Ga syenogranite)
1	705.366	220.887	0.313152	0.158397	0.00206913	10.1795	0.227934	0.464225	0.00883616	2438.58	22.22	2458.19	38.9248	-0.797633
2	1498.13	762.966	0.509279	0.152465	0.0019341	8.60638	0.130767	0.407659	0.00409901	2373.77	20.83	2204.21	18.8092	7.69265
3	698.818	194.763	0.278703	0.15694	0.00238617	10.1835	0.157128	0.467579	0.00512168	2433.33	25.9225	2472.94	22.5368	-1.60162
4	2949.78	1218.87	0.413208	0.139761	0.00255665	6.95201	0.22801	0.354164	0.00927249	2224.38	32.565	1954.45	44.1537	13.8109
5	1035.4	280.159	0.270581	0.153883	0.00262376	7.72861	0.360949	0.361502	0.0165349	2390.74	28.5475	1989.29	78.2964	20.1807
6	620.807	672.045	1.08253	0.166338	0.00241768	11.0454	0.181842	0.479537	0.00511308	2521.3	24.07	2525.25	22.3196	-0.156484
7	341.001	180.91	0.530526	0.163076	0.00384729	10.6941	0.256824	0.475331	0.00824189	2487.96	39.8175	2506.9	36.0381	-0.755338
8	509.16	125.408	0.246304	0.162972	0.00225214	10.6113	0.286087	0.475192	0.0119245	2486.73	22.38	2506.29	52.1261	-0.780337
9	1242.82	1963.59	1.57994	0.1701	0.00208312	11.576	0.40857	0.493993	0.0157987	2558.33	19.91	2587.93	68.184	-1.14376
10	259.807	156.737	0.603282	0.187351	0.00261004	13.5898	0.295806	0.528548	0.0102089	2720.38	22.8425	2735.33	43.08	-0.546784
11	717.319	147.301	0.205349	0.163571	0.00213961	10.6541	0.26055	0.474358	0.0112371	2494.45	21.1425	2502.64	49.1514	-0.32765
12	2623.52	777.28	0.296274	0.147647	0.001828	7.60824	0.130462	0.373692	0.00424047	2320.38	20.835	2046.75	19.9302	13.3689
13	1198.65	60.5059	0.0504782	0.160422	0.00241391	10.1784	0.416283	0.457884	0.0165155	2461.11	26.39	2430.21	73.0393	1.27134
14	1872.01	47.3176	0.0252764	0.161974	0.00320499	10.0127	0.436894	0.452011	0.0191535	2476.23	33.335	2404.19	85.0447	2.9966
15	954.553	487.909	0.511139	0.165651	0.00290378	10.7028	0.261859	0.472661	0.0100155	2513.89	29.63	2495.22	43.8625	0.748067
16	2547.64	948.029	0.372121	0.164111	0.00255188	10.4167	0.243657	0.463343	0.00858478	2498.46	26.235	2454.3	37.8414	1.79921
17	2265.54	61.4449	0.0271215	0.165143	0.00262607	10.5	0.347035	0.464496	0.0137389	2508.95	26.08	2459.38	60.4907	2.01568
18	1689.53	914.845	0.541478	0.145232	0.00319643	7.00562	0.320387	0.347844	0.0120555	2290.43	37.19	1924.3	57.6679	19.0269

## Sheet: PlotDat4
Source sheet	Table S1-LA U-Pb dating	0.2	1060.36	1	1070.08	11.2465	0.85	1058.84
Plot name	Average4	51.8	1060.36	2	1045.5	13.7456	1.15	1058.84
Plot Type	15			3	1056.2	10.8621	1.15	1081.33
1st free col	8			4	1066.51	15.1308	0.85	1081.33
Sigma Level	1			5	1066.06	9.28285	0.85	1058.84
Absolute Errs	TRUE			6	1059.11	8.19194	ErrBox	ErrBox
Symbol Type	1			7	1078.5	15.7841	1.85	1031.76
Inverse Plot	FALSE			8	1043.36	14.6621	2.15	1031.76
Color Plot	TRUE			9	1061.55	8.44779	2.15	1059.25
3D plot	FALSE			10	1063.2	6.99629	1.85	1059.25
Linear	FALSE			11	1053.2	17.5569	1.85	1031.76
Data Range	O753:P803			12	1046.59	14.508	ErrBox	ErrBox
Filled Symbols	TRUE			13	1063.27	7.47773	2.85	1045.34
ConcAge	FALSE			14	1062.16	7.73669	3.15	1045.34
ConcSwap	FALSE			15	1056	18	3.15	1067.06
1st Symbol-row	1			16	1082	19	2.85	1067.06
				17	1061.3	12.2	2.85	1045.34
				18	1052.8	11.3	ErrBox	ErrBox
				19	1054.7	11.7	3.85	1051.38
				20	1053.6	12	4.15	1051.38
				21	1060.1	9.9	4.15	1081.64
				22	1060.5	10.4	3.85	1081.64
				23	1057.1	12.2	3.85	1051.38
				24	1069.6	13.1	ErrBox	ErrBox
				25	1057.5	11.7	4.85	1056.78
				26	1064.2	12.1	5.15	1056.78
				27	1059.4	10.5	5.15	1075.34
				28	1057.9	10.2	4.85	1075.34
				29	1056.5	11.1	4.85	1056.78
				30	1055	11.8	ErrBox	ErrBox
				31	1046.7	11.3	5.85	1050.92
				32	1062.6	12.1	6.15	1050.92
				33	1079.1	10.9	6.15	1067.3
				34	1066.5	10.9	5.85	1067.3
				35	1051.2	12.3	5.85	1050.92
				36	1054.2	11.4	ErrBox	ErrBox
				37	1045.7	8.3	6.85	1062.72
				38	1072.58	12.3689	7.15	1062.72
				39	1055.6	11.0733	7.15	1094.29
				40	1061.44	8.26475	6.85	1094.29
				41	1062.43	8.61267	6.85	1062.72
				42	1060.47	8.35955	ErrBox	ErrBox
				43	1051.67	13.7663	7.85	1028.7
				44	1072.55	13.6781	8.15	1028.7
				45	1062.66	7.97045	8.15	1058.02
				46	1058.07	10.2297	7.85	1058.02
				47	1067.8	11.5	7.85	1028.7
				48	1044.7	10.7	ErrBox	ErrBox
				49	1074.1	10.1	8.85	1053.1
				50	1063.86	10.5827	9.15	1053.1
				51	1066.01	9.68322	9.15	1069.99
				IsoLine	IsoLine	IsoLine	8.85	1069.99
							8.85	1053.1
							ErrBox	ErrBox
							9.85	1056.2
							10.15	1056.2
							10.15	1070.2
							9.85	1070.2
							9.85	1056.2
							ErrBox	ErrBox
							10.85	1035.65
							11.15	1035.65
							11.15	1070.76
							10.85	1070.76
							10.85	1035.65
							ErrBox	ErrBox
							11.85	1032.09
							12.15	1032.09
							12.15	1061.1
							11.85	1061.1
							11.85	1032.09
							ErrBox	ErrBox
							12.85	1055.79
							13.15	1055.79
							13.15	1070.75
							12.85	1070.75
							12.85	1055.79
							ErrBox	ErrBox
							13.85	1054.42
							14.15	1054.42
							14.15	1069.89
							13.85	1069.89
							13.85	1054.42
							ErrBox	ErrBox
							14.85	1038
							15.15	1038
							15.15	1074
							14.85	1074
							14.85	1038
							ErrBox	ErrBox
							15.85	1063
							16.15	1063
							16.15	1101
							15.85	1101
							15.85	1063
							ErrBox	ErrBox
							16.85	1049.1
							17.15	1049.1
							17.15	1073.5
							16.85	1073.5
							16.85	1049.1
							ErrBox	ErrBox
							17.85	1041.5
							18.15	1041.5
							18.15	1064.1
							17.85	1064.1
							17.85	1041.5
							ErrBox	ErrBox
							18.85	1043
							19.15	1043
							19.15	1066.4
							18.85	1066.4
							18.85	1043
							ErrBox	ErrBox
							19.85	1041.6
							20.15	1041.6
							20.15	1065.6
							19.85	1065.6
							19.85	1041.6
							ErrBox	ErrBox
							20.85	1050.2
							21.15	1050.2
							21.15	1070
							20.85	1070
							20.85	1050.2
							ErrBox	ErrBox
							21.85	1050.1
							22.15	1050.1
							22.15	1070.9
							21.85	1070.9
							21.85	1050.1
							ErrBox	ErrBox
							22.85	1044.9
							23.15	1044.9
							23.15	1069.3
							22.85	1069.3
							22.85	1044.9
							ErrBox	ErrBox
							23.85	1056.5
							24.15	1056.5
							24.15	1082.7
							23.85	1082.7
							23.85	1056.5
							ErrBox	ErrBox
							24.85	1045.8
							25.15	1045.8
							25.15	1069.2
							24.85	1069.2
							24.85	1045.8
							ErrBox	ErrBox
							25.85	1052.1
							26.15	1052.1
							26.15	1076.3
							25.85	1076.3
							25.85	1052.1
							ErrBox	ErrBox
							26.85	1048.9
							27.15	1048.9
							27.15	1069.9
							26.85	1069.9
							26.85	1048.9
							ErrBox	ErrBox
							27.85	1047.7
							28.15	1047.7
							28.15	1068.1
							27.85	1068.1
							27.85	1047.7
							ErrBox	ErrBox
							28.85	1045.4
							29.15	1045.4
							29.15	1067.6
							28.85	1067.6
							28.85	1045.4
							ErrBox	ErrBox
							29.85	1043.2
							30.15	1043.2
							30.15	1066.8
							29.85	1066.8
							29.85	1043.2
							ErrBox	ErrBox
							30.85	1035.4
							31.15	1035.4
							31.15	1058
							30.85	1058
							30.85	1035.4
							ErrBox	ErrBox
							31.85	1050.5
							32.15	1050.5
							32.15	1074.7
							31.85	1074.7
							31.85	1050.5
							ErrBox	ErrBox
							32.85	1068.2
							33.15	1068.2
							33.15	1090
							32.85	1090
							32.85	1068.2
							ErrBox	ErrBox
							33.85	1055.6
							34.15	1055.6
							34.15	1077.4
							33.85	1077.4
							33.85	1055.6
							ErrBox	ErrBox
							34.85	1038.9
							35.15	1038.9
							35.15	1063.5
							34.85	1063.5
							34.85	1038.9
							ErrBox	ErrBox
							35.85	1042.8
							36.15	1042.8
							36.15	1065.6
							35.85	1065.6
							35.85	1042.8
							ErrBox	ErrBox
							36.85	1037.4
							37.15	1037.4
							37.15	1054
							36.85	1054
							36.85	1037.4
							ErrBox	ErrBox
							37.85	1060.21
							38.15	1060.21
							38.15	1084.95
							37.85	1084.95
							37.85	1060.21
							ErrBox	ErrBox
							38.85	1044.52
							39.15	1044.52
							39.15	1066.67
							38.85	1066.67
							38.85	1044.52
							ErrBox	ErrBox
							39.85	1053.18
							40.15	1053.18
							40.15	1069.71
							39.85	1069.71
							39.85	1053.18
							ErrBox	ErrBox
							40.85	1053.82
							41.15	1053.82
							41.15	1071.04
							40.85	1071.04
							40.85	1053.82
							ErrBox	ErrBox
							41.85	1052.11
							42.15	1052.11
							42.15	1068.83
							41.85	1068.83
							41.85	1052.11
							ErrBox	ErrBox
							42.85	1037.91
							43.15	1037.91
							43.15	1065.44
							42.85	1065.44
							42.85	1037.91
							ErrBox	ErrBox
							43.85	1058.87
							44.15	1058.87
							44.15	1086.23
							43.85	1086.23
							43.85	1058.87
							ErrBox	ErrBox
							44.85	1054.69
							45.15	1054.69
							45.15	1070.63
							44.85	1070.63
							44.85	1054.69
							ErrBox	ErrBox
							45.85	1047.84
							46.15	1047.84
							46.15	1068.3
							45.85	1068.3
							45.85	1047.84
							ErrBox	ErrBox
							46.85	1056.3
							47.15	1056.3
							47.15	1079.3
							46.85	1079.3
							46.85	1056.3
							ErrBox	ErrBox
							47.85	1034
							48.15	1034
							48.15	1055.4
							47.85	1055.4
							47.85	1034
							ErrBox	ErrBox
							48.85	1064
							49.15	1064
							49.15	1084.2
							48.85	1084.2
							48.85	1064
							ErrBox	ErrBox
							49.85	1053.28
							50.15	1053.28
							50.15	1074.45
							49.85	1074.45
							49.85	1053.28
							ErrBox	ErrBox
							50.85	1056.32
							51.15	1056.32
							51.15	1075.69
							50.85	1075.69
							50.85	1056.32
							ErrBox	ErrBox

## Sheet: PlotDat7
Source sheet	Table S1-LA U-Pb dating	0.2	339.561	1	332.193	3.87285	0.85	328.32
Plot name	Average7	29.8	339.561	2	345.886	3.98825	1.15	328.32
Plot Type	15			3	345.282	3.25966	1.15	336.065
1st free col	8			4	336.629	3.13875	0.85	336.065
Sigma Level	1			5	342.093	4.83533	0.85	328.32
Absolute Errs	TRUE			6	340.927	5.15964	ErrBox	ErrBox
Symbol Type	1			7	340.6	3.7	1.85	341.897
Inverse Plot	FALSE			8	332.9	3.4	2.15	341.897
Color Plot	TRUE			9	343.9	3.6	2.15	349.874
3D plot	FALSE			10	334.4	3.2	1.85	349.874
Linear	FALSE			11	339.7	3	1.85	341.897
Data Range	O804:P832			12	336.6	2.7	ErrBox	ErrBox
Filled Symbols	TRUE			13	341.4	3.8	2.85	342.022
ConcAge	FALSE			14	342.2	4	3.15	342.022
ConcSwap	FALSE			15	337.7	3.5	3.15	348.542
1st Symbol-row	1			16	342.1	4.1	2.85	348.542
				17	343.2	3.6	2.85	342.022
				18	337.7	3.2	ErrBox	ErrBox
				19	334.8	3.8	3.85	333.49
				20	340.5	3.5	4.15	333.49
				21	336.4	3.6	4.15	339.768
				22	333	3.4	3.85	339.768
				23	344.784	3.6912	3.85	333.49
				24	342.778	2.99835	ErrBox	ErrBox
				25	342.182	4.30113	4.85	337.257
				26	342.329	2.45597	5.15	337.257
				27	340.4	3.6	5.15	346.928
				28	339.5	3.3	4.85	346.928
				29	339.9	3.5	4.85	337.257
				IsoLine	IsoLine	IsoLine	ErrBox	ErrBox
							5.85	335.768
							6.15	335.768
							6.15	346.087
							5.85	346.087
							5.85	335.768
							ErrBox	ErrBox
							6.85	336.9
							7.15	336.9
							7.15	344.3
							6.85	344.3
							6.85	336.9
							ErrBox	ErrBox
							7.85	329.5
							8.15	329.5
							8.15	336.3
							7.85	336.3
							7.85	329.5
							ErrBox	ErrBox
							8.85	340.3
							9.15	340.3
							9.15	347.5
							8.85	347.5
							8.85	340.3
							ErrBox	ErrBox
							9.85	331.2
							10.15	331.2
							10.15	337.6
							9.85	337.6
							9.85	331.2
							ErrBox	ErrBox
							10.85	336.7
							11.15	336.7
							11.15	342.7
							10.85	342.7
							10.85	336.7
							ErrBox	ErrBox
							11.85	333.9
							12.15	333.9
							12.15	339.3
							11.85	339.3
							11.85	333.9
							ErrBox	ErrBox
							12.85	337.6
							13.15	337.6
							13.15	345.2
							12.85	345.2
							12.85	337.6
							ErrBox	ErrBox
							13.85	338.2
							14.15	338.2
							14.15	346.2
							13.85	346.2
							13.85	338.2
							ErrBox	ErrBox
							14.85	334.2
							15.15	334.2
							15.15	341.2
							14.85	341.2
							14.85	334.2
							ErrBox	ErrBox
							15.85	338
							16.15	338
							16.15	346.2
							15.85	346.2
							15.85	338
							ErrBox	ErrBox
							16.85	339.6
							17.15	339.6
							17.15	346.8
							16.85	346.8
							16.85	339.6
							ErrBox	ErrBox
							17.85	334.5
							18.15	334.5
							18.15	340.9
							17.85	340.9
							17.85	334.5
							ErrBox	ErrBox
							18.85	331
							19.15	331
							19.15	338.6
							18.85	338.6
							18.85	331
							ErrBox	ErrBox
							19.85	337
							20.15	337
							20.15	344
							19.85	344
							19.85	337
							ErrBox	ErrBox
							20.85	332.8
							21.15	332.8
							21.15	340
							20.85	340
							20.85	332.8
							ErrBox	ErrBox
							21.85	329.6
							22.15	329.6
							22.15	336.4
							21.85	336.4
							21.85	329.6
							ErrBox	ErrBox
							22.85	341.093
							23.15	341.093
							23.15	348.475
							22.85	348.475
							22.85	341.093
							ErrBox	ErrBox
							23.85	339.78
							24.15	339.78
							24.15	345.776
							23.85	345.776
							23.85	339.78
							ErrBox	ErrBox
							24.85	337.881
							25.15	337.881
							25.15	346.483
							24.85	346.483
							24.85	337.881
							ErrBox	ErrBox
							25.85	339.873
							26.15	339.873
							26.15	344.785
							25.85	344.785
							25.85	339.873
							ErrBox	ErrBox
							26.85	336.8
							27.15	336.8
							27.15	344
							26.85	344
							26.85	336.8
							ErrBox	ErrBox
							27.85	336.2
							28.15	336.2
							28.15	342.8
							27.85	342.8
							27.85	336.2
							ErrBox	ErrBox
							28.85	336.4
							29.15	336.4
							29.15	343.4
							28.85	343.4
							28.85	336.4
							ErrBox	ErrBox

## Sheet: PlotDat10
Source sheet	Table S1-LA U-Pb dating	0.2	1062.18	1	1061.72	18.8256	0.85	1042.89
Plot name	Average10	142.8	1062.18	2	1063.16	18.0383	1.15	1042.89
Plot Type	15			3	1061	19	1.15	1080.54
1st free col	8			4	1064	19	0.85	1080.54
Sigma Level	1			5	1072	18	0.85	1042.89
Absolute Errs	TRUE			6	1052	20	ErrBox	ErrBox
Symbol Type	1			7	1070	19	1.85	1045.12
Inverse Plot	FALSE			8	1055	18	2.15	1045.12
Color Plot	TRUE			9	1069	19	2.15	1081.2
3D plot	FALSE			10	1043	18	1.85	1081.2
Linear	FALSE			11	1066.84	15.1816	1.85	1045.12
Data Range	O834:P975			12	1072.57	16.1556	ErrBox	ErrBox
Filled Symbols	TRUE			13	1064.29	16.4447	2.85	1042
ConcAge	FALSE			14	1060.57	14.7998	3.15	1042
ConcSwap	FALSE			15	1064.22	16.7636	3.15	1080
1st Symbol-row	1			16	1060.66	13.8738	2.85	1080
				17	1064.31	14.0033	2.85	1042
				18	1060.58	15.8272	ErrBox	ErrBox
				19	1052.29	16.0551	3.85	1045
				20	1058.04	15.8456	4.15	1045
				21	1066.84	15.1816	4.15	1083
				22	1072.57	16.1556	3.85	1083
				23	1064.29	16.4447	3.85	1045
				24	1060.57	14.7998	ErrBox	ErrBox
				25	1064.22	16.7636	4.85	1054
				26	1060.66	13.8738	5.15	1054
				27	1064.31	14.0033	5.15	1090
				28	1060.58	15.8272	4.85	1090
				29	1052.29	16.0551	4.85	1054
				30	1058.04	15.8456	ErrBox	ErrBox
				31	1069.71	14.2449	5.85	1032
				32	1050.99	14.7821	6.15	1032
				33	1068.54	15.5081	6.15	1072
				34	1066.42	14.7627	5.85	1072
				35	1056.33	13.9609	5.85	1032
				36	1058.45	13.9242	ErrBox	ErrBox
				37	1073.86	12.9291	6.85	1051
				38	1055.16	12.6222	7.15	1051
				39	1068.06	14.2892	7.15	1089
				40	1056.81	15.4249	6.85	1089
				41	1066.81	13.6198	6.85	1051
				42	1058.06	13.4294	ErrBox	ErrBox
				43	1047.78	13.6908	7.85	1037
				44	1077.07	14.4494	8.15	1037
				45	1050.97	13.5735	8.15	1073
				46	1073.89	15.1895	7.85	1073
				47	1068.34	14.0397	7.85	1037
				48	1056.54	16.0102	ErrBox	ErrBox
				49	1066.09	14.5774	8.85	1050
				50	1058.79	11.5808	9.15	1050
				51	1068.33	14.0251	9.15	1088
				52	1056.54	13.1772	8.85	1088
				53	1055.09	14.2566	8.85	1050
				54	1069.78	13.8662	ErrBox	ErrBox
				55	1055.03	15.0505	9.85	1025
				56	1069.84	15.0048	10.15	1025
				57	1081.94	19.2923	10.15	1061
				58	1042.88	17.5246	9.85	1061
				59	1046.44	17.3991	9.85	1025
				60	1078.4	18.9825	ErrBox	ErrBox
				61	1060.95	18.0566	10.85	1051.65
				62	1063.92	18.3768	11.15	1051.65
				63	1056.85	17.0794	11.15	1082.02
				64	1068.03	18.3921	10.85	1082.02
				65	1062.09	19.2326	10.85	1051.65
				66	1062.78	18.6646	ErrBox	ErrBox
				67	1052.62	18.0612	11.85	1056.41
				68	1072.24	18.4117	12.15	1056.41
				69	1070.18	14.0894	12.15	1088.72
				70	1054.69	14.0775	11.85	1088.72
				71	1069.46	16.7087	11.85	1056.41
				72	1055.41	15.3364	ErrBox	ErrBox
				73	1066.51	15.6813	12.85	1047.85
				74	1058.36	13.1439	13.15	1047.85
				75	1059.55	14.0769	13.15	1080.74
				76	1065.33	13.8001	12.85	1080.74
				77	1064.77	15.4127	12.85	1047.85
				78	1060.11	14.0294	ErrBox	ErrBox
				79	1058.79	14.621	13.85	1045.77
				80	1066.09	15.354	14.15	1045.77
				81	1061.56	15.1477	14.15	1075.37
				82	1063.32	14.4393	13.85	1075.37
				83	1065.39	15.821	13.85	1045.77
				84	1059.48	15.8506	ErrBox	ErrBox
				85	1065.9	15.578	14.85	1047.45
				86	1058.97	16.8017	15.15	1047.45
				87	1065.8	15.8007	15.15	1080.98
				88	1059.07	15.216	14.85	1080.98
				89	1073.62	18.4856	14.85	1047.45
				90	1051.24	15.6606	ErrBox	ErrBox
				91	1052.33	14.5964	15.85	1046.79
				92	1072.53	15.1885	16.15	1046.79
				93	1052.86	16.5221	16.15	1074.54
				94	1072	15.8414	15.85	1074.54
				95	1065.07	15.291	15.85	1046.79
				96	1059.81	15.7115	ErrBox	ErrBox
				97	1073.38	15.6985	16.85	1050.31
				98	1051.48	15.3191	17.15	1050.31
				99	1063.68	15.6258	17.15	1078.31
				100	1061.2	14.5946	16.85	1078.31
				101	1039.01	17.9763	16.85	1050.31
				102	1085.78	20.4004	ErrBox	ErrBox
				103	1066.75	13.3247	17.85	1044.76
				104	1058.13	13.4821	18.15	1044.76
				105	1073.57	14.2231	18.15	1076.41
				106	1051.29	15.0382	17.85	1076.41
				107	1076.31	13.4867	17.85	1044.76
				108	1048.54	12.5729	ErrBox	ErrBox
				109	1072.71	14.3703	18.85	1036.24
				110	1052.15	12.5606	19.15	1036.24
				111	1065.89	9.84788	19.15	1068.35
				112	1038.84	9.84609	18.85	1068.35
				113	1085.95	9.53554	18.85	1036.24
				114	1030.63	15.5634	ErrBox	ErrBox
				115	1094.09	12.1034	19.85	1042.19
				116	1052.66	15.1076	20.15	1042.19
				117	1041.92	14.38	20.15	1073.88
				118	1054.85	15.3691	19.85	1073.88
				119	1060.89	15.4448	19.85	1042.19
				120	1075.01	11.7525	ErrBox	ErrBox
				121	1049.85	12.5544	20.85	1051.65
				122	1067.91	13.4637	21.15	1051.65
				123	1056.97	10.6102	21.15	1082.02
				124	1063.99	15.1682	20.85	1082.02
				125	1063.19	20.9695	20.85	1051.65
				126	1061.01	11.3731	ErrBox	ErrBox
				127	1062.32	10.1167	21.85	1056.41
				128	1062.56	10.701	22.15	1056.41
				129	1066.79	10.959	22.15	1088.72
				130	1058.08	10.3982	21.85	1088.72
				131	1058.76	11.0221	21.85	1056.41
				132	1066.11	9.71782	ErrBox	ErrBox
				133	1051.39	13.159	22.85	1047.85
				134	1073.47	12.3499	23.15	1047.85
				135	1043.76	11.4128	23.15	1080.74
				136	1081.07	12.3339	22.85	1080.74
				137	1050.28	11.0513	22.85	1047.85
				138	1074.57	9.97306	ErrBox	ErrBox
				139	1043.81	12.4701	23.85	1045.77
				140	1081.01	11.3556	24.15	1045.77
				141	1059.1	9.63443	24.15	1075.37
				142	1065.77	10.3112	23.85	1075.37
				IsoLine	IsoLine	IsoLine	23.85	1045.77
							ErrBox	ErrBox
							24.85	1047.45
							25.15	1047.45
							25.15	1080.98
							24.85	1080.98
							24.85	1047.45
							ErrBox	ErrBox
							25.85	1046.79
							26.15	1046.79
							26.15	1074.54
							25.85	1074.54
							25.85	1046.79
							ErrBox	ErrBox
							26.85	1050.31
							27.15	1050.31
							27.15	1078.31
							26.85	1078.31
							26.85	1050.31
							ErrBox	ErrBox
							27.85	1044.76
							28.15	1044.76
							28.15	1076.41
							27.85	1076.41
							27.85	1044.76
							ErrBox	ErrBox
							28.85	1036.24
							29.15	1036.24
							29.15	1068.35
							28.85	1068.35
							28.85	1036.24
							ErrBox	ErrBox
							29.85	1042.19
							30.15	1042.19
							30.15	1073.88
							29.85	1073.88
							29.85	1042.19
							ErrBox	ErrBox
							30.85	1055.47
							31.15	1055.47
							31.15	1083.96
							30.85	1083.96
							30.85	1055.47
							ErrBox	ErrBox
							31.85	1036.21
							32.15	1036.21
							32.15	1065.78
							31.85	1065.78
							31.85	1036.21
							ErrBox	ErrBox
							32.85	1053.03
							33.15	1053.03
							33.15	1084.05
							32.85	1084.05
							32.85	1053.03
							ErrBox	ErrBox
							33.85	1051.66
							34.15	1051.66
							34.15	1081.19
							33.85	1081.19
							33.85	1051.66
							ErrBox	ErrBox
							34.85	1042.37
							35.15	1042.37
							35.15	1070.29
							34.85	1070.29
							34.85	1042.37
							ErrBox	ErrBox
							35.85	1044.53
							36.15	1044.53
							36.15	1072.38
							35.85	1072.38
							35.85	1044.53
							ErrBox	ErrBox
							36.85	1060.93
							37.15	1060.93
							37.15	1086.79
							36.85	1086.79
							36.85	1060.93
							ErrBox	ErrBox
							37.85	1042.53
							38.15	1042.53
							38.15	1067.78
							37.85	1067.78
							37.85	1042.53
							ErrBox	ErrBox
							38.85	1053.77
							39.15	1053.77
							39.15	1082.35
							38.85	1082.35
							38.85	1053.77
							ErrBox	ErrBox
							39.85	1041.39
							40.15	1041.39
							40.15	1072.24
							39.85	1072.24
							39.85	1041.39
							ErrBox	ErrBox
							40.85	1053.19
							41.15	1053.19
							41.15	1080.43
							40.85	1080.43
							40.85	1053.19
							ErrBox	ErrBox
							41.85	1044.63
							42.15	1044.63
							42.15	1071.49
							41.85	1071.49
							41.85	1044.63
							ErrBox	ErrBox
							42.85	1034.08
							43.15	1034.08
							43.15	1061.47
							42.85	1061.47
							42.85	1034.08
							ErrBox	ErrBox
							43.85	1062.62
							44.15	1062.62
							44.15	1091.52
							43.85	1091.52
							43.85	1062.62
							ErrBox	ErrBox
							44.85	1037.39
							45.15	1037.39
							45.15	1064.54
							44.85	1064.54
							44.85	1037.39
							ErrBox	ErrBox
							45.85	1058.7
							46.15	1058.7
							46.15	1089.08
							45.85	1089.08
							45.85	1058.7
							ErrBox	ErrBox
							46.85	1054.3
							47.15	1054.3
							47.15	1082.38
							46.85	1082.38
							46.85	1054.3
							ErrBox	ErrBox
							47.85	1040.53
							48.15	1040.53
							48.15	1072.55
							47.85	1072.55
							47.85	1040.53
							ErrBox	ErrBox
							48.85	1051.51
							49.15	1051.51
							49.15	1080.67
							48.85	1080.67
							48.85	1051.51
							ErrBox	ErrBox
							49.85	1047.21
							50.15	1047.21
							50.15	1070.37
							49.85	1070.37
							49.85	1047.21
							ErrBox	ErrBox
							50.85	1054.31
							51.15	1054.31
							51.15	1082.36
							50.85	1082.36
							50.85	1054.31
							ErrBox	ErrBox
							51.85	1043.36
							52.15	1043.36
							52.15	1069.72
							51.85	1069.72
							51.85	1043.36
							ErrBox	ErrBox
							52.85	1040.83
							53.15	1040.83
							53.15	1069.34
							52.85	1069.34
							52.85	1040.83
							ErrBox	ErrBox
							53.85	1055.92
							54.15	1055.92
							54.15	1083.65
							53.85	1083.65
							53.85	1055.92
							ErrBox	ErrBox
							54.85	1039.98
							55.15	1039.98
							55.15	1070.08
							54.85	1070.08
							54.85	1039.98
							ErrBox	ErrBox
							55.85	1054.83
							56.15	1054.83
							56.15	1084.84
							55.85	1084.84
							55.85	1054.83
							ErrBox	ErrBox
							56.85	1062.65
							57.15	1062.65
							57.15	1101.24
							56.85	1101.24
							56.85	1062.65
							ErrBox	ErrBox
							57.85	1025.35
							58.15	1025.35
							58.15	1060.4
							57.85	1060.4
							57.85	1025.35
							ErrBox	ErrBox
							58.85	1029.04
							59.15	1029.04
							59.15	1063.84
							58.85	1063.84
							58.85	1029.04
							ErrBox	ErrBox
							59.85	1059.42
							60.15	1059.42
							60.15	1097.38
							59.85	1097.38
							59.85	1059.42
							ErrBox	ErrBox
							60.85	1042.9
							61.15	1042.9
							61.15	1079.01
							60.85	1079.01
							60.85	1042.9
							ErrBox	ErrBox
							61.85	1045.55
							62.15	1045.55
							62.15	1082.3
							61.85	1082.3
							61.85	1045.55
							ErrBox	ErrBox
							62.85	1039.77
							63.15	1039.77
							63.15	1073.93
							62.85	1073.93
							62.85	1039.77
							ErrBox	ErrBox
							63.85	1049.63
							64.15	1049.63
							64.15	1086.42
							63.85	1086.42
							63.85	1049.63
							ErrBox	ErrBox
							64.85	1042.86
							65.15	1042.86
							65.15	1081.33
							64.85	1081.33
							64.85	1042.86
							ErrBox	ErrBox
							65.85	1044.12
							66.15	1044.12
							66.15	1081.45
							65.85	1081.45
							65.85	1044.12
							ErrBox	ErrBox
							66.85	1034.56
							67.15	1034.56
							67.15	1070.68
							66.85	1070.68
							66.85	1034.56
							ErrBox	ErrBox
							67.85	1053.83
							68.15	1053.83
							68.15	1090.65
							67.85	1090.65
							67.85	1053.83
							ErrBox	ErrBox
							68.85	1056.09
							69.15	1056.09
							69.15	1084.27
							68.85	1084.27
							68.85	1056.09
							ErrBox	ErrBox
							69.85	1040.61
							70.15	1040.61
							70.15	1068.76
							69.85	1068.76
							69.85	1040.61
							ErrBox	ErrBox
							70.85	1052.75
							71.15	1052.75
							71.15	1086.17
							70.85	1086.17
							70.85	1052.75
							ErrBox	ErrBox
							71.85	1040.07
							72.15	1040.07
							72.15	1070.75
							71.85	1070.75
							71.85	1040.07
							ErrBox	ErrBox
							72.85	1050.83
							73.15	1050.83
							73.15	1082.2
							72.85	1082.2
							72.85	1050.83
							ErrBox	ErrBox
							73.85	1045.22
							74.15	1045.22
							74.15	1071.5
							73.85	1071.5
							73.85	1045.22
							ErrBox	ErrBox
							74.85	1045.47
							75.15	1045.47
							75.15	1073.62
							74.85	1073.62
							74.85	1045.47
							ErrBox	ErrBox
							75.85	1051.53
							76.15	1051.53
							76.15	1079.13
							75.85	1079.13
							75.85	1051.53
							ErrBox	ErrBox
							76.85	1049.35
							77.15	1049.35
							77.15	1080.18
							76.85	1080.18
							76.85	1049.35
							ErrBox	ErrBox
							77.85	1046.08
							78.15	1046.08
							78.15	1074.14
							77.85	1074.14
							77.85	1046.08
							ErrBox	ErrBox
							78.85	1044.17
							79.15	1044.17
							79.15	1073.41
							78.85	1073.41
							78.85	1044.17
							ErrBox	ErrBox
							79.85	1050.73
							80.15	1050.73
							80.15	1081.44
							79.85	1081.44
							79.85	1050.73
							ErrBox	ErrBox
							80.85	1046.41
							81.15	1046.41
							81.15	1076.7
							80.85	1076.7
							80.85	1046.41
							ErrBox	ErrBox
							81.85	1048.88
							82.15	1048.88
							82.15	1077.76
							81.85	1077.76
							81.85	1048.88
							ErrBox	ErrBox
							82.85	1049.57
							83.15	1049.57
							83.15	1081.22
							82.85	1081.22
							82.85	1049.57
							ErrBox	ErrBox
							83.85	1043.63
							84.15	1043.63
							84.15	1075.33
							83.85	1075.33
							83.85	1043.63
							ErrBox	ErrBox
							84.85	1050.32
							85.15	1050.32
							85.15	1081.48
							84.85	1081.48
							84.85	1050.32
							ErrBox	ErrBox
							85.85	1042.17
							86.15	1042.17
							86.15	1075.78
							85.85	1075.78
							85.85	1042.17
							ErrBox	ErrBox
							86.85	1050
							87.15	1050
							87.15	1081.6
							86.85	1081.6
							86.85	1050
							ErrBox	ErrBox
							87.85	1043.86
							88.15	1043.86
							88.15	1074.29
							87.85	1074.29
							87.85	1043.86
							ErrBox	ErrBox
							88.85	1055.13
							89.15	1055.13
							89.15	1092.1
							88.85	1092.1
							88.85	1055.13
							ErrBox	ErrBox
							89.85	1035.58
							90.15	1035.58
							90.15	1066.9
							89.85	1066.9
							89.85	1035.58
							ErrBox	ErrBox
							90.85	1037.74
							91.15	1037.74
							91.15	1066.93
							90.85	1066.93
							90.85	1037.74
							ErrBox	ErrBox
							91.85	1057.34
							92.15	1057.34
							92.15	1087.72
							91.85	1087.72
							91.85	1057.34
							ErrBox	ErrBox
							92.85	1036.34
							93.15	1036.34
							93.15	1069.39
							92.85	1069.39
							92.85	1036.34
							ErrBox	ErrBox
							93.85	1056.16
							94.15	1056.16
							94.15	1087.84
							93.85	1087.84
							93.85	1056.16
							ErrBox	ErrBox
							94.85	1049.78
							95.15	1049.78
							95.15	1080.36
							94.85	1080.36
							94.85	1049.78
							ErrBox	ErrBox
							95.85	1044.1
							96.15	1044.1
							96.15	1075.52
							95.85	1075.52
							95.85	1044.1
							ErrBox	ErrBox
							96.85	1057.68
							97.15	1057.68
							97.15	1089.08
							96.85	1089.08
							96.85	1057.68
							ErrBox	ErrBox
							97.85	1036.16
							98.15	1036.16
							98.15	1066.8
							97.85	1066.8
							97.85	1036.16
							ErrBox	ErrBox
							98.85	1048.06
							99.15	1048.06
							99.15	1079.31
							98.85	1079.31
							98.85	1048.06
							ErrBox	ErrBox
							99.85	1046.6
							100.15	1046.6
							100.15	1075.79
							99.85	1075.79
							99.85	1046.6
							ErrBox	ErrBox
							100.85	1021.03
							101.15	1021.03
							101.15	1056.99
							100.85	1056.99
							100.85	1021.03
							ErrBox	ErrBox
							101.85	1065.38
							102.15	1065.38
							102.15	1106.18
							101.85	1106.18
							101.85	1065.38
							ErrBox	ErrBox
							102.85	1053.42
							103.15	1053.42
							103.15	1080.07
							102.85	1080.07
							102.85	1053.42
							ErrBox	ErrBox
							103.85	1044.65
							104.15	1044.65
							104.15	1071.61
							103.85	1071.61
							103.85	1044.65
							ErrBox	ErrBox
							104.85	1059.35
							105.15	1059.35
							105.15	1087.79
							104.85	1087.79
							104.85	1059.35
							ErrBox	ErrBox
							105.85	1036.25
							106.15	1036.25
							106.15	1066.32
							105.85	1066.32
							105.85	1036.25
							ErrBox	ErrBox
							106.85	1062.82
							107.15	1062.82
							107.15	1089.8
							106.85	1089.8
							106.85	1062.82
							ErrBox	ErrBox
							107.85	1035.96
							108.15	1035.96
							108.15	1061.11
							107.85	1061.11
							107.85	1035.96
							ErrBox	ErrBox
							108.85	1058.34
							109.15	1058.34
							109.15	1087.08
							108.85	1087.08
							108.85	1058.34
							ErrBox	ErrBox
							109.85	1039.59
							110.15	1039.59
							110.15	1064.71
							109.85	1064.71
							109.85	1039.59
							ErrBox	ErrBox
							110.85	1056.04
							111.15	1056.04
							111.15	1075.73
							110.85	1075.73
							110.85	1056.04
							ErrBox	ErrBox
							111.85	1029
							112.15	1029
							112.15	1048.69
							111.85	1048.69
							111.85	1029
							ErrBox	ErrBox
							112.85	1076.41
							113.15	1076.41
							113.15	1095.48
							112.85	1095.48
							112.85	1076.41
							ErrBox	ErrBox
							113.85	1015.07
							114.15	1015.07
							114.15	1046.19
							113.85	1046.19
							113.85	1015.07
							ErrBox	ErrBox
							114.85	1081.99
							115.15	1081.99
							115.15	1106.2
							114.85	1106.2
							114.85	1081.99
							ErrBox	ErrBox
							115.85	1037.55
							116.15	1037.55
							116.15	1067.76
							115.85	1067.76
							115.85	1037.55
							ErrBox	ErrBox
							116.85	1027.54
							117.15	1027.54
							117.15	1056.3
							116.85	1056.3
							116.85	1027.54
							ErrBox	ErrBox
							117.85	1039.48
							118.15	1039.48
							118.15	1070.22
							117.85	1070.22
							117.85	1039.48
							ErrBox	ErrBox
							118.85	1045.44
							119.15	1045.44
							119.15	1076.33
							118.85	1076.33
							118.85	1045.44
							ErrBox	ErrBox
							119.85	1063.25
							120.15	1063.25
							120.15	1086.76
							119.85	1086.76
							119.85	1063.25
							ErrBox	ErrBox
							120.85	1037.29
							121.15	1037.29
							121.15	1062.4
							120.85	1062.4
							120.85	1037.29
							ErrBox	ErrBox
							121.85	1054.44
							122.15	1054.44
							122.15	1081.37
							121.85	1081.37
							121.85	1054.44
							ErrBox	ErrBox
							122.85	1046.36
							123.15	1046.36
							123.15	1067.58
							122.85	1067.58
							122.85	1046.36
							ErrBox	ErrBox
							123.85	1048.82
							124.15	1048.82
							124.15	1079.16
							123.85	1079.16
							123.85	1048.82
							ErrBox	ErrBox
							124.85	1042.23
							125.15	1042.23
							125.15	1084.16
							124.85	1084.16
							124.85	1042.23
							ErrBox	ErrBox
							125.85	1049.64
							126.15	1049.64
							126.15	1072.39
							125.85	1072.39
							125.85	1049.64
							ErrBox	ErrBox
							126.85	1052.2
							127.15	1052.2
							127.15	1072.44
							126.85	1072.44
							126.85	1052.2
							ErrBox	ErrBox
							127.85	1051.86
							128.15	1051.86
							128.15	1073.26
							127.85	1073.26
							127.85	1051.86
							ErrBox	ErrBox
							128.85	1055.83
							129.15	1055.83
							129.15	1077.75
							128.85	1077.75
							128.85	1055.83
							ErrBox	ErrBox
							129.85	1047.69
							130.15	1047.69
							130.15	1068.48
							129.85	1068.48
							129.85	1047.69
							ErrBox	ErrBox
							130.85	1047.74
							131.15	1047.74
							131.15	1069.78
							130.85	1069.78
							130.85	1047.74
							ErrBox	ErrBox
							131.85	1056.4
							132.15	1056.4
							132.15	1075.83
							131.85	1075.83
							131.85	1056.4
							ErrBox	ErrBox
							132.85	1038.23
							133.15	1038.23
							133.15	1064.55
							132.85	1064.55
							132.85	1038.23
							ErrBox	ErrBox
							133.85	1061.12
							134.15	1061.12
							134.15	1085.82
							133.85	1085.82
							133.85	1061.12
							ErrBox	ErrBox
							134.85	1032.34
							135.15	1032.34
							135.15	1055.17
							134.85	1055.17
							134.85	1032.34
							ErrBox	ErrBox
							135.85	1068.73
							136.15	1068.73
							136.15	1093.4
							135.85	1093.4
							135.85	1068.73
							ErrBox	ErrBox
							136.85	1039.23
							137.15	1039.23
							137.15	1061.34
							136.85	1061.34
							136.85	1039.23
							ErrBox	ErrBox
							137.85	1064.6
							138.15	1064.6
							138.15	1084.54
							137.85	1084.54
							137.85	1064.6
							ErrBox	ErrBox
							138.85	1031.34
							139.15	1031.34
							139.15	1056.28
							138.85	1056.28
							138.85	1031.34
							ErrBox	ErrBox
							139.85	1069.66
							140.15	1069.66
							140.15	1092.37
							139.85	1092.37
							139.85	1069.66
							ErrBox	ErrBox
							140.85	1049.47
							141.15	1049.47
							141.15	1068.74
							140.85	1068.74
							140.85	1049.47
							ErrBox	ErrBox
							141.85	1055.46
							142.15	1055.46
							142.15	1076.08
							141.85	1076.08
							141.85	1055.46
							ErrBox	ErrBox

## Sheet: PlotDat11
Source sheet	Table S1-LA U-Pb dating	0.2	335.936	1	325.376	2.60736	0.85	322.768
Plot name	Average11	49.8	335.936	2	338.469	3.29956	1.15	322.768
Plot Type	15			3	341	5	1.15	327.983
1st free col	8			4	340	5	0.85	327.983
Sigma Level	1			5	341	5	0.85	322.768
Absolute Errs	TRUE			6	344.749	4.94763	ErrBox	ErrBox
Symbol Type	1			7	326.341	4.1058	1.85	335.17
Inverse Plot	FALSE			8	334.106	4.09213	2.15	335.17
Color Plot	TRUE			9	336.758	4.44456	2.15	341.769
3D plot	FALSE			10	326.341	4.1058	1.85	341.769
Linear	FALSE			11	334.106	4.09213	1.85	335.17
Data Range	O976:P1024			12	336.758	4.44456	ErrBox	ErrBox
Filled Symbols	TRUE			13	337.216	4.0606	2.85	336
ConcAge	FALSE			14	338.377	3.7847	3.15	336
ConcSwap	FALSE			15	333.4	3.52366	3.15	346
1st Symbol-row	1			16	344.496	4.26574	2.85	346
				17	337.216	4.0606	2.85	336
				18	338.377	3.7847	ErrBox	ErrBox
				19	334.42	3.99798	3.85	335
				20	331.944	3.9488	4.15	335
				21	336.1	3.6	4.15	345
				22	342.753	4.88736	3.85	345
				23	333.644	4.56893	3.85	335
				24	328.682	4.11645	ErrBox	ErrBox
				25	339.055	4.20447	4.85	336
				26	342.1	5.2	5.15	336
				27	341.311	4.36686	5.15	346
				28	343.939	4.50647	4.85	346
				29	342.363	4.44007	4.85	336
				30	335.4	3.2	ErrBox	ErrBox
				31	328.984	4.10856	5.85	339.802
				32	347.701	4.86521	6.15	339.802
				33	334.142	3.83463	6.15	349.697
				34	328.984	4.10856	5.85	349.697
				35	339.345	4.29767	5.85	339.802
				36	338.877	5.1099	ErrBox	ErrBox
				37	344.366	3.28945	6.85	322.235
				38	341.303	3.16814	7.15	322.235
				39	332.154	4.38167	7.15	330.446
				40	339.055	4.20447	6.85	330.446
				41	328.682	4.11645	6.85	322.235
				42	339.439	3.17862	ErrBox	ErrBox
				43	338.8	3.5	7.85	330.013
				44	335.1	3.2	8.15	330.013
				45	330.612	3.20334	8.15	338.198
				46	347.941	3.0416	7.85	338.198
				47	329.282	2.54528	7.85	330.013
				48	336.841	2.71251	ErrBox	ErrBox
				49	328.031	2.89111	8.85	332.313
				IsoLine	IsoLine	IsoLine	9.15	332.313
							9.15	341.202
							8.85	341.202
							8.85	332.313
							ErrBox	ErrBox
							9.85	322.235
							10.15	322.235
							10.15	330.446
							9.85	330.446
							9.85	322.235
							ErrBox	ErrBox
							10.85	330.013
							11.15	330.013
							11.15	338.198
							10.85	338.198
							10.85	330.013
							ErrBox	ErrBox
							11.85	332.313
							12.15	332.313
							12.15	341.202
							11.85	341.202
							11.85	332.313
							ErrBox	ErrBox
							12.85	333.156
							13.15	333.156
							13.15	341.277
							12.85	341.277
							12.85	333.156
							ErrBox	ErrBox
							13.85	334.592
							14.15	334.592
							14.15	342.161
							13.85	342.161
							13.85	334.592
							ErrBox	ErrBox
							14.85	329.877
							15.15	329.877
							15.15	336.924
							14.85	336.924
							14.85	329.877
							ErrBox	ErrBox
							15.85	340.23
							16.15	340.23
							16.15	348.762
							15.85	348.762
							15.85	340.23
							ErrBox	ErrBox
							16.85	333.156
							17.15	333.156
							17.15	341.277
							16.85	341.277
							16.85	333.156
							ErrBox	ErrBox
							17.85	334.592
							18.15	334.592
							18.15	342.161
							17.85	342.161
							17.85	334.592
							ErrBox	ErrBox
							18.85	330.422
							19.15	330.422
							19.15	338.418
							18.85	338.418
							18.85	330.422
							ErrBox	ErrBox
							19.85	327.995
							20.15	327.995
							20.15	335.893
							19.85	335.893
							19.85	327.995
							ErrBox	ErrBox
							20.85	332.5
							21.15	332.5
							21.15	339.7
							20.85	339.7
							20.85	332.5
							ErrBox	ErrBox
							21.85	337.866
							22.15	337.866
							22.15	347.64
							21.85	347.64
							21.85	337.866
							ErrBox	ErrBox
							22.85	329.075
							23.15	329.075
							23.15	338.213
							22.85	338.213
							22.85	329.075
							ErrBox	ErrBox
							23.85	324.566
							24.15	324.566
							24.15	332.798
							23.85	332.798
							23.85	324.566
							ErrBox	ErrBox
							24.85	334.851
							25.15	334.851
							25.15	343.259
							24.85	343.259
							24.85	334.851
							ErrBox	ErrBox
							25.85	336.9
							26.15	336.9
							26.15	347.3
							25.85	347.3
							25.85	336.9
							ErrBox	ErrBox
							26.85	336.944
							27.15	336.944
							27.15	345.678
							26.85	345.678
							26.85	336.944
							ErrBox	ErrBox
							27.85	339.432
							28.15	339.432
							28.15	348.445
							27.85	348.445
							27.85	339.432
							ErrBox	ErrBox
							28.85	337.923
							29.15	337.923
							29.15	346.803
							28.85	346.803
							28.85	337.923
							ErrBox	ErrBox
							29.85	332.2
							30.15	332.2
							30.15	338.6
							29.85	338.6
							29.85	332.2
							ErrBox	ErrBox
							30.85	324.875
							31.15	324.875
							31.15	333.092
							30.85	333.092
							30.85	324.875
							ErrBox	ErrBox
							31.85	342.836
							32.15	342.836
							32.15	352.566
							31.85	352.566
							31.85	342.836
							ErrBox	ErrBox
							32.85	330.307
							33.15	330.307
							33.15	337.976
							32.85	337.976
							32.85	330.307
							ErrBox	ErrBox
							33.85	324.875
							34.15	324.875
							34.15	333.092
							33.85	333.092
							33.85	324.875
							ErrBox	ErrBox
							34.85	335.047
							35.15	335.047
							35.15	343.642
							34.85	343.642
							34.85	335.047
							ErrBox	ErrBox
							35.85	333.767
							36.15	333.767
							36.15	343.987
							35.85	343.987
							35.85	333.767
							ErrBox	ErrBox
							36.85	341.077
							37.15	341.077
							37.15	347.655
							36.85	347.655
							36.85	341.077
							ErrBox	ErrBox
							37.85	338.135
							38.15	338.135
							38.15	344.471
							37.85	344.471
							37.85	338.135
							ErrBox	ErrBox
							38.85	327.772
							39.15	327.772
							39.15	336.535
							38.85	336.535
							38.85	327.772
							ErrBox	ErrBox
							39.85	334.851
							40.15	334.851
							40.15	343.259
							39.85	343.259
							39.85	334.851
							ErrBox	ErrBox
							40.85	324.566
							41.15	324.566
							41.15	332.798
							40.85	332.798
							40.85	324.566
							ErrBox	ErrBox
							41.85	336.26
							42.15	336.26
							42.15	342.618
							41.85	342.618
							41.85	336.26
							ErrBox	ErrBox
							42.85	335.3
							43.15	335.3
							43.15	342.3
							42.85	342.3
							42.85	335.3
							ErrBox	ErrBox
							43.85	331.9
							44.15	331.9
							44.15	338.3
							43.85	338.3
							43.85	331.9
							ErrBox	ErrBox
							44.85	327.408
							45.15	327.408
							45.15	333.815
							44.85	333.815
							44.85	327.408
							ErrBox	ErrBox
							45.85	344.899
							46.15	344.899
							46.15	350.982
							45.85	350.982
							45.85	344.899
							ErrBox	ErrBox
							46.85	326.737
							47.15	326.737
							47.15	331.827
							46.85	331.827
							46.85	326.737
							ErrBox	ErrBox
							47.85	334.128
							48.15	334.128
							48.15	339.553
							47.85	339.553
							47.85	334.128
							ErrBox	ErrBox
							48.85	325.14
							49.15	325.14
							49.15	330.922
							48.85	330.922
							48.85	325.14
							ErrBox	ErrBox

## Sheet: PlotDat12
Source sheet	Table S1-LA U-Pb dating	0.2	1060.34	1	1043.1	16.8694	0.85	1026.24
Plot name	Average12	18.8	1060.34	2	1060.82	17.4311	1.15	1026.24
Plot Type	15			3	1052.21	16.1106	1.15	1059.97
1st free col	8			4	1046.44	16.1422	0.85	1059.97
Sigma Level	1			5	1068.74	14.8962	0.85	1026.24
Absolute Errs	TRUE			6	1066.84	16.7309	ErrBox	ErrBox
Symbol Type	1			7	1062.03	17.0093	1.85	1043.39
Inverse Plot	FALSE			8	1071.75	14.9132	2.15	1043.39
Color Plot	TRUE			9	1059.3	13.1474	2.15	1078.25
3D plot	FALSE			10	1059.41	14.2883	1.85	1078.25
Linear	FALSE			11	1072	8.5	1.85	1043.39
Data Range	O1026:P1043			12	1059	8	ErrBox	ErrBox
Filled Symbols	TRUE			13	1064	8.5	2.85	1036.1
ConcAge	FALSE			14	1059	8.5	3.15	1036.1
ConcSwap	FALSE			15	1059	8.5	3.15	1068.32
1st Symbol-row	1			16	1058	9	2.85	1068.32
				17	1056	8.5	2.85	1036.1
				18	1058	9	ErrBox	ErrBox
				IsoLine	IsoLine	IsoLine	3.85	1030.29
							4.15	1030.29
							4.15	1062.58
							3.85	1062.58
							3.85	1030.29
							ErrBox	ErrBox
							4.85	1053.84
							5.15	1053.84
							5.15	1083.63
							4.85	1083.63
							4.85	1053.84
							ErrBox	ErrBox
							5.85	1050.11
							6.15	1050.11
							6.15	1083.57
							5.85	1083.57
							5.85	1050.11
							ErrBox	ErrBox
							6.85	1045.02
							7.15	1045.02
							7.15	1079.04
							6.85	1079.04
							6.85	1045.02
							ErrBox	ErrBox
							7.85	1056.84
							8.15	1056.84
							8.15	1086.67
							7.85	1086.67
							7.85	1056.84
							ErrBox	ErrBox
							8.85	1046.16
							9.15	1046.16
							9.15	1072.45
							8.85	1072.45
							8.85	1046.16
							ErrBox	ErrBox
							9.85	1045.12
							10.15	1045.12
							10.15	1073.7
							9.85	1073.7
							9.85	1045.12
							ErrBox	ErrBox
							10.85	1063.5
							11.15	1063.5
							11.15	1080.5
							10.85	1080.5
							10.85	1063.5
							ErrBox	ErrBox
							11.85	1051
							12.15	1051
							12.15	1067
							11.85	1067
							11.85	1051
							ErrBox	ErrBox
							12.85	1055.5
							13.15	1055.5
							13.15	1072.5
							12.85	1072.5
							12.85	1055.5
							ErrBox	ErrBox
							13.85	1050.5
							14.15	1050.5
							14.15	1067.5
							13.85	1067.5
							13.85	1050.5
							ErrBox	ErrBox
							14.85	1050.5
							15.15	1050.5
							15.15	1067.5
							14.85	1067.5
							14.85	1050.5
							ErrBox	ErrBox
							15.85	1049
							16.15	1049
							16.15	1067
							15.85	1067
							15.85	1049
							ErrBox	ErrBox
							16.85	1047.5
							17.15	1047.5
							17.15	1064.5
							16.85	1064.5
							16.85	1047.5
							ErrBox	ErrBox
							17.85	1049
							18.15	1049
							18.15	1067
							17.85	1067
							17.85	1049
							ErrBox	ErrBox

## Sheet: PlotDat13
Source sheet	Table S1-LA U-Pb dating	0.2	338.189	1	344.168	5.62303	0.85	338.545
Plot name	Average13	5.8	338.189	2	343.673	5.21268	1.15	338.545
Plot Type	15			3	335.171	3.80568	1.15	349.791
1st free col	8			4	335.506	4.09407	0.85	349.791
Sigma Level	1			5	337.79	4.21036	0.85	338.545
Absolute Errs	TRUE			IsoLine	IsoLine	IsoLine	ErrBox	ErrBox
Symbol Type	1						1.85	338.46
Inverse Plot	FALSE						2.15	338.46
Color Plot	TRUE						2.15	348.885
3D plot	FALSE						1.85	348.885
Linear	FALSE						1.85	338.46
Data Range	O1044:P1048						ErrBox	ErrBox
Filled Symbols	TRUE						2.85	331.366
ConcAge	FALSE						3.15	331.366
ConcSwap	FALSE						3.15	338.977
1st Symbol-row	1						2.85	338.977
							2.85	331.366
							ErrBox	ErrBox
							3.85	331.412
							4.15	331.412
							4.15	339.6
							3.85	339.6
							3.85	331.412
							ErrBox	ErrBox
							4.85	333.58
							5.15	333.58
							5.15	342.001
							4.85	342.001
							4.85	333.58
							ErrBox	ErrBox

## Sheet: PlotDat2
Source sheet	S2-SHRIMP-O of this study	0.2	417.316	1	408.566	8.1075	0.85	400.459
Plot name	Average2	41.8	417.316	2	408.66	7.79601	1.15	400.459
Plot Type	15			3	414.169	7.6111	1.15	416.674
1st free col	8			4	414.018	7.9509	0.85	416.674
Sigma Level	1			5	406.971	7.78096	0.85	400.459
Absolute Errs	TRUE			6	416.226	8.42107	ErrBox	ErrBox
Symbol Type	1			7	418.96	7.64208	1.85	400.864
Inverse Plot	FALSE			8	407.831	8.12964	2.15	400.864
Color Plot	TRUE			9	404.311	7.16935	2.15	416.456
3D plot	FALSE			10	420.987	7.0723	1.85	416.456
Linear	FALSE			11	415.968	7.50981	1.85	400.864
Data Range	M151:N191			12	414.446	7.80487	ErrBox	ErrBox
Filled Symbols	TRUE			13	413.373	7.28946	2.85	406.558
ConcAge	FALSE			14	417.803	7.94351	3.15	406.558
ConcSwap	FALSE			15	412.598	7.22219	3.15	421.78
1st Symbol-row	1			16	424.618	7.38382	2.85	421.78
				17	422.609	7.09928	2.85	406.558
				18	416.85	9.4156	ErrBox	ErrBox
				19	426.962	7.21639	3.85	406.067
				20	426.722	7.20472	4.15	406.067
				21	418.3	7.53934	4.15	421.968
				22	421.148	7.50814	3.85	421.968
				23	424	8.9	3.85	406.067
				24	416	9.3	ErrBox	ErrBox
				25	423	13	4.85	399.19
				26	414.6	8.7	5.15	399.19
				27	418.4	9.3	5.15	414.752
				28	423.3	9.2	4.85	414.752
				29	419.1	9.4	4.85	399.19
				30	420.2	9.9	ErrBox	ErrBox
				31	421.1	9.4	5.85	407.805
				32	418.3	9.9	6.15	407.805
				33	421.9	9.2	6.15	424.647
				34	424.9	9.6	5.85	424.647
				35	422.8	9.4	5.85	407.805
				36	419.3	9.4	ErrBox	ErrBox
				37	419.2	9.1	6.85	411.318
				38	414	11	7.15	411.318
				39	412.4	8.6	7.15	426.602
				40	417.4	9.3	6.85	426.602
				41	417.5	9.2	6.85	411.318
				IsoLine	IsoLine	IsoLine	ErrBox	ErrBox
							7.85	399.701
							8.15	399.701
							8.15	415.96
							7.85	415.96
							7.85	399.701
							ErrBox	ErrBox
							8.85	397.141
							9.15	397.141
							9.15	411.48
							8.85	411.48
							8.85	397.141
							ErrBox	ErrBox
							9.85	413.914
							10.15	413.914
							10.15	428.059
							9.85	428.059
							9.85	413.914
							ErrBox	ErrBox
							10.85	408.458
							11.15	408.458
							11.15	423.478
							10.85	423.478
							10.85	408.458
							ErrBox	ErrBox
							11.85	406.641
							12.15	406.641
							12.15	422.251
							11.85	422.251
							11.85	406.641
							ErrBox	ErrBox
							12.85	406.084
							13.15	406.084
							13.15	420.662
							12.85	420.662
							12.85	406.084
							ErrBox	ErrBox
							13.85	409.86
							14.15	409.86
							14.15	425.747
							13.85	425.747
							13.85	409.86
							ErrBox	ErrBox
							14.85	405.376
							15.15	405.376
							15.15	419.82
							14.85	419.82
							14.85	405.376
							ErrBox	ErrBox
							15.85	417.234
							16.15	417.234
							16.15	432.002
							15.85	432.002
							15.85	417.234
							ErrBox	ErrBox
							16.85	415.51
							17.15	415.51
							17.15	429.708
							16.85	429.708
							16.85	415.51
							ErrBox	ErrBox
							17.85	407.434
							18.15	407.434
							18.15	426.265
							17.85	426.265
							17.85	407.434
							ErrBox	ErrBox
							18.85	419.745
							19.15	419.745
							19.15	434.178
							18.85	434.178
							18.85	419.745
							ErrBox	ErrBox
							19.85	419.517
							20.15	419.517
							20.15	433.926
							19.85	433.926
							19.85	419.517
							ErrBox	ErrBox
							20.85	410.76
							21.15	410.76
							21.15	425.839
							20.85	425.839
							20.85	410.76
							ErrBox	ErrBox
							21.85	413.639
							22.15	413.639
							22.15	428.656
							21.85	428.656
							21.85	413.639
							ErrBox	ErrBox
							22.85	415.1
							23.15	415.1
							23.15	432.9
							22.85	432.9
							22.85	415.1
							ErrBox	ErrBox
							23.85	406.7
							24.15	406.7
							24.15	425.3
							23.85	425.3
							23.85	406.7
							ErrBox	ErrBox
							24.85	410
							25.15	410
							25.15	436
							24.85	436
							24.85	410
							ErrBox	ErrBox
							25.85	405.9
							26.15	405.9
							26.15	423.3
							25.85	423.3
							25.85	405.9
							ErrBox	ErrBox
							26.85	409.1
							27.15	409.1
							27.15	427.7
							26.85	427.7
							26.85	409.1
							ErrBox	ErrBox
							27.85	414.1
							28.15	414.1
							28.15	432.5
							27.85	432.5
							27.85	414.1
							ErrBox	ErrBox
							28.85	409.7
							29.15	409.7
							29.15	428.5
							28.85	428.5
							28.85	409.7
							ErrBox	ErrBox
							29.85	410.3
							30.15	410.3
							30.15	430.1
							29.85	430.1
							29.85	410.3
							ErrBox	ErrBox
							30.85	411.7
							31.15	411.7
							31.15	430.5
							30.85	430.5
							30.85	411.7
							ErrBox	ErrBox
							31.85	408.4
							32.15	408.4
							32.15	428.2
							31.85	428.2
							31.85	408.4
							ErrBox	ErrBox
							32.85	412.7
							33.15	412.7
							33.15	431.1
							32.85	431.1
							32.85	412.7
							ErrBox	ErrBox
							33.85	415.3
							34.15	415.3
							34.15	434.5
							33.85	434.5
							33.85	415.3
							ErrBox	ErrBox
							34.85	413.4
							35.15	413.4
							35.15	432.2
							34.85	432.2
							34.85	413.4
							ErrBox	ErrBox
							35.85	409.9
							36.15	409.9
							36.15	428.7
							35.85	428.7
							35.85	409.9
							ErrBox	ErrBox
							36.85	410.1
							37.15	410.1
							37.15	428.3
							36.85	428.3
							36.85	410.1
							ErrBox	ErrBox
							37.85	403
							38.15	403
							38.15	425
							37.85	425
							37.85	403
							ErrBox	ErrBox
							38.85	403.8
							39.15	403.8
							39.15	421
							38.85	421
							38.85	403.8
							ErrBox	ErrBox
							39.85	408.1
							40.15	408.1
							40.15	426.7
							39.85	426.7
							39.85	408.1
							ErrBox	ErrBox
							40.85	408.3
							41.15	408.3
							41.15	426.7
							40.85	426.7
							40.85	408.3
							ErrBox	ErrBox

## Sheet: PlotDat5
Source sheet	S2-SHRIMP-O of this study	0.2	8.22066	1	8.66	0.24	0.85	8.42
Plot name	Average2	33.8	8.22066	2	8.57	0.2	1.15	8.42
Plot Type	15			3	8.38	0.23	1.15	8.9
1st free col	8			4	8.3	0.27	0.85	8.9
Sigma Level	2			5	7.84	0.36	0.85	8.42
Absolute Errs	TRUE			6	8.22	0.2	ErrBox	ErrBox
Symbol Type	1			7	8.32	0.27	1.85	8.37
Inverse Plot	FALSE			8	8.49	0.24	2.15	8.37
Color Plot	TRUE			9	8.64	0.22	2.15	8.77
3D plot	FALSE			10	8.78	0.29	1.85	8.77
Linear	FALSE			11	7.64	0.17	1.85	8.37
Data Range	P153:Q185			12	8.09	0.26	ErrBox	ErrBox
Filled Symbols	TRUE			13	8.1	0.24	2.85	8.15
ConcAge	FALSE			14	7.49	0.23	3.15	8.15
ConcSwap	FALSE			15	8.07	0.19	3.15	8.61
1st Symbol-row	1			16	8.27	0.2	2.85	8.61
				17	8.07	0.18	2.85	8.15
				18	7.79	0.27	ErrBox	ErrBox
				19	8.49	0.17	3.85	8.03
				20	8.01	0.33	4.15	8.03
				21	8.23	0.28	4.15	8.57
				22	7.82	0.22	3.85	8.57
				23	8.55	0.34	3.85	8.03
				24	8.11	0.22	ErrBox	ErrBox
				25	8.36	0.12	4.85	7.48
				26	8.29	0.22	5.15	7.48
				27	8.33	0.19	5.15	8.2
				28	8.11	0.34	4.85	8.2
				29	7.9	0.25	4.85	7.48
				30	8.19	0.39	ErrBox	ErrBox
				31	8.59	0.24	5.85	8.02
				32	8.66	0.26	6.15	8.02
				33	7.99	0.17	6.15	8.42
				IsoLine	IsoLine	IsoLine	5.85	8.42
							5.85	8.02
							ErrBox	ErrBox
							6.85	8.05
							7.15	8.05
							7.15	8.59
							6.85	8.59
							6.85	8.05
							ErrBox	ErrBox
							7.85	8.25
							8.15	8.25
							8.15	8.73
							7.85	8.73
							7.85	8.25
							ErrBox	ErrBox
							8.85	8.42
							9.15	8.42
							9.15	8.86
							8.85	8.86
							8.85	8.42
							ErrBox	ErrBox
							9.85	8.49
							10.15	8.49
							10.15	9.07
							9.85	9.07
							9.85	8.49
							ErrBox	ErrBox
							10.85	7.47
							11.15	7.47
							11.15	7.81
							10.85	7.81
							10.85	7.47
							ErrBox	ErrBox
							11.85	7.83
							12.15	7.83
							12.15	8.35
							11.85	8.35
							11.85	7.83
							ErrBox	ErrBox
							12.85	7.86
							13.15	7.86
							13.15	8.34
							12.85	8.34
							12.85	7.86
							ErrBox	ErrBox
							13.85	7.26
							14.15	7.26
							14.15	7.72
							13.85	7.72
							13.85	7.26
							ErrBox	ErrBox
							14.85	7.88
							15.15	7.88
							15.15	8.26
							14.85	8.26
							14.85	7.88
							ErrBox	ErrBox
							15.85	8.07
							16.15	8.07
							16.15	8.47
							15.85	8.47
							15.85	8.07
							ErrBox	ErrBox
							16.85	7.89
							17.15	7.89
							17.15	8.25
							16.85	8.25
							16.85	7.89
							ErrBox	ErrBox
							17.85	7.52
							18.15	7.52
							18.15	8.06
							17.85	8.06
							17.85	7.52
							ErrBox	ErrBox
							18.85	8.32
							19.15	8.32
							19.15	8.66
							18.85	8.66
							18.85	8.32
							ErrBox	ErrBox
							19.85	7.68
							20.15	7.68
							20.15	8.34
							19.85	8.34
							19.85	7.68
							ErrBox	ErrBox
							20.85	7.95
							21.15	7.95
							21.15	8.51
							20.85	8.51
							20.85	7.95
							ErrBox	ErrBox
							21.85	7.6
							22.15	7.6
							22.15	8.04
							21.85	8.04
							21.85	7.6
							ErrBox	ErrBox
							22.85	8.21
							23.15	8.21
							23.15	8.89
							22.85	8.89
							22.85	8.21
							ErrBox	ErrBox
							23.85	7.89
							24.15	7.89
							24.15	8.33
							23.85	8.33
							23.85	7.89
							ErrBox	ErrBox
							24.85	8.24
							25.15	8.24
							25.15	8.48
							24.85	8.48
							24.85	8.24
							ErrBox	ErrBox
							25.85	8.07
							26.15	8.07
							26.15	8.51
							25.85	8.51
							25.85	8.07
							ErrBox	ErrBox
							26.85	8.14
							27.15	8.14
							27.15	8.52
							26.85	8.52
							26.85	8.14
							ErrBox	ErrBox
							27.85	7.77
							28.15	7.77
							28.15	8.45
							27.85	8.45
							27.85	7.77
							ErrBox	ErrBox
							28.85	7.65
							29.15	7.65
							29.15	8.15
							28.85	8.15
							28.85	7.65
							ErrBox	ErrBox
							29.85	7.8
							30.15	7.8
							30.15	8.58
							29.85	8.58
							29.85	7.8
							ErrBox	ErrBox
							30.85	8.35
							31.15	8.35
							31.15	8.83
							30.85	8.83
							30.85	8.35
							ErrBox	ErrBox
							31.85	8.4
							32.15	8.4
							32.15	8.92
							31.85	8.92
							31.85	8.4
							ErrBox	ErrBox
							32.85	7.82
							33.15	7.82
							33.15	8.16
							32.85	8.16
							32.85	7.82
							ErrBox	ErrBox

## Sheet: Supplementary Data 2
Supplementary Data 2. Zircon SHRIMP U-Pb ages and O isotopes of Palaeo-Neoarchaean granitoids from the Baishan nucleus, North China Craton
Spot	U (ppm)	Th (ppm)	Th/U	Isotopic ratios						Age (Ma)				Discordance (%)	δ18O	1σ (‰)
				207Pb/206Pb	Error(%)	207Pb/235U	Error(%)	206Pb/238U	Error(%)	207Pb/206Pb	1σ	206Pb/238U	1σ		(‰)
22BS20-3* (~3.3 Ga monzogranite; GPS:N42°38′32.77″, E127°22′53.14″)
1x	676.654	295.499	0.451235	0.308076	0.28659	30.2293	1.72632	0.711655	1.70236	3511.31	4.42606	3464.69	45.6272	1.34542	5.67	0.27
2m	1366.78	136.92	0.10351	0.164063	0.298208	10.4437	1.70577	0.461682	1.6795	2497.97	5.02073	2446.98	34.1971	2.08375
3i	940.321	433.932	0.476824	0.260463	0.265289	24.3687	1.71245	0.678556	1.69178	3249.51	4.17844	3338.81	44.0871	-2.67477	7.6916	0.200266
4r	1012.11	52.304	0.0533972	0.191607	0.302377	14.0235	1.71907	0.530816	1.69227	2756.01	4.96666	2744.89	37.8276	0.405055
5m	207.094	167.795	0.837193	0.163716	0.713797	10.5673	1.94323	0.468135	1.80739	2494.4	12.022	2475.38	37.1513	0.768727
6x	477.47	210.249	0.454989	0.30522	0.321	29.2981	1.74855	0.696187	1.71883	3496.92	4.96263	3406.17	45.4783	2.66406	5.76481	0.166361
7m	1063.3	69.1004	0.0671489	0.171458	0.324585	11.646	1.72369	0.492623	1.69285	2571.93	5.42514	2582.02	36.0165	-0.390579
9i	327.852	183.818	0.579326	0.248696	0.41126	21.1326	1.79347	0.616287	1.74568	3176.49	6.5152	3095.13	42.9089	2.62857	6.33011	0.350567
10r	1050.23	73.4349	0.0722489	0.182327	0.298708	13.1132	1.71228	0.521621	1.68602	2674.15	4.94394	2706.05	37.2589	-1.17868
11m	203.118	155.32	0.790119	0.160393	0.740229	10.3636	1.95477	0.468625	1.80919	2459.8	12.5105	2477.53	37.2149	-0.715474
13x	833.693	54.1307	0.0670888	0.295686	0.269617	27.7612	1.72333	0.680936	1.70211	3447.77	4.18319	3347.95	44.4488	2.98161	5.40921	0.245788
14x	698.138	363.534	0.538042	0.307624	0.337799	29.8739	1.74485	0.704321	1.71184	3509.04	5.21776	3437.01	45.6036	2.09574	5.97522	0.161702
16i	1317.5	278.526	0.218437	0.255691	0.253937	21.9387	1.71434	0.622291	1.69543	3220.35	4.00884	3119.03	41.924	3.24852	7.28576	0.329757
18x	989.211	152.09	0.158864	0.305474	0.258256	29.7127	1.7213	0.705449	1.70182	3498.21	3.99223	3441.28	45.3793	1.65416	5.71113	0.294735
20x	526.062	215.102	0.422494	0.312148	0.315934	30.945	1.75673	0.718999	1.72808	3531.57	4.87215	3492.29	46.5946	1.12482	6.01211	0.329341
21m	1217.38	78.709	0.0668055	0.165974	0.320338	11.0206	1.73298	0.481573	1.70312	2517.45	5.38289	2534.11	35.6864	-0.657674
25i	384.077	156.597	0.421287	0.260148	0.385417	23.5571	1.79415	0.656751	1.75226	3247.6	6.07144	3254.53	44.7775	-0.212721	7.07967	0.256664
26x	365.306	172.716	0.488525	0.319421	0.494065	32.254	1.81825	0.732352	1.74984	3567.05	7.60002	3542.17	47.6869	0.702177	5.19383	0.247559
28x	553.032	276.713	0.517001	0.320053	0.289861	34.4069	1.74543	0.77969	1.72119	3570.09	4.45786	3715.97	48.6099	-3.9257	5.74945	0.21489
29x	749.95	365.695	0.503848	0.315571	0.272146	31.0256	1.73082	0.713052	1.70929	3548.38	4.19185	3469.95	45.8655	2.26022	5.07714	0.146411
30x	462.94	174.241	0.3889	0.299742	0.332698	28.4636	1.76233	0.688717	1.73064	3468.89	5.15394	3377.72	45.4997	2.69918	6.11649	0.209884
32i	707.578	250.389	0.36564	0.238542	0.316515	20.1411	1.74304	0.612375	1.71406	3110.27	5.04127	3079.51	41.9658	0.998959	6.60246	0.301665
33i	362.292	170.187	0.485378	0.260541	0.380605	23.45	1.78178	0.652778	1.74066	3249.98	5.99452	3239.05	44.3182	0.337402	7.09109	0.256562
37x	977.826	545.059	0.575963	0.320742	0.237058	33.2389	1.70555	0.751604	1.68899	3573.4	3.64494	3613.42	46.7196	-1.10763	6.2061	0.239908
38i	703.195	86.2774	0.126775	0.266135	0.387462	22.6031	1.74434	0.615979	1.70077	3283.39	6.08664	3093.9	41.792	6.12475	5.8583	0.427593
39x	710.365	403.509	0.586927	0.30578	0.327874	29.6339	1.73356	0.702876	1.70227	3499.75	5.06785	3431.55	45.2941	1.98766	6.01923	0.176462
41x	503.783	236.165	0.484379	0.32004	0.286622	33.533	1.73474	0.759918	1.71089	3570.03	4.40807	3643.95	47.6229	-2.0286	6.04403	0.36158
42x	546.919	371.865	0.702546	0.311257	0.285727	31.1428	1.73062	0.725666	1.70687	3527.17	4.40771	3517.25	46.2699	0.282049	6.15226	0.243523
45i	878.26	68.8869	0.081045	0.247985	0.305902	19.8796	1.74674	0.581407	1.71975	3171.95	4.84788	2954.49	40.7586	7.36039	5.32129	0.211472
46m	647.691	108.117	0.172481	0.164399	0.421281	10.4455	1.78169	0.460819	1.73117	2501.41	7.09039	2443.17	35.2039	2.38368
47m	202.747	166.897	0.850566	0.164806	0.73453	10.6742	1.97151	0.469743	1.82956	2505.58	12.3574	2482.43	37.6951	0.932357
48x	629.769	280.999	0.461037	0.286861	0.311349	26.0074	1.75355	0.657543	1.72569	3400.68	4.84755	3257.61	44.1307	4.3919	6.26819	0.207292
49i	1582.92	161.693	0.105547	0.257002	0.398875	20.822	1.7431	0.587605	1.69685	3228.42	6.29293	2979.7	40.4859	8.34698	6.11302	0.400355
50m	571.391	351.535	0.635694	0.16695	0.443777	10.8722	1.79956	0.472313	1.74398	2527.3	7.44986	2493.7	36.0653	1.34747
52i	1228.08	757.66	0.637472	0.267858	0.294988	22.5274	1.76908	0.609965	1.74432	3293.53	4.63033	3069.86	42.6022	7.2858	5.23244	0.2624
53x	979.806	368.361	0.38846	0.281636	0.44783	24.8585	1.78862	0.640157	1.73165	3372.02	6.98748	3189.63	43.5693	5.71819	5.6122	0.193714
54i	970.161	280.317	0.298551	0.25608	0.309302	21.0828	1.76109	0.597106	1.73372	3222.75	4.88195	3018.17	41.7844	6.77837	5.87428	0.269949
55i	873.827	92.6595	0.109566	0.252634	0.323503	20.6424	1.76899	0.592607	1.73916	3201.35	5.11478	2999.98	41.7173	6.71228	6.15193	0.249249
56m	888.497	84.5964	0.0983803	0.16483	0.288333	10.8309	1.70354	0.476571	1.67896	2505.82	4.85068	2512.31	34.9327	-0.258614
57i	1185.44	14.1908	0.0123692	0.211429	0.351928	16.9693	1.71504	0.582101	1.67855	2916.53	5.69799	2957.32	39.8122	-1.37919
58m	386.361	94.7302	0.253343	0.165949	0.415399	10.9123	1.75862	0.476913	1.70885	2517.2	6.98043	2513.8	35.5719	0.13507
59m	139.709	128.982	0.953937	0.162382	0.805039	9.96133	1.97439	0.444916	1.80281	2480.62	13.5774	2372.61	35.7852	4.55232
61x	966.743	511.738	0.546953	0.311571	0.526559	31.474	1.75612	0.732645	1.67532	3528.72	8.12194	3543.27	45.6666	-0.410483	5.60889	0.243545
62i	1596.38	219.454	0.142043	0.224308	0.374868	16.3225	1.71074	0.527767	1.66917	3011.87	6.01984	2732.04	37.1709	10.2428
63i	348.865	161.202	0.477446	0.260895	0.31408	24.462	1.7423	0.680024	1.71376	3252.12	4.94592	3344.45	44.7175	-2.76079	7.58857	0.291689
64m	1858.93	84.4261	0.0469274	0.170101	0.21783	12.0167	1.68994	0.512363	1.67584	2558.64	3.64555	2666.71	36.5994	-4.05252
65m	995.104	91.4108	0.0949165	0.182659	0.482958	13.3928	1.75981	0.531776	1.69224	2677.16	7.9912	2748.93	37.8716	-2.61074
66i	1793.6	361.224	0.208096	0.240966	0.220342	20.107	1.67897	0.605189	1.66445	3126.36	3.50486	3050.71	40.4533	2.47965	6.15366	0.223462
67m	326.945	173.778	0.549203	0.161578	1.08785	11.5278	2.05418	0.517442	1.74248	2472.24	18.3626	2688.32	38.3033	-8.0377
22BS15-1* (2.7 Ga monzogranite; GPS: N42°38′20.37″ E127°22′15.48″)
1	138.223	73.9122	0.552522	0.189643	0.855652	13.4616	2.13533	0.514822	1.9564	2739.07	14.0764	2677.18	42.8618	2.31158	5.97761	0.213738
2m	118.871	129.053	1.12178	0.161144	1.0887	9.83431	2.28487	0.442616	2.00882	2467.7	18.3853	2362.34	39.7315	4.46013
3m	158.112	118.566	0.774837	0.163168	0.941073	10.38	2.15023	0.461383	1.93335	2488.75	15.8588	2445.66	39.3484	1.76195
4	808.308	34.2993	0.0438451	0.19891	0.41037	14.3709	1.80179	0.523992	1.75444	2817.28	6.703	2716.09	38.8864	3.72546
7	464.326	397.474	0.8845	0.186722	0.475906	13.1584	1.83348	0.511099	1.77064	2713.5	7.84774	2661.32	38.6065	1.9607	6.35707	0.233747
8	122.975	50.8996	0.427672	0.187339	0.652659	13.4982	2.30052	0.522571	2.20599	2718.94	10.757	2710.07	48.8079	0.327181	6.54316	0.268431
9	327.611	322.108	1.01591	0.18815	0.500788	13.6093	1.79967	0.524602	1.72859	2726.06	8.24842	2718.67	38.3427	0.271804	6.02015	0.363217
10m	654.784	88.3793	0.139465	0.165659	0.360244	10.4551	1.73697	0.457733	1.6992	2514.26	6.05537	2429.54	34.3952	3.48693	5.30503	0.363745
11	148.892	62.5286	0.43393	0.186157	0.648031	13.5809	1.92017	0.52911	1.80751	2708.51	10.6911	2737.7	40.3187	-1.06629	6.35367	0.204871
12	152.432	78.6396	0.533063	0.186126	0.677543	13.5949	1.9322	0.529745	1.80951	2708.23	11.1782	2740.38	40.3949	-1.17315	4.55532	0.224742
13m	1196.62	176.381	0.152302	0.163473	0.271939	10.8206	1.70422	0.48007	1.68239	2491.91	4.58123	2527.57	35.1776	-1.41109
14	133.473	82.6532	0.639851	0.184159	0.731066	13.214	1.97027	0.520402	1.82962	2690.69	12.0811	2700.88	40.37	-0.377495	5.9181	0.300271
15	115.062	79.8211	0.716801	0.18435	0.726091	13.2927	1.99399	0.522958	1.8571	2692.4	11.997	2711.71	41.1085	-0.712101	5.36927	0.244197
16	109.113	71.0418	0.672746	0.1836	0.871894	12.6155	2.07102	0.498344	1.87854	2685.66	14.4151	2606.68	40.2769	3.03017	5.6131	0.235277
18	255.904	169.076	0.682679	0.18678	0.531453	13.6372	1.81907	0.529534	1.73971	2714.01	8.7633	2739.49	38.8265	-0.929977
19m	191.119	130.626	0.706218	0.162931	0.624168	10.7439	1.87168	0.478252	1.76454	2486.31	10.5209	2519.65	36.8008	-1.32308
20	180.918	105.487	0.602462	0.188004	0.722204	13.8326	1.91529	0.533627	1.77391	2724.78	11.8967	2756.71	39.7895	-1.15857	6.59605	0.247499
23	180.581	78.9895	0.451969	0.18295	0.55062	13.1817	1.84793	0.522562	1.76399	2679.8	9.10849	2710.03	39.0281	-1.1158	5.9904	0.271544
24m	874.068	82.0918	0.0970437	0.158184	0.330395	8.40415	1.71292	0.385328	1.68075	2436.34	5.59726	2101.13	30.1371	15.9539
25m	225.091	119.64	0.549202	0.163613	0.719312	10.3372	1.89574	0.458229	1.75397	2493.34	12.1162	2431.73	35.5302	2.53365
21LJ39-1* (2.5 Ga monzogranite with 3.6-3.2 Ga xenocrystic zircons; GPS: N42°38′42.27″; E127°23′12.1″)
1x	858.221	49.0429	0.0590458	0.177088	0.432646	11.391	2.14147	0.466521	2.09732	2625.79	7.19375	2468.29	43.0096	6.38117	7.03302	0.181682
2	1317.9	338.229	0.26518	0.166024	0.344627	10.5661	2.11666	0.461578	2.08842	2517.96	5.79074	2446.52	42.5166	2.92	6.14625	0.217746
3	1265.73	128.011	0.1045	0.162707	0.348498	10.5385	2.11515	0.469756	2.08624	2483.99	5.87562	2482.49	42.9843	0.0604264	5.56125	0.161225
4	161.198	120.247	0.770771	0.161482	0.878808	11.017	2.42066	0.49481	2.25551	2471.24	14.8356	2591.45	48.1299	-4.63887	6.41932	0.159178
5	3158.99	8817.48	2.88409	0.145252	0.421923	4.29379	2.11764	0.214396	2.07518	2290.77	7.2568	1252.2	23.6173	82.9401
6	222.691	116.265	0.539457	0.16153	0.707253	10.73	2.2751	0.481776	2.16237	2471.74	11.9389	2535	45.3223	-2.49534	6.03854	0.172903
7	974.606	92.7128	0.0982932	0.16793	0.38138	11.3399	2.11641	0.489757	2.08176	2537.12	6.39618	2569.63	44.1179	-1.26492	6.25761	0.301318
8	629.96	100.183	0.164322	0.162708	0.43705	10.7557	2.16345	0.479436	2.11885	2484	7.3686	2524.81	44.2641	-1.61616	5.19803	0.148124
9	258.479	152.273	0.608709	0.164858	0.674624	10.7238	2.28245	0.471777	2.18047	2506.11	11.349	2491.35	45.0571	0.592404	5.88161	0.169215
10	567.44	63.9683	0.116482	0.175425	0.502217	11.6112	2.2198	0.480049	2.16224	2610.09	8.36313	2527.48	45.2097	3.26866	5.51023	0.198496
11	1400.38	97.4526	0.0719052	0.162765	0.356972	10.0587	2.13528	0.44821	2.10523	2484.59	6.01814	2387.29	42.0018	4.07583	5.61641	0.210244
12	683.734	100.726	0.152219	0.16322	0.446521	10.216	2.16222	0.45395	2.11561	2489.3	7.52429	2412.79	42.5807	3.1709	5.75289	0.240337
13x	660.011	137.53	0.215308	0.192497	0.4487	14.2467	2.19481	0.53677	2.14845	2763.62	7.36491	2769.91	48.3753	-0.227125	6.55825	0.201274
14	1191.39	83.1102	0.0720795	0.164572	0.365451	10.8926	2.11294	0.480039	2.0811	2503.19	6.14966	2527.44	43.5125	-0.959405	5.15042	0.205438
15x	464.724	297.709	0.661925	0.303496	0.376216	30.0088	2.20369	0.717123	2.17134	3488.17	5.81994	3485.26	58.4572	0.0835478	6.34218	0.156365
16	1389.66	295.851	0.219977	0.159976	0.374172	8.90332	2.15556	0.403642	2.12283	2455.41	6.32665	2185.79	39.3526	12.3354	6.01653	0.316933
17x	741.964	402.578	0.560635	0.319458	0.317303	32.5164	2.14825	0.738222	2.12469	3567.24	4.8809	3563.98	58.1695	0.0912917	6.47776	0.252863
18	899.279	78.0834	0.0897174	0.167448	0.416462	11.1467	2.19283	0.482796	2.15292	2532.31	6.98786	2539.43	45.1884	-0.280547	2.08094	0.250301
19	432.485	107.453	0.256721	0.161318	0.547016	9.64459	2.20167	0.43361	2.13264	2469.53	9.23601	2321.97	41.5818	6.35489
20x	2320.5	592.796	0.263959	0.23943	0.277755	15.8769	2.11727	0.480933	2.09897	3116.19	4.42177	2531.33	43.9414	23.105	6.60931	0.41222
21	652.678	118.712	0.187936	0.164624	0.505386	10.3138	2.2159	0.454384	2.15749	2503.73	8.50397	2414.71	43.4522	3.68635
22	474.202	209.178	0.45579	0.164041	0.583917	10.1381	2.21983	0.448231	2.14165	2497.75	9.83123	2387.38	42.7299	4.62303	6.07041	0.28273
23x	1343.48	50.0764	0.0385138	0.215753	0.329493	16.621	2.18075	0.558726	2.15571	2949.27	5.31961	2861.36	49.8124	3.07215	6.57264	0.17413
24	1392.42	117.425	0.0871368	0.161706	0.383788	9.84461	2.19637	0.44154	2.16258	2473.59	6.47738	2357.53	42.7006	4.92282
25	3165.89	937.799	0.306074	0.148669	0.317274	5.95577	2.11841	0.290547	2.09452	2330.68	5.43396	1644.26	30.398	41.7464
26	1955.76	432.108	0.228292	0.160168	0.348022	7.80819	2.13282	0.353568	2.10424	2457.45	5.88329	1951.61	35.4328	25.9188
27	1480.01	117.753	0.0822094	0.162796	0.347979	9.36975	2.12803	0.417428	2.09938	2484.92	5.86633	2248.79	39.8557	10.5002
28	574.226	97.0351	0.174606	0.161968	0.537399	10.2959	2.19133	0.461037	2.12442	2476.31	9.06746	2444.14	43.2148	1.31651	5.36973	0.210141
29	1043.61	79.1894	0.0784044	0.159929	0.419668	8.48615	2.14642	0.384842	2.10499	2454.91	7.09628	2098.86	37.7095	16.9639
30x	1190.12	76.3498	0.0662874	0.17897	0.383442	12.5703	2.15385	0.509403	2.11944	2643.36	6.36492	2654.08	46.1101	-0.404	6.38921	0.175994
31	699.884	85.2776	0.125899	0.170924	0.434567	10.8723	2.156	0.461334	2.11175	2566.72	7.26708	2445.45	42.9761	4.95901	5.39104	0.252561
32	166.99	119.443	0.739067	0.162513	0.930254	10.0362	2.39751	0.447897	2.20968	2481.98	15.6871	2385.9	44.0645	4.02711	3.08	0.163162
33x	834.723	92.0266	0.113916	0.250622	0.320764	21.6144	2.12299	0.625493	2.09862	3188.71	5.0766	3131.74	52.0581	1.81913	6.93175	0.203317
34	648.135	585.654	0.933658	0.164379	0.445942	9.93921	2.1557	0.438536	2.10908	2501.21	7.5056	2344.08	41.4472	6.70322	5.94159	0.336575
35	268.677	141.339	0.543556	0.161437	0.644196	11.0166	2.29076	0.494926	2.19832	2470.78	10.8755	2591.96	46.9169	-4.67511	5.96956	0.233566
36	217.312	93.634	0.445207	0.155337	1.23979	8.9727	2.81746	0.418936	2.53002	2405.53	21.0697	2255.65	48.1534	6.64463
37	1595.27	84.821	0.0549391	0.164966	0.329289	10.5037	2.11681	0.461789	2.09104	2507.22	5.53892	2447.45	42.5833	2.44185	5.58033	0.224448
38	1154.61	92.0205	0.0823495	0.159824	0.388554	8.86049	2.12965	0.402081	2.0939	2453.81	6.5709	2178.62	38.7093	12.6316
39x	2970.82	599.783	0.208608	0.222242	0.266528	12.9247	2.52183	0.421786	2.50771	2997.01	4.28547	2268.58	47.9571	32.1095	5.839	0.277272
40	652.044	98.5122	0.156108	0.163599	0.445528	10.6944	2.16731	0.474105	2.12103	2493.2	7.50463	2501.54	43.9755	-0.333176
41	1225.17	91.632	0.0772792	0.164327	0.390499	10.8351	2.1729	0.478215	2.13752	2500.69	6.57279	2519.48	44.5773	-0.746082
42x	856.093	148.521	0.179258	0.305622	0.301576	28.563	2.12542	0.677826	2.10392	3498.96	4.66165	3336.01	54.7922	4.88458	5.49516	0.245202
43x	1276.94	90.95	0.0735943	0.235131	0.819608	17.1744	2.24842	0.529749	2.09371	3087.31	13.0789	2740.4	46.7396	12.6594	6.31855	0.205318
44x	1325.05	300.969	0.234694	0.191112	0.329941	12.315	2.11713	0.467353	2.09126	2751.76	5.42152	2471.94	42.9374	11.32	5.95023	0.263046
45x	1293.44	135.723	0.108423	0.175878	0.352006	10.8328	2.12744	0.446712	2.09812	2614.39	5.85933	2380.62	41.7632	9.81965	4.58195	0.374535
46	982.676	738.855	0.776893	0.167171	0.380914	10.5196	2.18052	0.456393	2.14699	2529.52	6.39315	2423.61	43.372	4.36999	5.18054	0.271029
47	634.303	105.115	0.171231	0.163235	1.14054	10.5512	2.40559	0.468797	2.11803	2489.46	19.2188	2478.29	43.5786	0.450726	6.21892	0.277162
48x	2186.18	728.817	0.344465	0.238166	0.269011	15.9574	2.08612	0.485937	2.0687	3107.76	4.28553	2553.08	43.611	21.7262	5.79412	0.279412
49	1447.22	69.0525	0.049301	0.17178	0.329555	11.2036	2.11701	0.473026	2.0912	2575.07	5.50651	2496.82	43.2901	3.13406	5.49962	0.334159
50	389.734	183.888	0.487526	0.161965	0.603856	10.9593	2.27248	0.490751	2.19078	2476.28	10.1888	2573.93	46.4915	-3.79359	5.99486	0.238232
51	962.686	74.0872	0.079519	0.165686	0.387941	10.6468	2.13838	0.46605	2.1029	2514.54	6.52075	2466.21	43.0944	1.95935	5.64275	0.322237
52	875.778	438.188	0.516986	0.166281	0.453941	10.2724	2.15755	0.448053	2.10926	2520.56	7.62556	2386.59	42.0719	5.61361	6.17465	0.175677
53	476.005	65.4873	0.142154	0.159649	0.526003	9.91531	2.18519	0.450442	2.12093	2451.95	8.89699	2397.22	42.4604	2.28326	4.98572	0.265443
54	1044.65	69.5271	0.0687692	0.173	0.371611	11.3054	2.12732	0.473957	2.09461	2586.89	6.20211	2500.89	43.4185	3.43871	5.73957	0.205355
55	2226.93	213.187	0.098916	0.162798	0.31058	9.93966	2.08875	0.442814	2.06553	2484.94	5.23584	2363.23	40.8659	5.15017	5.47236	0.290627
56	1400.09	723.907	0.534245	0.165821	0.336638	9.80562	2.10559	0.428879	2.07851	2515.9	5.65765	2300.66	40.2169	9.35571	4.91245	0.217167
57x	3067.01	835.868	0.281601	0.226205	0.287728	11.733	2.47852	0.376188	2.46177	3025.4	4.61524	2058.45	43.3803	46.9744	3.90688	0.194571
58	351.375	204.901	0.602538	0.162489	0.581831	10.8465	2.23834	0.484131	2.1614	2481.74	9.81181	2545.23	45.451	-2.49474	6.569	0.278182
59	1876.18	459.537	0.253081	0.165287	0.340582	9.5623	2.15713	0.419587	2.13008	2510.48	5.72702	2258.6	40.5857	11.1521	4.33163	0.24386
60x	937.843	93.7037	0.103238	0.179579	0.374104	12.1646	2.13081	0.491295	2.09771	2648.99	6.2066	2576.28	44.5494	2.8224	6.23646	0.275976
61x	1377.01	157.136	0.117911	0.230956	0.298514	17.5291	2.12259	0.550466	2.10149	3058.69	4.77488	2827.11	48.0965	8.1914	7.16947	0.205523
62	241.325	122.223	0.523314	0.162907	0.697985	10.6769	2.31119	0.47534	2.20328	2486.06	11.7655	2506.94	45.7614	-0.832684	5.61807	0.157045
63	879.223	106.482	0.125138	0.16414	0.415919	10.3971	2.18609	0.459406	2.14616	2498.77	7.00199	2436.94	43.5513	2.53738	5.97955	0.198302
64	1417.65	80.3511	0.0585646	0.161437	0.338846	10.075	2.10047	0.45263	2.07296	2470.77	5.72048	2406.93	41.6388	2.65222	6.21897	0.139004
65	628.901	243.73	0.400442	0.164033	0.452224	9.6902	2.15874	0.428451	2.11085	2497.66	7.61404	2298.73	40.8142	8.65394	5.88938	0.260678
66x	2032.95	378.427	0.19234	0.198849	0.432014	11.5619	2.12954	0.421702	2.08526	2816.78	7.05685	2268.2	39.8727	24.1856	5.38006	0.277676
67x	991.748	41.2913	0.04302	0.23102	0.56871	18.5702	2.18531	0.582995	2.11001	3059.14	9.09648	2960.96	50.0943	3.31571	6.85273	0.373938
68	1309.31	367.238	0.289812	0.249765	0.289146	21.2429	2.1235	0.616854	2.10372	3183.28	4.57817	3097.39	51.739	2.77311	6.70546	0.234324
69	131.591	115.796	0.909242	0.164749	1.00485	11.067	2.55642	0.487198	2.35065	2505	16.9062	2558.54	49.6412	-2.09249	5.14223	0.291759
70	899.633	122.136	0.140278	0.167738	0.388904	10.4843	2.13405	0.453322	2.09831	2535.21	6.5236	2410.01	42.1923	5.19513	6.28845	0.19749
71	637.421	123.427	0.200077	0.163988	0.465053	9.88743	2.18097	0.43729	2.13081	2497.21	7.83039	2338.5	41.7915	6.78704	4.9843	0.278224
72	1037.24	60.7577	0.060525	0.166275	0.378536	10.67	2.14455	0.46541	2.11088	2520.5	6.35892	2463.4	43.2173	2.31779	5.53801	0.175655
73	1017.48	877.037	0.890647	0.160456	0.428046	8.69711	2.18448	0.393114	2.14213	2460.48	7.23386	2137.25	38.9668	15.1234
Spot	U (ppm)	Th (ppm)	Th/U	Isotopic ratios						Age (Ma)				O isotope standard	δ18O	1σ (‰)
				207Pb/206Pb	Error(%)	207Pb/235U	Error(%)	206Pb/238U	Error(%)	207Pb/206Pb	1σ	206Pb/238U	1σ		(‰)
Standards:
TEMORA	154.775	39.1745	0.261526	0.0576	4.1	0.520	4.6	0.0654	2.0	515.771	89.7512	408.566	8.1075	TEM-1	8.66	0.24		TEMORA: weighted mean age = 417.3 ± 2.6 Ma
TEMORA	216.599	70.0841	0.334331	0.0445	8.0	0.402	8.3	0.0654	2.0	-83.1905	196.972	408.66	7.79601	TEM-2	8.57	0.2
TEMORA	294.384	180.916	0.635005	0.0471	7.5	0.431	7.8	0.0664	1.9	55.9378	179.923	414.169	7.6111	TEM-4	8.38	0.23
TEMORA	190.356	100.624	0.546194	0.0527	4.7	0.482	5.1	0.0663	2.0	317.926	107.769	414.018	7.9509	TEM-5	8.3	0.27
TEMORA	208.017	51.5307	0.255964	0.0478	6.7	0.440	7.0	0.0667	2.1	96.8167	164.846	406.971	7.78096	TEM-6	7.84	0.36
TEMORA	119.072	60.7553	0.527214	0.0515	3.2	0.477	3.7	0.0671	1.9	89.9124	159.251	416.226	8.42107	TEM-8	8.22	0.2
TEMORA	222.934	106.008	0.491333	0.0471	4.2	0.424	4.7	0.0653	2.1	262.474	72.7215	418.96	7.64208	TEM-9	8.32	0.27
TEMORA	141.113	43.1416	0.315894	0.0522	3.5	0.466	3.9	0.0647	1.8	52.1995	101.035	407.831	8.12964	TEM-10	8.49	0.24
TEMORA	627.16	342.483	0.564253	0.0523	2.0	0.487	2.6	0.0675	1.7	296.165	78.7713	404.311	7.16935	TEM-12	8.64	0.22
TEMORA	479.167	265.578	0.572687	0.0507	5.8	0.464	6.2	0.0664	1.9	299.055	44.7017	420.987	7.0723	TEM-13	8.78	0.29
TEMORA	256.64	131.992	0.531419	0.0491	4.4	0.448	4.7	0.0662	1.8	276.016	108.455	415.968	7.50981	TEM-14	7.64	0.17
TEMORA	128.235	62.2528	0.501608	0.0441	12	0.407	12	0.0670	2.0	225.858	135.119	414.446	7.80487	TEM-15	8.09	0.26
TEMORA	226.724	126.686	0.577358	0.0515	3.2	0.499	4.5	0.0703	3.2	151.764	102.626	413.373	7.28946	TEM-16	8.1	0.24
TEMORA	147.15	45.5228	0.319655	0.0546	4.2	0.497	4.6	0.0661	1.8	-104.054	283.089	417.803	7.94351	TEM-17	7.49	0.23
TEMORA	231.772	58.5308	0.260937	0.0530	2.0	0.495	2.6	0.0678	1.7	394.563	95.1059	412.598	7.22219	TEM-18	8.07	0.19
TEMORA	250.67	78.1758	0.322243	0.0509	4.6	0.469	5.1	0.0668	2.3	230.239	85.8519	424.618	7.38382	TEM-19	8.27	0.2
TEMORA	451.97	208.372	0.476368	0.0544	3.0	0.513	3.5	0.0685	1.7	330.232	45.0062	422.609	7.09928	TEM-20	8.07	0.18
TEMORA	124.727	35.1428	0.291131	0.0523	2.9	0.493	3.4	0.0684	1.7	237.321	105.706	416.85	9.4156	TEM-21	7.79	0.27
TEMORA	387.252	88.8606	0.237098	0.0485	6.4	0.448	6.7	0.0670	1.9	385.625	67.077	426.962	7.21639	TEM-22	8.49	0.17
TEMORA	391.567	204.608	0.539921	0.0482	6.1	0.449	6.3	0.0675	1.8	296.485	66.274	426.722	7.20472	TEM-23	8.01	0.33
TEMORA	176.757	44.4788	0.260009	0.0453	8.8	0.417	9.1	0.0667	2.3	122.559	150.804	418.3	7.53934	TEM-24	8.23	0.28
TEMORA	192.103	98.0791	0.52754	0.0523	3.3	0.494	3.8	0.0686	1.8	109.831	143.24	421.148	7.50814	TEM-25	7.82	0.22
TEMORA	349.022	143.554	0.424987	0.0558	2.3	0.523	3.2	0.0680	2.2	446	51	424	8.9	TEM-26	8.55	0.34
TEMORA	218.278	109.35	0.517631	0.0494	5.5	0.454	6.0	0.0667	2.3	169	130	416	9.3	TEM-27	8.11	0.22
TEMORA	127.065	61.6905	0.501653	0.0492	11	0.460	11	0.0678	3.1	156	250	423	13	TEM-28	8.36	0.12
TEMORA	524.618	256.296	0.504792	0.0549	2.2	0.503	3.1	0.0664	2.2	409	48	414.6	8.7	TEM-29	8.29	0.22
TEMORA	202.352	86.6714	0.442568	0.0524	3.8	0.485	4.5	0.0671	2.3	303	87	418.4	9.3	TEM-30	8.33	0.19
TEMORA	269.103	80.0807	0.307484	0.0540	3.3	0.505	4.0	0.0679	2.2	369	73	423.3	9.2	TEM-31	8.11	0.34			TEMORA: weighted δ18O value = 8.22 ±0.11‰
TEMORA	169.234	57.0684	0.348434	0.0549	4.8	0.508	5.3	0.0672	2.3	407	110	419.1	9.4	TEM-32	7.9	0.25
TEMORA	117.346	50.372	0.44354	0.0532	6.3	0.494	6.7	0.0673	2.4	336	140	420.2	9.9	TEM-33	8.19	0.39
TEMORA	187.331	102.878	0.567446	0.0499	4.7	0.465	5.2	0.0675	2.3	191	110	421.1	9.4	TEM-34	8.59	0.24
TEMORA	131.317	41.7092	0.328188	0.0534	7.7	0.494	8.1	0.0670	2.4	346	170	418.3	9.9	TEM-35	8.66	0.26
TEMORA	223.636	128.641	0.594362	0.0489	4.8	0.456	5.3	0.0676	2.3	141	110	421.9	9.2	TEM-36	7.99	0.17
TEMORA	150.132	78.4157	0.539688	0.0593	3.5	0.557	4.2	0.0681	2.3	578	76	424.9	9.6
TEMORA	195.887	98.9138	0.521752	0.0524	5.1	0.490	5.6	0.0678	2.3	302	120	422.8	9.4
TEMORA	194.901	94.7239	0.502177	0.0514	5.2	0.476	5.7	0.0672	2.3	257	120	419.3	9.4
TEMORA	225.634	109.512	0.5015	0.0529	3.6	0.490	4.2	0.0672	2.2	323	81	419.2	9.1
TEMORA	125.71	32.6355	0.268246	0.0478	7.8	0.437	8.2	0.0663	2.8	90	180	414	11
TEMORA	474.092	97.6327	0.212787	0.0547	2.6	0.499	3.3	0.0661	2.1	401	57	412.4	8.6
TEMORA	208.981	96.4333	0.476797	0.0533	5.8	0.492	6.2	0.0669	2.3	343	130	417.4	9.3
TEMORA	190.729	97.3189	0.527221	0.0567	3.1	0.523	3.8	0.0669	2.3	479	67	417.5	9.2
