# Supplementary material for: Archaean multi-stage magmatic underplating drove formation of continental nuclei in the North China Craton
Source: Nat Commun. 2024 Jul 24;15:6231. doi: 10.1038/s41467-024-50435-5 (PMC11266541; doi:10.1038/s41467-024-50435-5)
Supplement: Supplementary file 7 — Supplementary Data 4 [file 41467_2024_50435_MOESM7_ESM.xlsx]

## Sheet: S1-LA U-Pb dating of this study
Table S1. LA-ICP-MS zircon U-Pb data
Spot	U	Th	Th/U	Isotopic ratios						Age (Ma)				Discordance (%)
	ppm	ppm		207Pb/206Pb	1σ	207Pb/235U	1σ	206Pb/238U	1σ	207Pb/206Pb	1σ	206Pb/238U	1σ
22BS20-3 (~3.57 Ga tonalite)
1	561.402	263.171	0.468774	0.297647	0.00670825	28.1799	0.802429	0.668851	0.0140443	3457.98	29.6025	3301.44	54.2795	4.74163
2	813.203	479.6	0.589766	0.315779	0.00595245	30.4789	0.724073	0.694876	0.0124141	3549.7	34.41	3401.19	47.2525	4.36626
3	491.036	125.721	0.256033	0.258662	0.00518263	22.9669	0.483663	0.642264	0.00997033	3238.57	31.785	3197.91	39.1748	1.27166
4	906.4	581.052	0.641054	0.168922	0.00354827	11.0511	0.331779	0.469706	0.00991946	2547.22	30.5575	2482.27	43.5293	2.61631
5	774.694	298.61	0.385455	0.32001	0.00730791	32.3932	0.998044	0.728822	0.0165969	3570.06	35.1825	3529.03	61.9156	1.16271
6	1825.72	1972.97	1.08065	0.162024	0.00388227	9.45935	0.266486	0.41591	0.00846484	2476.84	40.4325	2241.89	38.5581	10.4804
7	2574.44	2075.88	0.806342	0.233384	0.00711778	20.7828	0.628008	0.607557	0.0134224	3075.62	48.7725	3060.21	53.8503	0.503429
8	504.908	121.205	0.240053	0.287901	0.00757007	28.3773	0.977248	0.687931	0.0154991	3406.48	40.925	3374.72	59.2211	0.941096
9	1016.01	140.793	0.138575	0.308119	0.00680839	29.729	0.839814	0.684996	0.0150209	3522.22	34.26	3363.5	57.4953	4.71898
10	474.571	197.103	0.415328	0.2529	0.0047283	21.0958	0.425651	0.600529	0.00804543	3202.78	29.6275	3031.97	32.4457	5.63353
11	1383.74	196.296	0.141859	0.162846	0.00302559	10.386	0.210059	0.460281	0.00710599	2487.03	31.1725	2440.8	31.3971	1.89425
12	1215.81	685.359	0.563705	0.238213	0.00522281	19.1807	0.471717	0.571018	0.0102471	3109.26	34.88	2912	42.0767	6.77414
13	832.799	421.139	0.505692	0.161519	0.00420306	10.1777	0.234344	0.442507	0.00695159	2471.91	44.9075	2361.85	31.0921	4.6597
14	1551.13	697.468	0.449651	0.253544	0.00612171	22.0991	0.59037	0.619863	0.0127429	3207.1	43.67	3109.37	50.7396	3.14299
15	1021.06	1112.17	1.08923	0.155485	0.00476053	9.39147	0.289762	0.416795	0.00873194	2407.1	52.1525	2245.91	39.7488	7.17686
16	812.299	431.098	0.530714	0.163274	0.00462404	10.1802	0.252535	0.438442	0.00669724	2500	47.065	2343.66	30.0405	6.67063
17	775.993	131.572	0.169553	0.280205	0.00753099	25.1724	0.765411	0.628916	0.0118267	3363.89	41.9775	3145.3	46.8348	6.9495
18	1703.91	2263.81	1.3286	0.149512	0.00432778	7.96696	0.253226	0.367386	0.00836465	2340.44	45.37	2017.09	39.4494	16.0307
19	503.674	191.257	0.379723	0.254998	0.00568901	23.3625	0.509203	0.649937	0.00951669	3216.36	35.1825	3227.96	37.2232	-0.35945
20	618.72	349.649	0.565116	0.31122	0.00588422	29.9553	0.576215	0.691859	0.00939553	3526.86	34.595	3389.71	35.8461	4.0462
21	1451.98	854.3	0.588369	0.158928	0.00352507	9.67155	0.209813	0.434862	0.00726819	2444.13	37.345	2327.6	32.678	5.00661
22	592.343	82.4241	0.139149	0.243387	0.00671629	21.5226	0.701708	0.614537	0.00993927	3142.29	44.6	3088.14	39.7199	1.75338
23	1151.22	777.461	0.675334	0.1562	0.00387794	9.75812	0.218831	0.437509	0.00577871	2416.66	42.7425	2339.48	25.945	3.29931
24	371.853	200.013	0.537883	0.165813	0.00355535	11.3367	0.308609	0.489342	0.00975487	2516.66	36.1125	2567.83	42.2454	-1.99256
25	598.188	292.77	0.489428	0.299497	0.0081288	30.3943	0.778923	0.710227	0.0112381	3467.59	41.9775	3459.32	42.4012	0.239353
26	420.409	201.523	0.479349	0.305785	0.00736219	30.6097	0.857318	0.714707	0.0122504	3499.69	37.345	3476.18	46.0934	0.676305
27	627.223	201.452	0.321181	0.306404	0.00799753	31.7546	0.848275	0.726143	0.0136984	3502.78	40.435	3519.03	51.193	-0.461917
28	742.436	242.12	0.326115	0.256771	0.00641525	24.61	0.540374	0.675431	0.0103388	3226.85	39.5025	3326.8	39.8202	-3.00451
29	657.972	278.569	0.423375	0.28989	0.00910708	28.1009	0.603828	0.662718	0.0105482	3416.97	48.77	3277.7	40.9339	4.24896
30	1297.19	162.122	0.124979	0.203045	0.00463956	15.6815	0.537222	0.545678	0.0110852	2850.92	37.0375	2807.17	46.2568	1.55837
31	737.251	225.425	0.305764	0.29176	0.00844102	29.2483	1.10534	0.696018	0.0153172	3426.85	45.065	3405.53	58.2482	0.625962
32	490.452	133.866	0.272945	0.258535	0.00532462	23.2168	0.559863	0.645799	0.0101904	3237.96	32.4	3211.77	39.9525	0.815376
33	1040.73	300.156	0.28841	0.287538	0.00595542	26.5677	0.647943	0.663969	0.0107561	3404.63	32.1	3282.55	41.7079	3.71905
34	809.076	180.559	0.223167	0.234183	0.00536934	20.1409	0.519772	0.623021	0.0122671	3080.55	36.73	3121.93	48.7526	-1.32522
35	1337.27	467.838	0.349847	0.245326	0.00656937	20.9066	0.565168	0.601893	0.00967408	3154.64	37.9625	3037.46	38.9654	3.85762
21LJ38-1 (~3.2 Ga monzogranite with ~3.57 Ga xenocrysts)
1	929.28	51.686	0.0556194	0.193375	0.00179329	14.2428	0.334395	0.607427	0.0159711	2771.08	15.2112	3059.69	64.0504	-9.43265
2	496.848	186.174	0.37471	0.273862	0.00212614	27.6502	0.605744	0.732458	0.0141109	3328.28	12.1537	3542.57	52.5062	-6.04909
3	464.954	223.44	0.480564	0.257879	0.00222846	24.1227	0.198895	0.680241	0.00685012	3233.8	13.6276	3345.29	26.2812	-3.33268
4	330.165	75.9284	0.229971	0.299215	0.00177719	29.8959	0.313876	0.725634	0.00874875	3466.17	9.20293	3517.13	32.6825	-1.44896
5	220.058	156.567	0.711483	0.164004	0.00093409	10.6112	0.100376	0.468826	0.00458234	2497.37	9.58976	2478.41	20.1111	0.764851
6	522.172	0	0	0.166444	0.00143004	10.382	0.0586156	0.452878	0.00402107	2522.2	14.4305	2408.04	17.8415	4.74088
7	422.72	204.545	0.483877	0.255352	0.00136413	22.8089	0.207391	0.648372	0.0072215	3218.26	8.43495	3221.84	28.2417	-0.111331
8	295.577	151.723	0.513312	0.164225	0.000963155	10.7545	0.123539	0.473956	0.00538206	2499.64	9.87259	2500.89	23.5387	-0.0500728
9	230.566	219.106	0.950299	0.167316	0.00134825	10.6902	0.106978	0.462961	0.00351114	2530.97	13.5225	2452.62	15.4715	3.19482
10	510.477	251.684	0.493037	0.259542	0.00164558	24.8427	0.365265	0.698915	0.0108278	3243.93	9.99072	3416.53	41.0855	-5.05198
11	163.366	149.231	0.913481	0.163546	0.00116043	10.9303	0.138973	0.48409	0.00516221	2492.65	11.9524	2545.06	22.423	-2.05908
12	405.316	154.891	0.38215	0.304694	0.0033263	30.3689	0.435441	0.725044	0.00730616	3494.25	16.8806	3514.93	27.3028	-0.58824
13	240.652	489.575	2.03437	0.300768	0.00213489	29.9382	0.391582	0.72089	0.00663457	3474.19	10.9917	3499.38	24.853	-0.720033
14	609.127	275.482	0.452257	0.305646	0.00290377	30.3351	0.292777	0.72061	0.00685169	3499.08	14.6853	3498.33	25.6704	0.0212038
15	461.383	174.899	0.379076	0.256301	0.0020638	22.9347	0.332476	0.648123	0.00718792	3224.11	12.7081	3220.87	28.1146	0.100704
16	298.141	200.498	0.672494	0.164401	0.000987319	10.8326	0.0731619	0.47714	0.00304042	2501.43	10.1077	2514.8	13.2688	-0.531409
17	625.439	197.643	0.316006	0.255962	0.00167903	23.7236	0.323496	0.671933	0.00833327	3222.02	10.3543	3313.33	32.1303	-2.75592
18	816.588	303.299	0.371422	0.166287	0.00164312	10.5874	0.150449	0.461183	0.00437593	2520.62	16.599	2444.78	19.3056	3.10209
19	523.677	229.893	0.438997	0.2583	0.00137407	23.0474	0.356833	0.64674	0.0102715	3236.36	8.38747	3215.46	40.2092	0.650204
20	741.785	411.482	0.554719	0.259663	0.00162696	22.9358	0.209206	0.641524	0.00569233	3244.66	9.8725	3195	22.3543	1.55423
21	633.027	101.763	0.160757	0.194614	0.00119632	14.7246	0.220491	0.548791	0.00764044	2781.55	10.0734	2820.14	31.8012	-1.36855
22	695.904	354.112	0.508852	0.165871	0.00202771	11.0091	0.232073	0.484547	0.00925043	2516.41	20.5441	2547.04	40.1686	-1.20273
23	652.805	279.279	0.427814	0.311918	0.00351514	30.6888	0.612772	0.738679	0.0100693	3530.44	17.3805	3565.68	37.3335	-0.988266
24	239.91	188.231	0.784591	0.16552	0.00156195	10.8685	0.13803	0.476122	0.00496031	2512.84	15.8643	2510.35	21.6623	0.0992001
25	1109.73	20.4965	0.0184699	0.18975	0.00275741	12.6606	0.355619	0.479921	0.0141423	2740	23.9042	2526.92	61.6029	8.43223
26	502.598	262.132	0.521553	0.256945	0.00144159	23.0113	0.295675	0.652915	0.00536593	3228.07	8.85177	3239.58	20.9273	-0.355355
27	378.799	182.016	0.480508	0.257284	0.00162179	23.0886	0.345322	0.649888	0.00780588	3230.15	9.9435	3227.77	30.499	0.0738508
28	128.106	76.1336	0.594302	0.167497	0.000797087	11.9397	0.0914348	0.517116	0.00364929	2532.79	7.98445	2686.94	15.5063	-5.73689
29	643.182	428.063	0.665538	0.301577	0.00292036	29.5549	0.308034	0.710934	0.00625418	3478.34	14.9909	3461.98	23.5643	0.472725
30	291.588	293.108	1.00521	0.165946	0.0014557	10.5448	0.118513	0.460915	0.00281973	2517.17	14.7408	2443.59	12.4423	3.01087
31	610.892	5.26319	0.00861558	0.204924	0.0035007	17.2056	0.433283	0.610905	0.0082726	2865.82	27.7824	3073.63	33.1047	-6.76101
32	765.864	223.228	0.291472	0.30085	0.00313186	29.7302	0.638049	0.71945	0.0130683	3474.6	16.1199	3493.99	48.9946	-0.554759
33	354.942	127.33	0.358736	0.259229	0.00320491	23.3896	0.395511	0.654717	0.0100969	3242.02	19.4843	3246.61	39.3351	-0.14123
34	483.278	290.382	0.600859	0.168188	0.00254909	11.3894	0.286474	0.493357	0.00762315	2539.69	25.4122	2585.19	32.9071	-1.7597
35	804.881	20.3751	0.0253144	0.19897	0.00246136	15.1996	0.342953	0.552938	0.00799633	2817.77	20.2051	2837.38	33.1937	-0.691238
36	650.471	126.403	0.194326	0.166722	0.00189708	11.198	0.256797	0.486366	0.00743761	2525	19.1062	2554.93	32.2572	-1.17145
37	488.284	103.451	0.211866	0.190245	0.00202526	13.8864	0.275833	0.529189	0.00723135	2744.28	17.5047	2738.03	30.4843	0.227995
38	245.731	70.8727	0.288416	0.258336	0.00328323	22.8303	0.397194	0.644471	0.00990191	3236.58	20.038	3206.57	38.816	0.936098
39	638.395	241.321	0.378013	0.301354	0.0033515	29.4329	0.682497	0.704351	0.0138094	3477.19	17.2183	3437.13	52.2317	1.16577
40	627.018	164.505	0.262361	0.219644	0.00312486	17.6896	0.285374	0.586375	0.00876342	2978.08	22.9123	2974.71	35.6112	0.113422
41	378.521	157.852	0.417023	0.297914	0.00394871	29.2031	0.498607	0.71632	0.0115107	3459.41	20.5473	3482.24	43.2335	-0.655672
42	425.636	188.036	0.441777	0.256212	0.00143279	22.7252	0.311845	0.643571	0.00917446	3223.56	8.82603	3203.04	35.9841	0.640809
43	299.18	91.1515	0.304672	0.167317	0.000961483	11.219	0.236977	0.486293	0.00986733	2530.98	9.64335	2554.62	42.797	-0.925394
44	637.336	272.193	0.42708	0.304934	0.00237481	29.5287	0.567847	0.708273	0.0145431	3495.47	12.0413	3451.94	54.8804	1.26094
45	195.617	160.074	0.818304	0.168796	0.00126801	11.0933	0.140643	0.477233	0.00671208	2545.74	12.5879	2515.2	29.2905	1.21413
46	508.216	196.007	0.385676	0.258604	0.00155567	22.8398	0.381313	0.640031	0.0107537	3238.22	9.48337	3189.14	42.2693	1.53905
47	648.196	336.008	0.518373	0.27948	0.00397172	25.8066	0.42929	0.670292	0.0100794	3360.03	22.1937	3307	38.9009	1.60344
48	136.29	55.8207	0.409574	0.302135	0.00397129	29.4019	0.545322	0.705314	0.0105327	3481.2	20.3438	3440.77	39.8155	1.17505
49	280.843	85.3937	0.304063	0.301792	0.00258335	29.5217	0.610523	0.708385	0.0133748	3479.44	13.2505	3452.37	50.4684	0.784334
50	441.902	97.8076	0.221333	0.238788	0.00245942	21.0141	0.6305	0.642152	0.0184398	3111.91	16.4024	3197.47	72.3871	-2.67599
Z2010-3 (~3.2 Ga monzogranite with ~3.57 Ga xenocrysts)
1	598	266.6	0.45	0.3004	0.0084	31.91	0.68	0.7624	0.013	3469	22.5	3650	23.5	-4.9589
2	217.1	139.2	0.64	0.1642	0.0046	11.43	0.17	0.5008	0.0069	2496	23.5	2616	15	-4.58716
3	665	70.7	0.11	0.2916	0.0079	28.69	0.48	0.7059	0.011	3424.7	21	3441	21.5	-0.4737
4	547	102.1	0.19	0.218	0.0064	17.81	0.32	0.59	0.011	2962	23.5	2987	22.5	-0.83696
5	737	555	0.75	0.1644	0.0045	10.87	0.16	0.4755	0.0068	2500	23	2507	15	-0.279218
6	503	55.7	0.11	0.2507	0.0074	22.65	0.57	0.647	0.012	3186	23.5	3215	23.5	-0.902022
7	2241	497.2	0.22	0.252	0.007	22.27	0.4	0.637	0.014	3195	22	3175	27	0.629921
8	745	542	0.73	0.1639	0.0045	10.85	0.25	0.478	0.01	2494	23	2515	22.5	-0.83499
9	945	546	0.58	0.2751	0.0078	25.46	0.48	0.6651	0.011	3333	22.5	3285	21	1.46119
10	666	710	1.07	0.16566	0.0045	11.293	0.15	0.4911	0.0067	2512.3	23	2575	14.5	-2.43495
11	620	267.4	0.43	0.3089	0.0084	32.5	0.45	0.7579	0.01	3513.5	21	3635	19	-3.3425
12	1008	472	0.47	0.2923	0.0081	27.06	0.6	0.669	0.013	3428	22	3298	25	3.94178
13	743	236.4	0.32	0.2856	0.0083	27.81	0.73	0.697	0.013	3394	23.5	3405	25.5	-0.323054
14	462	770	1.67	0.3089	0.0084	33.73	0.5	0.7882	0.012	3513.4	21	3745	21.5	-6.18425
15	715	322.9	0.45	0.2926	0.0081	28.86	0.63	0.711	0.013	3429	21.5	3456	25.5	-0.78125
16	328.9	138.5	0.42	0.3165	0.0087	33.87	0.45	0.773	0.011	3551	21	3691	19	-3.79301
17	285.323	199.451	0.699036	0.16593	0.00167067	10.8377	0.203756	0.470609	0.00832856	2517	16.9196	2486.23	36.5082	1.23775
18	587.441	341.87	0.581965	0.311809	0.00296133	29.8605	0.464368	0.69128	0.0110331	3529.9	14.6479	3387.5	42.0534	4.20369
19	1125.05	126.502	0.112441	0.181594	0.00199373	11.5032	0.151562	0.457722	0.00666073	2667.48	18.183	2429.49	29.4554	9.79568
20	490.945	249.428	0.508057	0.256651	0.00257608	22.8524	0.322903	0.641998	0.00880519	3226.26	15.8382	3196.86	34.5688	0.919655
21	417.819	159.347	0.381379	0.298605	0.00491539	29.0678	0.743049	0.698646	0.0144067	3463	25.5115	3415.51	54.6737	1.39039
22	525.971	225.52	0.428768	0.295188	0.00377057	29.1905	0.610549	0.7099	0.0121689	3445.15	19.8222	3458.08	45.8773	-0.373784
23	620.058	80.7938	0.1303	0.289547	0.00357303	26.4997	0.399907	0.66119	0.00888242	3415.18	19.1921	3271.78	34.4691	4.38297
24	1284.13	76.6645	0.0597013	0.201896	0.00462683	15.1793	0.44995	0.544313	0.0135466	2841.59	37.3508	2801.48	56.5475	1.43175
25	498.551	245.934	0.493297	0.293182	0.00391048	26.4361	0.482433	0.648731	0.00851449	3434.57	20.7146	3223.25	33.291	6.55613
26	237.344	125.438	0.528505	0.165036	0.00282284	10.7223	0.213093	0.469724	0.00743683	2507.92	28.769	2482.35	32.619	1.03
27	611.127	319.599	0.522967	0.294649	0.00355591	28.8373	0.784276	0.704392	0.013573	3442.31	18.7319	3437.28	51.3365	0.146369
28	319.432	155.608	0.487138	0.162288	0.00396822	10.4847	0.314079	0.467279	0.00941998	2479.64	41.2431	2471.62	41.3862	0.324604
29	634.672	237.317	0.37392	0.254776	0.00315277	22.6028	0.2798	0.639748	0.00775886	3214.69	19.5444	3188.03	30.5028	0.836235
30	189.467	166.133	0.876843	0.164892	0.00441583	10.7126	0.297743	0.470801	0.0104553	2506.45	45.0498	2487.07	45.8247	0.779251
31	598.58	304.404	0.508543	0.299749	0.00369058	29.4552	0.638861	0.707184	0.0107296	3468.92	19.0733	3447.83	40.5154	0.611765
32	275.98	200.109	0.725086	0.166044	0.00174116	10.4261	0.17211	0.453492	0.00635983	2518.16	17.6194	2410.76	28.2066	4.45491
33	740.191	356.098	0.48109	0.291183	0.00576828	25.6561	0.627637	0.639317	0.0126825	3423.94	30.7896	3186.33	49.8724	7.45706
34	1397.9	70.1271	0.0501661	0.177923	0.00397978	13.0193	0.396991	0.524747	0.0122481	2633.6	37.1642	2719.28	51.7833	-3.15069
35	236.142	111.225	0.471012	0.261314	0.00343742	23.7373	0.402164	0.656256	0.00956132	3254.64	20.7105	3252.6	37.2142	0.0628175
36	1484.69	64.5213	0.0434577	0.20256	0.00543496	15.4196	0.424229	0.545945	0.0137784	2846.94	43.7098	2808.29	57.4544	1.37637
37	628.665	207.512	0.330083	0.292222	0.00503149	27.4978	0.561909	0.674077	0.00935163	3429.47	26.7504	3321.59	36.0106	3.24777
38	790.976	345.528	0.436838	0.256256	0.00317098	22.6895	0.4526	0.635293	0.00992623	3223.84	19.5296	3170.49	39.1297	1.68258
39	427.568	166.186	0.388678	0.255088	0.00543912	22.2272	0.42209	0.631032	0.0110011	3216.62	33.6714	3153.67	43.4801	1.99611
40	1157.61	101.122	0.0873542	0.18235	0.00350694	12.6283	0.290638	0.498486	0.012128	2674.36	31.8303	2607.29	52.1739	2.57246
41	729.207	146.68	0.201151	0.254304	0.00322679	21.772	0.326483	0.616065	0.00683717	3211.76	20.045	3094.24	27.2732	3.79797
42	467.3	236.688	0.506502	0.169707	0.00209626	12.8941	0.215088	0.548957	0.0101307	2554.76	20.6802	2820.83	42.1617	-9.4325
43	599.743	283.418	0.472567	0.320454	0.00545004	32.4047	0.563616	0.729919	0.0138685	3572.02	26.1524	3533.12	51.6799	1.101
44	442.214	168.141	0.380225	0.178368	0.00227159	12.7001	0.281734	0.510785	0.00874987	2637.76	21.1513	2659.98	37.3351	-0.83546
45	984.552	749.873	0.761639	0.165373	0.00178225	10.5321	0.149397	0.459416	0.00576203	2511.35	18.1207	2436.98	25.4516	3.05164
46	600.792	122.612	0.204084	0.288214	0.00435385	26.0098	0.532344	0.648316	0.00852502	3408	23.5069	3221.62	33.3406	5.78528
47	940.351	363.551	0.386612	0.250456	0.00406392	23.4067	0.722009	0.669817	0.0171991	3187.65	25.6825	3305.17	66.398	-3.5555
48	495.603	311.195	0.627912	0.165235	0.00175681	10.6875	0.150311	0.466954	0.0055945	2509.95	17.8793	2470.19	24.5846	1.60956
49	648.001	286.177	0.441631	0.28745	0.00537487	29.1771	0.884265	0.721868	0.0148734	3403.87	29.1057	3503.05	55.6838	-2.83125
50	398.503	139.882	0.35102	0.165196	0.00214648	11.0653	0.2097	0.483626	0.00854311	2509.55	21.8511	2543.04	37.1201	-1.31689
51	545.04	324.596	0.595546	0.290585	0.00367638	28.4721	0.619785	0.701192	0.0118929	3420.74	19.6687	3425.17	45.0664	-0.129299
52	524.159	134.45	0.256506	0.196473	0.00435529	14.8398	0.336795	0.544279	0.0104868	2797.12	36.2742	2801.34	43.7758	-0.150417
53	1519.8	374.799	0.24661	0.228768	0.0037211	18.6389	0.534562	0.583491	0.0114268	3043.45	26.0512	2962.98	46.5187	2.71584
54	745.05	191.997	0.257696	0.295349	0.00441112	29.0843	0.69162	0.710788	0.0131033	3446	23.1756	3461.43	49.3744	-0.445686
55	507.429	129.537	0.255281	0.161142	0.00170016	10.6034	0.146234	0.475433	0.00623613	2467.68	17.8175	2507.34	27.2467	-1.58192
56	690.992	193.204	0.279604	0.289788	0.00345815	26.9125	0.400169	0.671221	0.00799302	3416.47	18.5579	3310.58	30.8315	3.19843
21LJ39-1 (~2.5 Ga monzogranite with 3.6-3.2 Ga xenocrysts)
1	918.804	16.2013	0.017633	0.19308	0.00155	14.4796	0.27206	0.54095	0.00758	2768.5	13.2	2787.4	31.7	-0.678051
2	453.651	255.837	0.563952	0.31706	0.00205	32.3712	0.5485	0.73973	0.01125	3555.6	10	3569.6	41.7	-0.392201
3	824.159	193.671	0.234993	0.16647	0.00148	11.1616	0.2383	0.48591	0.0096	2522.5	15	2552.9	41.6	-1.1908
4	738.906	727.359	0.984373	0.16787	0.00148	10.7805	0.16733	0.46415	0.00511	2536.5	14.8	2457.9	22.5	3.19785
5	880.635	368.335	0.41826	0.16667	0.00174	11.0294	0.17963	0.48024	0.00676	2524.4	17.6	2528.3	29.4	-0.154254
6	474.941	184.437	0.388336	0.16702	0.00186	11.1277	0.22181	0.48337	0.00834	2528	18.7	2541.9	36.3	-0.546835
7	743.845	100.533	0.135153	0.16687	0.00223	10.6496	0.1538	0.46034	0.00434	2526.5	22.5	2441	19.1	3.50266
8	775.747	107.363	0.138399	0.16673	0.00155	11.045	0.16996	0.47977	0.00505	2525.1	15.6	2526.3	22	-0.0475003
9	774.181	68.0156	0.087855	0.1672	0.00159	11.0596	0.12919	0.47945	0.0039	2529.9	15.9	2524.9	17	0.198028
10	743.018	95.6386	0.128716	0.16431	0.0019	11.0705	0.26323	0.48628	0.01054	2500.5	19.4	2554.6	45.7	-2.11775
11	449.032	296.952	0.661317	0.26178	0.00346	23.3126	0.35454	0.64773	0.00803	3257.5	20.8	3219.3	31.4	1.18659
12	796.181	860.705	1.08104	0.16752	0.0017	11.2448	0.19925	0.48728	0.00693	2533.1	17	2558.9	30	-1.00825
13	743.27	299.124	0.402444	0.29836	0.00333	29.0574	0.49836	0.70415	0.00694	3461.8	17.3	3436.4	26.3	0.739146
14	736.211	61.5541	0.0836093	0.16987	0.00198	10.8807	0.15529	0.46557	0.00573	2556.4	19.5	2464.1	25.2	3.74579
15	762.415	93.419	0.12253	0.16782	0.00199	10.9898	0.11898	0.47517	0.00428	2536	19.9	2506.2	18.7	1.18905
16	190.973	94.6881	0.49582	0.25904	0.00255	23.3862	0.3371	0.65512	0.0078	3240.9	15.5	3248.2	30.4	-0.22474
17	302.013	375.071	1.2419	0.17575	0.00172	12.2152	0.18875	0.50395	0.00656	2613.2	16.3	2630.7	28.1	-0.665222
18	172.139	88.5075	0.514164	0.17639	0.00203	12.1541	0.17268	0.5	0.00581	2619.3	19.1	2613.8	25	0.210422
19	660.706	191.564	0.289939	0.16628	0.00193	11.1425	0.17902	0.48546	0.00601	2520.5	19.5	2551	26.1	-1.19561
20	858.327	305.338	0.355736	0.16701	0.00131	11.0335	0.12746	0.47933	0.004	2527.9	13.2	2524.4	17.4	0.138647
21	332.418	419.511	1.262	0.16711	0.00175	10.9878	0.1734	0.47665	0.00621	2528.9	17.6	2512.6	27.1	0.64873
22	371.675	146.186	0.393318	0.30022	0.00264	29.4744	0.45138	0.71318	0.00694	3471.4	13.6	3470.4	26.1	0.0288151
23	144.603	136.141	0.941486	0.1653	0.00119	10.9705	0.19123	0.48151	0.00798	2510.6	12.1	2533.9	34.7	-0.919531
24	306.412	263.763	0.860812	0.16766	0.00169	11.0502	0.16999	0.47801	0.00639	2534.4	17	2518.6	27.9	0.627333
25	476.476	404.464	0.848866	0.16784	0.00121	10.9022	0.15735	0.47208	0.00524	2536.2	12.1	2492.7	23	1.7451
26	409.457	147.676	0.360662	0.2608	0.00297	24.3278	0.3672	0.67579	0.00873	3251.5	17.9	3328.2	33.6	-2.30455
27	735.985	145.217	0.19731	0.16613	0.0016	10.9008	0.1179	0.47675	0.00576	2519	16.2	2513.1	25.1	0.23477
28	680.671	153.91	0.226116	0.16356	0.00197	11.2183	0.16155	0.49837	0.00693	2492.8	20.2	2606.8	29.8	-4.37318
29	917.476	383.128	0.417589	0.166	0.00167	11.0297	0.14982	0.48192	0.00541	2517.7	16.9	2535.6	23.6	-0.705947
30	593.25	200.652	0.338225	0.16696	0.00149	10.9896	0.14458	0.47792	0.0057	2527.4	15	2518.2	24.9	0.36534
31	969.589	126.169	0.130126	0.16781	0.00122	11.0117	0.13379	0.47692	0.00522	2535.9	12.2	2513.8	22.8	0.879147
32	1017.39	259.95	0.255506	0.25714	0.00152	22.7813	0.26897	0.64335	0.00723	3229.3	9.3	3202.2	28.3	0.846293
33	821.152	488.509	0.594906	0.16761	0.00132	10.9313	0.11899	0.47338	0.00453	2533.9	13.2	2498.4	19.8	1.42091
34	830.845	71.988	0.0866444	0.16703	0.00129	10.9938	0.1375	0.47836	0.00488	2528.1	12.9	2520.1	21.3	0.317448
35	2249.57	184.064	0.0818222	0.20835	0.00178	16.0784	0.20043	0.56094	0.0064	2892.7	13.9	2870.5	26.4	0.773384
36	862.071	82.9196	0.0961865	0.16744	0.00123	10.8272	0.10706	0.47014	0.0044	2532.3	12.4	2484.2	19.3	1.93624
37	814.759	44.1341	0.0541683	0.17933	0.00161	12.2072	0.20596	0.49355	0.00583	2646.6	14.9	2586	25.2	2.34339
38	255.677	98.8556	0.386643	0.30495	0.00343	29.2601	0.49224	0.69972	0.01032	3495.5	17.4	3419.6	39.2	2.21956
39	433.844	386.589	0.891079	0.17866	0.00147	12.2783	0.16995	0.49856	0.00563	2640.5	13.7	2607.6	24.2	1.2617
40	1096.51	174.788	0.159404	0.1682	0.00135	10.4423	0.12585	0.45041	0.00436	2539.8	13.5	2397.1	19.4	5.95303
41	673.808	756.338	1.12248	0.16708	0.00176	11.0559	0.12036	0.48177	0.00502	2528.6	17.7	2535	21.8	-0.252465
42	409.702	246.108	0.6007	0.32561	0.00259	33.4175	0.50986	0.74375	0.00979	3596.5	12.2	3584.5	36.2	0.334775
21LJ35-1 (~2.5 Ga monzogranite with 3.6-3.2 Ga xenocrysts)
1	484.099	180.157	0.37215	0.16614	0.00173	11.3262	0.27063	0.49315	0.01124	2519.2	17.4	2584.3	48.5	-2.51906
2	159.494	118.584	0.743501	0.16681	0.00165	11.3357	0.32989	0.49322	0.01114	2525.9	16.6	2584.6	48.1	-2.27114
3	312.459	280.296	0.897063	0.16727	0.00082	10.8954	0.17341	0.47261	0.00693	2530.5	8.3	2495	30.4	1.42285
4	234.666	113.513	0.483722	0.16631	0.00074	11.1493	0.16423	0.48676	0.00705	2520.8	7.5	2556.6	30.6	-1.4003
5	302.924	132.373	0.436985	0.16694	0.00123	11.4345	0.2856	0.49604	0.01081	2527.2	12.4	2596.7	46.6	-2.67647
6	737.853	136.277	0.184694	0.16631	0.00113	11.1642	0.15712	0.48766	0.00739	2520.8	11.4	2560.5	32	-1.55048
7	1821.02	378.605	0.207908	0.2195	0.00196	15.645	0.24295	0.5181	0.00698	2977	14.4	2691.1	29.6	10.6239
8	342.727	265.235	0.773896	0.16885	0.00113	11.0381	0.19824	0.47314	0.00701	2546.2	11.3	2497.3	30.7	1.95811
9	365.235	343.186	0.939629	0.16692	0.00172	11.2499	0.17656	0.48876	0.00796	2527	17.3	2565.3	34.5	-1.493
10	182.653	139.057	0.761319	0.3405	0.00176	36.3156	0.40573	0.77396	0.00807	3665	7.9	3695.2	29.3	-0.817276
11	934.681	970.399	1.03821	0.16399	0.00093	11.2552	0.19082	0.49579	0.00723	2497.2	9.6	2595.7	31.2	-3.79474
12	1387.15	466.274	0.336138	0.15946	0.00086	9.32593	0.24152	0.42341	0.01088	2449.9	9.2	2276	49.3	7.6406
13	963.709	941.309	0.976756	0.16586	0.0013	11.0038	0.15127	0.48061	0.00553	2516.3	13.2	2529.9	24.1	-0.537571
14	588.257	374.726	0.637011	0.16647	0.00133	10.9089	0.14507	0.47546	0.00641	2522.5	13.4	2507.5	28	0.598205
15	287.53	228.698	0.795389	0.17823	0.00167	12.7227	0.18085	0.51771	0.00754	2636.5	15.6	2689.5	32	-1.97063
16	215.869	129.861	0.601574	0.16494	0.00141	10.8441	0.11918	0.47677	0.00399	2507	14.4	2513.2	17.4	-0.246697
17	440.833	253.868	0.575882	0.16512	0.00136	10.9191	0.13147	0.47919	0.00457	2508.8	13.8	2523.7	19.9	-0.590403
18	147.752	65.5236	0.443469	0.31536	0.00243	31.4087	0.31397	0.72278	0.00692	3547.4	11.8	3506.5	25.9	1.16641
19	631.367	591.842	0.937398	0.16626	0.00141	10.8288	0.12187	0.47367	0.00473	2520.3	14.3	2499.6	20.7	0.828133
20	828.129	114.061	0.137733	0.19728	0.00261	14.8072	0.24597	0.54423	0.00726	2803.8	21.6	2801.2	30.3	0.0928174
21	135.219	154.743	1.14439	0.1676	0.00185	10.6358	0.12257	0.461	0.00503	2533.9	18.6	2444	22.2	3.6784
22	327.361	270.227	0.825471	0.16486	0.00167	10.7998	0.14843	0.47606	0.00514	2506.1	17	2510.1	22.5	-0.159356
23	1846.86	2426.07	1.31362	0.15397	0.00148	7.73736	0.11788	0.3648	0.00459	2390.5	16.4	2004.9	21.7	19.2329
24	816.1	689.378	0.844722	0.16475	0.00185	8.70947	0.12233	0.38478	0.00444	2505	18.9	2098.6	20.7	19.3653
25	264.901	178.146	0.672501	0.16646	0.00172	10.7505	0.14793	0.46959	0.00507	2522.4	17.4	2481.8	22.2	1.63591
26	531.714	165.575	0.311399	0.17616	0.00205	11.4828	0.14622	0.47448	0.00602	2617.1	19.4	2503.2	26.3	4.55018
27	257.658	124.723	0.484064	0.16627	0.00141	10.7637	0.12773	0.47064	0.00484	2520.4	14.3	2486.4	21.2	1.36744
28	436.733	515.66	1.18072	0.16345	0.00139	10.8812	0.20714	0.48243	0.00841	2491.6	14.3	2537.8	36.5	-1.82047
29	643.395	531.631	0.826289	0.16052	0.0024	10.1684	0.20142	0.46128	0.0074	2461.2	25.3	2445.2	32.6	0.654343
30	841.086	715.385	0.850549	0.34004	0.00435	36.2963	0.50784	0.77375	0.01528	3663	19.6	3694.4	55.5	-0.849935
31	604.976	265.932	0.439575	0.16398	0.00152	10.8063	0.14635	0.47861	0.00654	2497.1	15.6	2521.2	28.5	-0.955894
32	1113.24	540.876	0.485858	0.16563	0.0017	10.7675	0.16877	0.471	0.00515	2514	17.3	2488	22.6	1.04502
33	146.712	155.681	1.06113	0.16491	0.00238	10.9879	0.21512	0.48463	0.00735	2506.6	24.3	2547.4	31.9	-1.60163
34	1364.13	972.826	0.713147	0.15832	0.00125	10.1392	0.17068	0.46293	0.00704	2437.8	13.4	2452.5	31	-0.599388
35	659.839	598.954	0.907727	0.16392	0.00198	10.8399	0.18508	0.47923	0.00518	2496.5	20.4	2523.9	22.6	-1.08562
36	1375.1	1455.55	1.0585	0.15865	0.00136	9.61992	0.17856	0.43901	0.00712	2441.3	14.5	2346.2	31.9	4.05336
22BS16-1 (~2.5 Ga monzogranite with 3.6-3.2 Ga xenocrysts)
1	315.862	201.957	0.639383	0.16246	0.00409697	10.7962	0.192617	0.469219	0.0059892	2481.17	42.5925	2480.14	26.3126	0.0416855
2	889.367	547.389	0.615481	0.168953	0.00255677	10.7964	0.191008	0.465067	0.0062355	2547.22	25.31	2461.89	27.4689	3.46569
3	1199.28	217.837	0.18164	0.277946	0.00515708	21.5894	0.43538	0.558327	0.00870605	3351.54	29.015	2859.71	36.0479	17.1986
4	1735.61	1092.72	0.629589	0.171169	0.00310396	11.2773	0.231273	0.471837	0.00717208	2568.82	30.2475	2491.61	31.4414	3.099
5	557.155	252.182	0.452625	0.168055	0.00308749	10.9664	0.173902	0.470844	0.00639028	2538.58	30.8625	2487.26	28.0395	2.06326
6	1351.71	245.148	0.181361	0.162545	0.00285923	10.0263	0.1684	0.44208	0.00559445	2483.33	34.26	2359.95	25.0409	5.22819
7	942.745	113.094	0.119962	0.244773	0.00504592	19.4504	0.473362	0.563886	0.00916896	3151.55	32.7175	2882.67	37.8269	9.32752
8	807.86	470.482	0.582381	0.170775	0.00261118	11.9119	0.412918	0.504862	0.0154278	2565.12	25.6175	2634.66	66.1039	-2.63939
9	509.464	69.1267	0.135685	0.166771	0.0033712	11.1877	0.180343	0.483365	0.00610054	2525.61	33.95	2541.91	26.5473	-0.641136
10	1131.38	795.349	0.702992	0.163292	0.0038222	10.8684	0.196168	0.472148	0.0055354	2489.82	39.1975	2492.97	24.2764	-0.126669
11	712.066	197.141	0.276857	0.16306	0.00345605	10.3236	0.192348	0.454767	0.00588563	2487.34	36.265	2416.41	26.1132	2.93549
12	518.189	275.902	0.532435	0.166129	0.0033015	10.811	0.186887	0.46773	0.00613662	2520.37	33.3325	2473.6	26.9857	1.89088
13	1808.27	417.236	0.230737	0.16122	0.00299186	9.65725	0.164811	0.429682	0.00556324	2468.2	31.485	2304.29	25.1154	7.11349
14	2228.97	800.689	0.359219	0.18012	0.00263996	11.2467	0.229044	0.453053	0.00828851	2654.02	25.155	2408.81	36.7947	10.1797
15	1235.36	247.636	0.200457	0.165453	0.00355104	11.1353	0.295544	0.475991	0.00941498	2512.03	36.11	2509.78	41.1424	0.0898446
16	509.301	755.752	1.4839	0.166078	0.0030316	10.7624	0.177328	0.464999	0.00585346	2518.21	31.325	2461.59	25.7912	2.30001
17	2414.37	5537.95	2.29374	0.164685	0.00251654	7.74484	0.118851	0.341994	0.00375998	2505.55	25.9275	1896.25	18.0905	32.1318
18	2654.22	640.764	0.241413	0.18806	0.00294214	12.883	0.301533	0.494316	0.00884927	2725.01	25.9275	2589.32	38.201	5.24011
19	664.094	215.988	0.325237	0.194924	0.00320281	13.9592	0.26888	0.519147	0.00786939	2784.26	26.85	2695.56	33.425	3.29059
20	691.671	118.849	0.171829	0.161298	0.00378886	10.7674	0.203838	0.476096	0.00712185	2469.43	39.5075	2510.24	31.1321	-1.62552
21	302.348	245.33	0.811417	0.164768	0.00347362	10.4485	0.197195	0.455273	0.0065304	2505.24	35.4975	2418.65	28.9571	3.58012
22	1326.28	540.931	0.407857	0.27187	0.00605033	21.0536	0.834949	0.546652	0.0163282	3316.97	34.105	2811.23	68.0726	17.9899
23	1120.28	794.36	0.709074	0.161286	0.00301621	10.2142	0.259966	0.453705	0.0101577	2469.43	31.4825	2411.7	45.063	2.39383
24	1823.5	729.913	0.400282	0.168345	0.00356574	11.2935	0.198975	0.474747	0.0065391	2542.59	35.4975	2504.35	28.6157	1.52708
25	396.484	303.535	0.765568	0.164181	0.00365332	11.2285	0.176504	0.487673	0.00687832	2499.07	37.3475	2560.6	29.8373	-2.40272
26	916.343	172.16	0.187877	0.27125	0.00620451	24.5926	0.794924	0.63747	0.012398	3313.27	36.575	3179.06	48.8388	4.22157
27	335.142	157.689	0.470514	0.167399	0.00251451	11.3485	0.209447	0.49202	0.00772903	2531.79	25.31	2579.41	33.423	-1.84618
28	1100.4	490.611	0.445848	0.1664	0.00256404	10.2027	0.192535	0.44527	0.00713438	2521.91	25.9225	2374.19	31.8477	6.2219
29	1491.64	181.237	0.121502	0.194636	0.00371916	14.1951	0.464244	0.52201	0.0110341	2783.34	31.17	2707.7	46.7575	2.79332
30	1792.34	229.662	0.128136	0.181892	0.0042881	11.6182	0.215276	0.455215	0.00612095	2670.06	39.195	2418.4	27.1464	10.4063
31	1389.76	375.408	0.270125	0.163882	0.00400912	9.42157	0.18516	0.411643	0.00682416	2495.99	41.355	2222.43	31.1863	12.3092
32	939.46	585.723	0.623467	0.168078	0.00273692	10.9715	0.216828	0.476409	0.0082279	2538.58	27.4675	2511.6	35.9509	1.07404
33	1009.48	585.881	0.580379	0.160895	0.0034219	10.6882	0.190743	0.472795	0.00686818	2465.12	36.575	2495.81	30.0922	-1.2296
34	1383.15	55.2479	0.0399436	0.174374	0.00326935	11.7761	0.189173	0.488716	0.00657005	2611.11	31.4825	2565.12	28.4832	1.79301
35	983.147	538.791	0.548027	0.311044	0.00585734	31.7884	0.602291	0.738081	0.0114889	3527.78	28.37	3563.46	42.655	-1.00112
22BS15-1 (~2.7 Ga monzogranite)
1	180.159	269.742	0.667893	0.187532	0.00391769	13.8071	0.213883	0.519268	0.00523255	2720.68	33.7975	2696.08	22.2499	0.912783
2	132.457	247.153	0.535931	0.184003	0.0029738	12.1059	0.212057	0.47466	0.00600332	2700	26.8525	2503.96	26.2781	7.82907
3	44.1999	83.7455	0.527789	0.186662	0.00316049	13.8085	0.248554	0.533243	0.00623761	2713.27	27.78	2755.1	26.2678	-1.51826
4	53.2155	78.8505	0.674891	0.185167	0.00337131	13.6778	0.26379	0.532157	0.00633939	2699.69	29.9425	2750.53	26.7138	-1.84846
5	39.2811	88.0131	0.446309	0.187988	0.00348268	13.62	0.258448	0.522348	0.00588354	2724.39	30.5575	2709.13	24.9569	0.563324
6	231.601	373.871	0.619468	0.185536	0.00313144	13.182	0.253139	0.51609	0.00601436	2702.78	27.3175	2682.58	25.6141	0.75289
7	65.6653	134.06	0.489819	0.184293	0.00335708	13.6878	0.273612	0.539144	0.00633516	2691.66	30.2475	2779.86	26.576	-3.17275
8	85.2221	152.313	0.559521	0.189537	0.00305654	13.21	0.234838	0.5055	0.00610696	2737.97	21.1425	2637.39	26.1882	3.81364
9	130.12	238.588	0.545374	0.190138	0.00300743	13.2852	0.218756	0.506582	0.00583609	2743.53	25.925	2642.02	25.0124	3.84185
10	54.4348	103.269	0.527114	0.187623	0.00314861	13.6653	0.260934	0.526969	0.00713889	2721.3	28.2425	2728.67	30.1743	-0.270028
11	56.3637	118.381	0.476123	0.188985	0.00309614	13.6117	0.229048	0.520798	0.00629201	2744.45	27.625	2702.56	26.7107	1.54988
12	150.719	203.902	0.739174	0.190427	0.00309191	13.9833	0.238851	0.529862	0.00674123	2745.99	26.0775	2740.87	28.4442	0.186723
13	102.781	154.494	0.665278	0.190507	0.00343762	13.8434	0.250509	0.524063	0.00658476	2746.61	29.63	2716.39	27.8905	1.11248
14	258.814	282.713	0.915465	0.192242	0.00341563	13.5029	0.226476	0.505418	0.00575309	2761.43	29.315	2637.04	24.6767	4.71682
15	90.5336	194.518	0.465425	0.195001	0.00368784	13.7898	0.26538	0.507128	0.00616519	2784.88	31.6325	2644.36	26.4089	5.3141
16	70.2952	305.199	0.230326	0.187914	0.00352002	13.4234	0.250669	0.512973	0.00663001	2723.77	30.095	2669.31	28.2856	2.04032
17	113.128	178.045	0.635393	0.187797	0.00336388	13.5635	0.255212	0.518847	0.00657806	2724.08	29.6325	2694.29	27.957	1.10568
18	56.9459	102.015	0.558211	0.183485	0.00444104	12.9644	0.238254	0.498759	0.00600074	2684.88	40.125	2608.46	25.8486	2.92966
19	49.1005	99.7671	0.492151	0.181472	0.00428452	13.4132	0.23313	0.521743	0.00557604	2666.36	38.7375	2706.57	23.6664	-1.48554
20	124.22	337.791	0.367742	0.187034	0.0028382	13.4739	0.210965	0.519734	0.00576063	2716.36	25.775	2698.05	24.4789	0.678544
21	143.681	883.866	0.16256	0.162531	0.0023752	10.6392	0.161832	0.472417	0.00474974	2483.33	24.695	2494.15	20.8385	-0.433862
22	157.454	245.003	0.64266	0.185656	0.00297929	13.5951	0.235198	0.529384	0.00623792	2705.55	27.01	2738.86	26.3346	-1.21594
23	176.64	274.891	0.64258	0.185209	0.0030435	13.3106	0.226391	0.52011	0.00559781	2701.85	27.165	2699.65	23.7836	0.0815842
24	63.9251	111.699	0.572296	0.177822	0.00344347	12.6467	0.242895	0.5163	0.00612689	2632.41	26.7	2683.47	26.0882	-1.90271
25	83.7302	253.732	0.329994	0.180859	0.00348114	12.7447	0.249795	0.511693	0.00633897	2660.81	31.79	2663.85	27.0699	-0.114183
26	91.6807	168.884	0.542861	0.183787	0.00343383	13.257	0.260188	0.523099	0.006392	2687.35	30.0925	2712.31	27.0933	-0.920247
27	123.233	223.183	0.552159	0.179396	0.00433417	14.1478	0.292508	0.559058	0.00744297	2647.22	40.125	2862.73	30.8141	-7.52809
28	46.1258	111.273	0.41453	0.183074	0.00324882	13.7945	0.255941	0.545954	0.00648126	2681.17	29.3175	2808.32	27.0685	-4.52769
29	85.2291	133.329	0.639238	0.186457	0.00314375	13.9159	0.250164	0.540181	0.00632489	2722.22	27.78	2784.2	26.5154	-2.2261
30	79.5695	409.171	0.194465	0.177389	0.00273145	13.0198	0.215634	0.530211	0.0056373	2628.7	25.6225	2742.34	23.7947	-4.14395
31	39.5176	116.927	0.337968	0.183635	0.00325576	13.3197	0.247432	0.524185	0.00573907	2687.04	29.63	2716.9	24.3172	-1.09917
32	118.711	231.629	0.512504	0.169729	0.00295927	10.5272	0.210624	0.447266	0.00572464	2555.24	29.0175	2383.08	25.5312	7.22407
33	78.9821	131.797	0.59927	0.181401	0.00316675	12.9005	0.2283	0.513383	0.00577345	2665.74	28.7025	2671.05	24.6349	-0.19877
34	68.7819	121.587	0.565701	0.181371	0.0034087	13.3729	0.25757	0.532462	0.00661397	2665.74	30.4	2751.82	27.8618	-3.12777
35	66.9464	125.039	0.535402	0.185205	0.00373181	13.7141	0.286902	0.533901	0.00710359	2701.85	33.335	2757.87	29.8909	-2.03118
22BS19-1 (~2.6 Ga monzogranite)
1	480.761	345.479	1.39158	0.177493	0.00273312	12.2309	0.202669	0.500254	0.00549902	2629.32	24.8475	2614.89	23.6708	0.551926
2	806.758	828.572	0.973672	0.16928	0.00350541	11.2295	0.170645	0.471445	0.0047073	2550.3	34.1075	2489.89	20.6665	2.42629
3	1382.86	1338.3	1.03329	0.173075	0.00241269	10.8949	0.169469	0.458715	0.00593517	2587.35	23.4575	2433.88	26.2619	6.30549
4	1409.06	1480.84	0.951527	0.174716	0.00299267	12.1211	0.189501	0.498731	0.0061218	2603.39	27.93	2608.34	26.369	-0.189843
5	136.171	140.642	0.968217	0.178991	0.00281804	12.1655	0.247776	0.494901	0.00761301	2643.52	26.2375	2591.84	32.8592	1.9938
6	637.027	1118.85	0.569359	0.170203	0.00239626	9.81933	0.144375	0.420734	0.00435326	2561.11	23.4625	2263.81	19.7902	13.1327
7	384.27	353.445	1.08721	0.17296	0.00417475	11.9925	0.178361	0.490977	0.00575108	2586.73	41.205	2574.9	24.9043	0.459376
8	468.441	1293.38	0.362185	0.170232	0.00270221	9.11759	0.180368	0.390538	0.00556169	2561.11	26.5475	2125.32	25.8091	20.5045
9	409.368	575.948	0.710772	0.179569	0.00307197	12.09	0.202967	0.493306	0.0062044	2650.01	28.3975	2584.96	26.82	2.51622
10	502.617	626.852	0.801811	0.177985	0.00377571	12.2056	0.225059	0.494905	0.00628678	2635.19	35.185	2591.86	27.1463	1.67171
11	1018.07	693.51	1.46799	0.176102	0.00471901	12.2624	0.398854	0.478846	0.00837354	2616.36	43.9825	2522.24	36.5264	3.73154
12	505.888	510.825	0.990334	0.176839	0.00300814	11.7844	0.187805	0.48824	0.00578904	2623.14	28.3975	2563.06	25.1138	2.34434
13	562.342	630.22	0.892294	0.180276	0.00288473	12.3873	0.205201	0.502013	0.006027	2655.25	27.3175	2622.44	25.9057	1.25104
14	470.527	547.357	0.859634	0.173288	0.00459366	10.2053	0.154403	0.411646	0.00439244	2590.74	43.37	2222.44	20.0943	16.5717
15	409.833	305.397	1.34197	0.174704	0.00314175	12.5191	0.201612	0.516943	0.0066458	2603.39	29.94	2686.2	28.2793	-3.08291
16	262.586	352.421	0.745092	0.177022	0.00323399	12.0218	0.209861	0.488234	0.00598103	2624.99	30.2475	2563.03	25.9443	2.41762
17	398.453	949.246	0.419757	0.174711	0.00240936	11.12	0.199085	0.462117	0.00647051	2603.39	23.9175	2448.9	28.5588	6.30868
18	1322.55	690.79	1.91455	0.175845	0.00242901	11.8098	0.177741	0.487468	0.00542651	2613.89	22.84	2559.71	23.5581	2.11635
19	444.005	595.009	0.746216	0.176808	0.00326623	11.8499	0.204875	0.480991	0.00637451	2633.34	30.56	2531.58	27.7805	4.01936
20	294.908	527.78	0.558771	0.171874	0.00268524	11.5704	0.205498	0.486953	0.00591013	2576.24	25.925	2557.48	25.6595	0.73356
21	724.892	618.842	1.17137	0.175347	0.00374884	11.7177	0.212796	0.481829	0.00594087	2609.57	41.205	2535.23	25.8808	2.93242
22	229.931	640.719	0.358864	0.177796	0.00299451	12.2984	0.222721	0.502998	0.00654425	2632.41	27.78	2626.67	28.1044	0.218653
23	163.446	468.477	0.348889	0.166777	0.00276361	12.4927	0.338454	0.545422	0.0135689	2525.61	28.0825	2806.1	56.6202	-9.99583
24	560.607	392.323	1.42894	0.174097	0.00325445	11.9275	0.194019	0.491868	0.0056042	2597.22	31.175	2578.75	24.256	0.716277
25	2980.34	1396.56	2.13406	0.171256	0.00309628	10.8116	0.194785	0.452924	0.0064055	2570.06	30.2475	2408.24	28.45	6.71941
26	279.407	225.882	1.23696	0.176442	0.0029542	11.7256	0.19174	0.482747	0.00555058	2619.45	27.78	2539.22	24.1707	3.1595
27	576.522	552.473	1.04353	0.170231	0.00255198	11.2812	0.170807	0.479738	0.00478309	2561.11	25.005	2526.12	20.8819	1.38502
28	178.661	226.347	0.789321	0.171074	0.00336679	12.2401	0.217754	0.511244	0.0055506	2568.21	38.12	2661.94	23.7204	-3.52103
29	588.068	686.273	0.856902	0.17425	0.00278147	12.322	0.218697	0.51016	0.00582463	2599.07	26.54	2657.31	24.905	-2.19161
30	1019.35	1089.54	0.935583	0.165357	0.00381567	10.1128	0.226883	0.431181	0.00715206	2522.22	38.89	2311.04	32.2389	9.13782
31	444.286	350.047	1.26922	0.170493	0.00300838	11.3968	0.222634	0.48193	0.00577114	2562.65	29.63	2535.67	25.1418	1.0641
32	484.584	339.302	1.42818	0.171088	0.00286942	11.7469	0.205798	0.496121	0.00519687	2568.21	28.09	2597.1	22.4359	-1.11258
33	805.424	625.654	1.28733	0.172892	0.00264758	12.0086	0.198984	0.502862	0.00563411	2587.04	25.925	2626.08	24.2087	-1.48678
34	894.917	668.823	1.33805	0.167632	0.00305727	9.98823	0.161105	0.427436	0.00489196	2600	30.555	2294.15	22.1272	13.3319
35	522.869	706.951	0.739612	0.163817	0.00262685	10.7202	0.178509	0.475341	0.00520537	2495.37	26.855	2506.94	22.7848	-0.461609
36	469.063	604.463	0.776	0.159282	0.00242111	8.96065	0.185852	0.408439	0.00662857	2447.83	25.925	2207.78	30.3623	10.8729
37	280.493	423.385	0.6625	0.167682	0.00262927	11.8187	0.183778	0.513431	0.00543829	2534.87	25.77	2671.26	23.2091	-5.10588
38	1765.02	733.466	2.4064	0.172099	0.00279426	11.4403	0.177589	0.484364	0.00440939	2588.89	27.1625	2546.25	19.1987	1.67476
39	188.489	319.607	0.58975	0.165419	0.00355848	10.6394	0.185796	0.465328	0.00518476	2522.22	36.4175	2463.04	22.848	2.40271
40	415.757	548.239	0.758349	0.171303	0.00333751	11.3541	0.214927	0.485863	0.00703912	2572.22	31.945	2552.75	30.5703	0.762754
21LJ06-3(~2.5 Ga syenogranite)
1	179	71	0.4	0.1672	0.002	11.0872	0.2186	0.4829	0.0055	2530	20	2540	24	-0.393701
2	268	113	0.42	0.1673	0.002	11.0155	0.2063	0.4767	0.0047	2531	20	2513	21	0.716275
3	281	129	0.46	0.1674	0.0019	10.8403	0.1878	0.4706	0.0043	2532	20	2486	19	1.85036
4	242	93	0.39	0.1666	0.0023	10.7968	0.2005	0.4687	0.0054	2524	23	2478	24	1.85634
5	364	205	0.56	0.1668	0.0017	11.1302	0.197	0.484	0.0058	2525	18	2545	25	-0.785855
6	381	175	0.46	0.1671	0.0017	10.9072	0.1953	0.4724	0.0058	2529	17	2494	26	1.40337
7	147	60	0.41	0.1666	0.002	11.013	0.1928	0.478	0.005	2523	20	2518	22	0.19857
8	303	179	0.59	0.1673	0.0014	10.7099	0.1405	0.4641	0.0041	2530	14	2458	18	2.92921
9	343	206	0.6	0.1657	0.0021	10.4903	0.1718	0.4586	0.0041	2514	21	2434	18	3.28677
10	533	297	0.56	0.1674	0.0018	10.4687	0.1395	0.4529	0.0037	2532	18	2408	16	5.1495
11	159	69	0.43	0.1666	0.0022	10.5866	0.1817	0.4596	0.0044	2524	22	2438	19	3.52748
12	168	72	0.42	0.1668	0.0014	10.5275	0.1413	0.4564	0.004	2525	15	2424	18	4.16667
13	274	133	0.48	0.167	0.0019	10.7592	0.1463	0.4673	0.0041	2528	19	2471	18	2.30676
14	304	122	0.4	0.1663	0.0012	10.5762	0.1452	0.4596	0.0049	2521	12	2438	21	3.40443
15	241	94	0.39	0.1664	0.0014	10.6876	0.1412	0.4651	0.0048	2521	14	2462	21	2.39643
21LJ18-1(~2.5 Ga syenogranite)
1	141	95	0.68	0.1647	0.0014	10.7628	0.1322	0.4693	0.00424213	2520	14	2480	19	1.6129
2	196	78	0.4	0.1647	0.0013	10.5162	0.12	0.4559	0.00392395	2528	13	2421	17	4.41966
3	165	112	0.68	0.1647	0.0011	10.4401	0.1204	0.4547	0.00414233	2520	12	2416	18	4.30464
4	194	92	0.48	0.1647	0.0009	10.7551	0.0911	0.4669	0.00336964	2527	9	2470	15	2.30769
5	74	27	0.36	0.1647	0.0012	10.7018	0.1193	0.4661	0.00408979	2520	12	2467	18	2.14836
6	121	58	0.48	0.1647	0.0011	10.7102	0.1787	0.4682	0.00732337	2512	11	2476	32	1.45396
7	191	90	0.47	0.1647	0.0008	10.433	0.108	0.4561	0.00459317	2512	9	2422	20	3.71594
8	192	113	0.59	0.1647	0.0009	10.7959	0.1739	0.4722	0.00689588	2513	9	2493	30	0.802246
9	373	197	0.53	0.1647	0.0011	10.4423	0.1742	0.4547	0.00534595	2519	11	2416	24	4.26325
10	236	142	0.6	0.1647	0.0018	11.0973	0.1891	0.4835	0.00450915	2521	18	2542	20	-0.826121
11	528	256	0.48	0.1647	0.0009	10.7065	0.1627	0.4683	0.00604731	2511	9	2476	27	1.41357
12	143	71	0.5	0.1645	0.0008	11.1197	0.1376	0.4885	0.00604622	2503	9	2564	26	-2.3791
13	144	71	0.5	0.1642	0.0012	10.9553	0.158	0.483	0.00529497	2499	13	2540	23	-1.61417
14	126	59	0.47	0.1646	0.0019	10.8574	0.1831	0.4776	0.00453515	2503	19	2517	20	-0.556218
15	254	167	0.66	0.1647	0.0011	10.9106	0.1923	0.4793	0.00672641	2504	11	2524	29	-0.792393
21LJ19-1(~2.5 Ga syenogranite)
1	504	329	0.65	0.1653	0.0016	10.8739	0.1337	0.4767	0.0049	2511	16	2513	21	-0.0795862
2	119	44	0.37	0.1654	0.0015	10.9221	0.1425	0.4792	0.0054	2512	15	2524	24	-0.475436
3	289	183	0.63	0.1651	0.0012	10.876	0.1063	0.4786	0.0052	2508	13	2521	23	-0.515668
4	166	73	0.44	0.1646	0.002	10.9785	0.1493	0.4831	0.007	2503	20	2541	31	-1.49547
5	188	92	0.49	0.1648	0.0012	11.0039	0.1217	0.4845	0.0053	2505	12	2547	23	-1.649
6	614	455	0.74	0.1641	0.002	11.1136	0.1215	0.4904	0.0056	2499	21	2573	24	-2.87602
7	372	250	0.67	0.1646	0.0015	10.9216	0.1168	0.4801	0.0051	2504	16	2528	22	-0.949367
8	316	157	0.5	0.1648	0.0011	10.9624	0.1022	0.4824	0.0048	2505	12	2538	21	-1.30024
9	256	183	0.72	0.1647	0.002	11.0512	0.1387	0.4872	0.0059	2505	20	2559	26	-2.1102
10	191	93	0.48	0.1642	0.002	11.0733	0.1092	0.4881	0.0063	2499	21	2563	27	-2.49707
11	318	191	0.6	0.1651	0.0016	11.0152	0.1563	0.4819	0.0058	2508	16	2535	25	-1.06509
12	604	234	0.39	0.1649	0.0017	10.9032	0.1286	0.4784	0.0062	2507	18	2520	27	-0.515873
13	270	185	0.68	0.1647	0.0018	10.9703	0.1231	0.4816	0.0061	2505	18	2534	26	-1.14444
14	272	164	0.6	0.1689	0.0025	11.6001	0.1545	0.496	0.0076	2547	24	2597	33	-1.9253
15	324	165	0.51	0.1689	0.002	10.4355	0.1292	0.4458	0.0052	2547	20	2377	23	7.15187
16	214	93	0.43	0.1653	0.0016	10.8209	0.0992	0.4744	0.0049	2510	16	2503	22	0.279664
17	436	201	0.46	0.1671	0.0022	10.7094	0.1219	0.4629	0.0065	2528	22	2452	29	3.09951
18	338	246	0.73	0.1648	0.0015	10.9461	0.101	0.4815	0.005	2505	16	2534	22	-1.14444
19	280	186	0.66	0.1652	0.0018	10.9491	0.1145	0.4804	0.0049	2510	18	2529	22	-0.751285
20	375	193	0.52	0.1665	0.0015	10.9092	0.11	0.4746	0.0049	2522	15	2504	22	0.71885
22BS23-1 (~2.5 Ga monzogranite)
1	68.6936	92.9496	0.739041	0.170104	0.00344899	11.0579	0.211415	0.476768	0.00604079	2558.95	33.95	2513.17	26.4043	1.82145
2	84.253	132.179	0.637416	0.167792	0.00294843	11.2617	0.201186	0.490193	0.00607386	2535.49	29.63	2571.51	26.3115	-1.40081
3	342.531	521.633	0.656651	0.16202	0.00302666	9.90074	0.143864	0.441729	0.00425545	2476.84	26.855	2358.38	19.07	5.02334
4	146.804	200.607	0.731797	0.1643	0.00313429	11.195	0.187127	0.491479	0.00543389	2501.85	32.1025	2577.07	23.5274	-2.91888
5	77.859	601.009	0.129547	0.162002	0.00234051	10.4494	0.167586	0.470197	0.00545008	2476.84	24.075	2484.43	23.9347	-0.30517
6	285.409	390.353	0.731155	0.159092	0.00330833	10.6082	0.148397	0.475336	0.00395143	2445.98	35.1825	2506.92	17.3186	-2.43078
7	113.86	561.195	0.202889	0.162875	0.00234439	11.1933	0.196104	0.499922	0.00639072	2487.03	24.08	2613.46	27.5025	-4.83747
8	140.146	340.307	0.411821	0.165289	0.00305979	10.5068	0.165481	0.45779	0.00461555	2510.8	31.6375	2429.79	20.4523	3.33391
9	37.2347	155.359	0.23967	0.16367	0.00326168	11.8456	0.207909	0.520892	0.00619254	2494.14	32.8725	2702.96	26.2881	-7.72567
10	217.137	314.595	0.69021	0.165054	0.00278777	11.4082	0.209615	0.502479	0.00657256	2509.26	28.395	2624.44	28.2353	-4.38884
11	164.423	199.904	0.822508	0.165409	0.00280741	10.6655	0.188767	0.467628	0.00497001	2522.22	28.395	2473.15	21.8711	1.98411
12	165.149	430.853	0.383308	0.16044	0.00244022	11.3129	0.214274	0.510906	0.00717507	2461.11	25.9275	2660.5	30.6468	-7.49448
13	217.554	287.802	0.755917	0.16495	0.00300591	10.9444	0.161833	0.475775	0.00475734	2507.1	31.3275	2508.84	20.8249	-0.0692253
14	561.405	980.876	0.57235	0.163229	0.00218869	9.98774	0.185544	0.443587	0.00698437	2500	27.935	2366.68	31.2153	5.6333
15	124.749	383.161	0.325579	0.161853	0.00223921	10.6808	0.164836	0.477606	0.00497008	2474.99	23.46	2516.83	21.7257	-1.66225
16	203.151	559.108	0.363348	0.158889	0.00282316	10.5149	0.170094	0.472837	0.00498393	2444.13	30.245	2495.99	21.8556	-2.07766
17	114.684	683.956	0.167677	0.160085	0.00288306	10.3519	0.165796	0.462903	0.00477068	2457.4	30.56	2452.36	21.0641	0.205395
18	53.4535	277.238	0.192807	0.170872	0.00287118	11.4355	0.210905	0.483995	0.00530573	2566.35	27.6275	2544.64	23.0888	0.853017
19	632.966	758.313	0.834703	0.173251	0.00286062	11.5589	0.209728	0.482364	0.00524729	2590.74	27.4675	2537.55	22.8602	2.09597
20	57.2637	106.964	0.535354	0.166137	0.003342	11.1425	0.236281	0.485672	0.00612537	2520.37	34.415	2551.93	26.614	-1.23654
21	769.163	895.738	0.858692	0.165005	0.00273186	10.661	0.201748	0.46702	0.00545473	2509.26	28.0875	2470.48	24.0064	1.56982
22	132.122	737.509	0.179147	0.162407	0.00252182	9.9222	0.178032	0.441581	0.00486651	2481.17	26.2375	2357.71	21.7991	5.23622
23	158.866	940.455	0.168925	0.165356	0.00245485	10.3961	0.170387	0.455264	0.00487392	2522.22	24.535	2418.61	21.6296	4.28381
24	565.08	703.306	0.803463	0.160255	0.00290804	10.3716	0.190649	0.463346	0.00652367	2458.32	30.555	2454.31	28.769	0.163395
25	639.376	710.142	0.900349	0.167601	0.00241226	10.8757	0.195073	0.470017	0.0060368	2600	24.0725	2483.63	26.5069	4.68531
26	99.9567	1413.91	0.0706951	0.164675	0.00229618	10.6942	0.167169	0.470589	0.00481155	2505.55	23.46	2486.15	21.1344	0.780711
27	463.619	845.491	0.548343	0.1635	0.0023849	10.5703	0.159093	0.46947	0.00489866	2492.28	19.29	2481.24	21.5316	0.445081
28	60.2948	196.805	0.306368	0.162415	0.00310583	11.6859	0.205877	0.515708	0.00633489	2481.17	31.3275	2680.95	26.9816	-7.45189
29	235.403	265.472	0.886733	0.1553	0.00393147	11.1271	0.221221	0.503925	0.0073911	2405.24	42.8975	2630.64	31.713	-8.56812
30	490.389	342.608	1.43134	0.16378	0.00295194	10.934	0.201862	0.485769	0.00600427	2495.37	30.2475	2552.34	26.0876	-2.23219
31	249.619	158.692	1.57297	0.1688	0.00316779	11.092	0.215483	0.477393	0.00519436	2545.98	31.485	2515.9	22.7056	1.19564
32	229.925	492.958	0.466419	0.16801	0.0027926	11.2908	0.191262	0.488627	0.00512278	2538.89	28.0825	2564.73	22.2271	-1.00789
33	103.997	399.976	0.260008	0.162016	0.00305479	10.7307	0.172759	0.476673	0.00498567	2476.84	26.855	2512.76	21.8072	-1.4292
34	336.477	652.597	0.515596	0.165929	0.00239442	10.8983	0.187858	0.477095	0.00598054	2516.97	25.155	2514.6	26.1359	0.0943199
35	309.692	678.363	0.456528	0.171548	0.00253393	11.4024	0.219157	0.481756	0.00611611	2572.53	24.6975	2534.91	26.6434	1.48411
36	233.827	346.209	0.675392	0.167545	0.00242555	11.1107	0.171172	0.482136	0.00538379	2533.02	24.075	2536.56	23.4563	-0.13974
37	342.778	1086.1	0.315603	0.168302	0.00228971	11.788	0.199211	0.508815	0.00665901	2542.59	23.61	2651.57	28.4866	-4.10996
38	71.3101	207.577	0.343536	0.168412	0.00271288	11.5085	0.199635	0.497286	0.0060246	2541.66	27.1625	2602.12	25.9764	-2.32342
39	156.602	215.083	0.7281	0.162332	0.00313505	10.9012	0.195007	0.482298	0.00556853	2479.93	32.41	2537.27	24.2559	-2.25973
40	277.392	482.887	0.574444	0.169422	0.00274777	11.1284	0.193917	0.477666	0.00596551	2553.7	27.1625	2517.09	26.0604	1.45433
22BS27-1(~2.5 Ga syenogranite)
1	1232.78	154.999	0.125731	0.165948	0.00430628	10.763	0.320201	0.468103	0.00906877	2516.97	43.985	2475.24	39.8432	1.68603
2	411.613	181.299	0.440459	0.166184	0.00365978	10.5418	0.248929	0.458206	0.00713523	2519.45	41.6675	2431.63	31.5706	3.61127
3	1749.68	330.91	0.189127	0.165002	0.00324691	9.87425	0.305069	0.431433	0.0111373	2509.26	32.255	2312.17	50.1718	8.52382
4	1720.77	150.914	0.0877013	0.162047	0.00302458	10.654	0.278328	0.475583	0.0103389	2476.84	26.855	2508	45.188	-1.24219
5	348.357	182.558	0.524054	0.159781	0.00356138	10.1731	0.212859	0.455902	0.00657209	2453.39	36.8825	2421.44	29.1291	1.31952
6	499.377	241.705	0.484014	0.161645	0.00274178	10.4044	0.206713	0.464482	0.0065899	2473.14	28.705	2459.32	29.0381	0.562053
7	415.392	199.278	0.479735	0.159232	0.00321653	10.141	0.207921	0.454298	0.00643012	2447.83	34.26	2414.33	28.5323	1.38744
8	1929.43	308.722	0.160007	0.159061	0.00264101	8.10979	0.215621	0.368378	0.00868536	2445.98	28.085	2021.76	40.9312	20.9825
9	844.297	156.054	0.184833	0.15838	0.00278283	10.0097	0.284331	0.455566	0.0109217	2438.58	29.47	2419.95	48.3875	0.769815
10	1520.81	140.113	0.0921306	0.155841	0.00285485	10.2548	0.248379	0.473832	0.00843502	2410.8	31.1725	2500.34	36.9187	-3.58124
11	1578.63	224.965	0.142506	0.15268	0.00269083	7.50429	0.193402	0.354404	0.00749092	2376.24	29.935	1955.6	35.6694	21.5098
12	445.159	188.15	0.422659	0.154486	0.00269935	10.0516	0.209954	0.470048	0.0076941	2395.99	29.625	2483.77	33.7666	-3.53424
13	889.549	1028.17	1.15583	0.161014	0.0031688	9.99788	0.190756	0.442468	0.00612583	2466.35	33.0275	2361.68	27.4061	4.43205
14	1357.61	314.208	0.231443	0.159605	0.00250081	10.3763	0.192192	0.467768	0.00591172	2451.54	26.2325	2473.76	25.9985	-0.898414
15	1057.78	179.726	0.169908	0.155557	0.00259078	9.01767	0.234897	0.418565	0.00985273	2409.26	28.3925	2253.96	44.7905	6.89003
16	336.634	142.69	0.423873	0.15554	0.00320374	9.90797	0.19734	0.454753	0.00598858	2409.26	34.875	2416.35	26.5691	-0.293456
17	818.638	1062.73	1.29817	0.15984	0.002903	7.15652	0.272246	0.32095	0.0107991	2454.01	25.4625	1794.37	52.7099	36.7618
18	682.316	167.937	0.246128	0.156925	0.00308176	9.36301	0.196549	0.429549	0.00572729	2433.33	33.33	2303.69	25.8566	5.62768
19	938.224	179.982	0.191833	0.157361	0.00320488	9.97767	0.218973	0.45689	0.00623271	2427.47	34.565	2425.81	27.6095	0.0684421
20	566.627	153.784	0.271402	0.157424	0.00390025	10.2129	0.238693	0.461279	0.00614994	2428.09	41.1975	2445.2	27.1625	-0.699982
21	924.996	158.628	0.17149	0.158119	0.00353488	9.54591	0.240669	0.434285	0.00723143	2435.49	37.495	2325.01	32.526	4.75194
22	1105.36	174.185	0.157583	0.158227	0.00316647	9.08776	0.234319	0.412128	0.00758981	2436.72	33.6375	2224.64	34.6686	9.5331
23	485.071	147.965	0.305038	0.161243	0.00315387	10.2614	0.216904	0.45828	0.0064518	2468.82	33.025	2431.96	28.5508	1.51573
24	488.577	268.315	0.549175	0.158989	0.00345353	10.0542	0.204822	0.450338	0.00590937	2455.55	35.955	2396.75	26.2976	2.45318
25	410.571	133.535	0.325242	0.155544	0.00415261	10.3557	0.304393	0.466446	0.0131699	2409.26	46.14	2467.96	57.9097	-2.37829
26	893.996	165.627	0.185266	0.160417	0.00292634	9.63907	0.189533	0.432803	0.00578034	2461.11	30.865	2318.34	26.0368	6.15805
27	468.658	219.435	0.468219	0.160466	0.00313385	10.0451	0.216451	0.451216	0.0067652	2460.8	33.4875	2400.66	30.0795	2.50505
28	1969.03	191.722	0.0973691	0.161956	0.00322626	9.63783	0.222634	0.428331	0.00692698	2476.23	33.645	2298.19	31.2878	7.74709
29	255.355	116.922	0.457881	0.161953	0.00375335	10.2627	0.243901	0.457097	0.00663595	2476.23	38.89	2426.73	29.3876	2.03982
30	1104.83	172.857	0.156455	0.157696	0.00386393	9.26221	0.267417	0.420715	0.00744452	2431.17	40.585	2263.73	33.8012	7.3968
31	1230.79	173.699	0.141128	0.157142	0.00341118	8.20596	0.190163	0.375657	0.00512986	2424.99	36.7225	2055.97	24.0644	17.9492
32	1405.64	186.029	0.132345	0.161663	0.00325405	10.2106	0.223949	0.454756	0.00661855	2473.14	33.95	2416.36	29.3576	2.34976
33	648.497	145.027	0.223635	0.161849	0.00319206	9.44675	0.204231	0.419953	0.00592035	2475.92	33.335	2260.27	26.9054	9.54103
34	326.797	139.512	0.426908	0.16388	0.00319931	10.2643	0.213229	0.451354	0.00614289	2495.99	33.025	2401.27	27.3154	3.9446
35	566.381	159.911	0.282338	0.162631	0.00304975	10.2753	0.206494	0.455536	0.00651228	2483.02	31.79	2419.82	28.8718	2.61193
36	1665.39	175.304	0.105263	0.157432	0.00291113	8.59375	0.207884	0.391687	0.00683799	2428.09	31.4775	2130.65	31.6951	13.9599
37	439.678	221.912	0.504715	0.163122	0.00323573	10.4444	0.209135	0.461134	0.00571899	2488.58	33.335	2444.56	25.2663	1.80053
39	919.494	190.504	0.207183	0.161546	0.0035361	10.1175	0.210888	0.451187	0.0055871	2471.91	37.5025	2400.53	24.8527	2.97354
40	669.879	137.456	0.205195	0.156597	0.00383254	8.8673	0.247179	0.406043	0.00742442	2420.37	42.125	2196.8	34.0601	10.1769
41	1617.93	192.831	0.119184	0.151764	0.00363946	8.34708	0.278827	0.394075	0.00999853	2365.74	41.045	2141.7	46.2492	10.4611
42	1155.02	162.247	0.140471	0.159332	0.00348587	9.76009	0.208432	0.441311	0.00595228	2449.99	37.035	2356.5	26.6526	3.96732
43	532.753	139.63	0.262092	0.15648	0.00370905	10.0281	0.207522	0.456192	0.00578487	2418.21	40.12	2422.72	25.6424	-0.186233
44	1110.23	165.511	0.149078	0.164099	0.00329349	9.85011	0.197282	0.431488	0.00518583	2498.46	33.9525	2312.42	23.3867	8.04523
46	544.655	130.612	0.239807	0.151611	0.00468005	10.0655	0.191982	0.452178	0.00550133	2363.89	52.47	2404.93	24.4556	-1.70623
47	505.547	127.838	0.25287	0.158765	0.0029837	10.6331	0.209213	0.481416	0.0065176	2442.28	31.7875	2533.43	28.3945	-3.59788
48	918.195	155.544	0.169402	0.156379	0.00294927	9.71932	0.181119	0.446032	0.00484453	2416.97	32.8675	2377.59	21.6351	1.6564
49	1282.38	168.036	0.131034	0.15441	0.00314987	8.92782	0.199017	0.414505	0.00595517	2395.37	35.1825	2235.49	27.1667	7.15203
50	1329.12	208.543	0.156903	0.157146	0.0034015	10.2927	0.295613	0.468992	0.0102639	2424.99	36.7225	2479.14	45.0612	-2.18404
51	2116.56	445.963	0.210702	0.157906	0.0032721	9.69096	0.331466	0.441035	0.0128098	2435.18	35.18	2355.27	57.3182	3.39265
52	1040.24	176.465	0.169638	0.158464	0.00306331	9.98353	0.204041	0.452655	0.00535808	2439.2	32.715	2407.04	23.8129	1.3357
53	1389.36	312.388	0.224844	0.164348	0.00304883	9.9511	0.288232	0.433912	0.0100086	2501.85	31.1775	2323.33	45.0132	7.68388
54	755.432	236.581	0.313173	0.159629	0.00286155	10.6701	0.204797	0.480572	0.00587016	2451.54	31.0175	2529.76	25.5952	-3.09183
22BS28-1(~2.5 Ga syenogranite)
1	243.16	153.571	0.631561	0.162412	0.00357344	10.6199	0.169432	0.464784	0.00454407	2481.17	37.0375	2460.65	20.0422	0.834094
2	187.29	83.7652	0.447249	0.165648	0.0027431	10.6076	0.178271	0.466355	0.00555435	2513.89	27.7775	2467.56	24.4545	1.87755
3	991.815	449.987	0.453701	0.16846	0.00271038	11.858	0.26359	0.511187	0.00901016	2542.28	26.08	2661.7	38.4623	-4.48649
4	242.112	119.556	0.493805	0.168064	0.00307194	10.8886	0.216663	0.471371	0.0063774	2538.58	29.7825	2489.57	27.9732	1.96852
5	119.125	62.8868	0.527907	0.165655	0.00385372	10.6896	0.212542	0.465223	0.00575729	2514.5	38.89	2462.58	25.3647	2.1085
6	253.105	182.608	0.721472	0.165521	0.00303886	10.6959	0.204362	0.471079	0.00606292	2512.65	30.0925	2488.29	26.6023	0.978976
7	265.044	164.768	0.621665	0.165487	0.00337274	10.6747	0.18718	0.465586	0.00535411	2512.65	33.4875	2464.18	23.5877	1.96718
8	279.251	170.804	0.61165	0.163218	0.00453573	11.5814	0.199418	0.495813	0.00534223	2500	46.45	2595.77	23.0657	-3.68965
9	226.883	152.149	0.670605	0.164665	0.00318061	10.61	0.180154	0.465149	0.00507892	2505.55	31.945	2462.25	22.3859	1.75865
10	405.799	254.857	0.628037	0.165382	0.00264029	11.1991	0.196562	0.495322	0.00677681	2522.22	26.8525	2593.66	29.2487	-2.75445
11	421.167	182.406	0.433096	0.16628	0.00252494	10.4678	0.172067	0.459455	0.00479066	2520.68	25.6125	2437.15	21.2012	3.42734
12	244.87	159.002	0.649332	0.164256	0.00262289	10.5815	0.173807	0.47079	0.00480182	2499.69	27.625	2487.03	21.089	0.509213
13	712.488	218.224	0.306284	0.164791	0.00265054	10.1863	0.174376	0.451778	0.00500678	2505.24	26.39	2403.15	22.2698	4.24835
14	535.945	220.309	0.411066	0.166197	0.00287323	10.2104	0.178299	0.449748	0.00512554	2519.45	29.7825	2394.13	22.8277	5.23423
15	400.555	265.306	0.662346	0.164767	0.00304991	10.4664	0.195524	0.46486	0.00521549	2505.24	31.1725	2460.98	22.9902	1.79864
16	467.214	292.2	0.625409	0.164397	0.00303305	10.454	0.204681	0.464703	0.00558996	2501.54	31.1775	2460.29	24.6382	1.67664
17	245.935	108.686	0.441932	0.166411	0.00285692	10.6792	0.191731	0.468486	0.00518235	2521.91	27.93	2476.92	22.789	1.81653
18	562.527	194.785	0.346268	0.165335	0.00257788	10.3268	0.173909	0.455263	0.00488591	2510.8	26.2325	2418.61	21.6826	3.81181
19	150.341	69.2867	0.460862	0.165376	0.00371272	10.8443	0.182132	0.468321	0.00530608	2522.22	38.4275	2476.2	23.3338	1.8587
20	189.618	97.1449	0.51232	0.168266	0.00273941	10.8636	0.198455	0.469086	0.00537998	2540.43	27.9325	2479.55	23.6455	2.45519
21	591.176	288.44	0.487908	0.167913	0.00239137	11.0367	0.178827	0.477196	0.00530058	2536.72	24.075	2515.04	23.1713	0.862029
22	172.68	85.9227	0.497584	0.165582	0.00266868	10.7071	0.182974	0.469811	0.00544524	2513.27	26.6975	2482.73	23.9198	1.23006
23	405.269	208.289	0.513953	0.169329	0.00252621	10.229	0.166503	0.437639	0.00496623	2550.92	25.005	2340.06	22.3045	9.01083
24	341.756	174.057	0.509301	0.16994	0.0026919	10.9777	0.199334	0.467719	0.00619602	2557.1	25.775	2473.55	27.2465	3.37765
25	155.497	72.2127	0.464401	0.168109	0.00313459	11.3183	0.248577	0.485787	0.00673659	2539.2	31.48	2552.42	29.2607	-0.518251
26	256.794	134.078	0.522124	0.168175	0.002831	10.3819	0.180862	0.446874	0.00489372	2539.81	28.8575	2381.34	21.8414	6.65475
27	201.261	108.741	0.5403	0.169041	0.00284813	11.2041	0.207275	0.480606	0.00614282	2549.99	28.3975	2529.91	26.7801	0.794058
28	415.705	201.853	0.485568	0.168176	0.00257632	10.9096	0.174626	0.470287	0.00468822	2539.81	25.6175	2484.82	20.5991	2.21308
29	191.035	104.989	0.54958	0.166009	0.002674	10.7993	0.17841	0.472422	0.00486633	2517.59	27.93	2494.17	21.3478	0.938793
30	383.188	253.249	0.660901	0.167857	0.00262091	11.0014	0.192621	0.476877	0.00646184	2536.11	25.925	2513.65	28.2379	0.893343
31	298.266	121.011	0.405713	0.160659	0.0043973	10.7808	0.168277	0.467031	0.00447139	2462.65	46.2975	2470.53	19.6934	-0.31882
32	177.45	96.3268	0.54284	0.168803	0.00301456	11.0153	0.203677	0.476118	0.00627356	2545.98	29.4775	2510.34	27.431	1.4199
33	175.564	77.54	0.441661	0.170234	0.00331864	10.5653	0.198322	0.452986	0.00520261	2561.11	32.715	2408.51	23.1189	6.33567
34	548.739	272.952	0.497418	0.169456	0.00328111	11.1086	0.217174	0.478414	0.00602998	2553.7	31.945	2520.35	26.3281	1.32312
35	336.401	146.104	0.434314	0.170218	0.00359808	11.1346	0.220825	0.47833	0.00566349	2561.11	35.4975	2519.99	24.7337	1.63184
36	277.883	157.413	0.566471	0.171542	0.00370408	10.8426	0.219346	0.463065	0.00559498	2572.53	36.115	2453.08	24.6876	4.8695
37	333.56	146.393	0.438881	0.163955	0.00380396	10.7833	0.202098	0.477065	0.00525747	2498.15	39.2	2514.47	22.9855	-0.649043
38	290.023	178.747	0.616321	0.165614	0.00307995	10.8653	0.195331	0.480749	0.0054932	2513.89	31.48	2530.53	23.9536	-0.65764
39	331.994	133.753	0.402878	0.16176	0.00374509	10.7624	0.18545	0.476861	0.00525061	2475.92	39.1975	2513.58	22.9588	-1.49818
40	410.091	134.245	0.327355	0.161632	0.00336717	9.20458	0.215131	0.410637	0.0066756	2472.53	35.1875	2217.83	30.5301	11.4838
41	194.069	103.966	0.535716	0.16222	0.00277765	12.0834	0.235234	0.547612	0.00876508	2478.7	29.785	2815.23	36.5416	-11.954
42	303.834	137.322	0.451965	0.167409	0.00279311	10.6854	0.171291	0.468552	0.00502635	2531.79	28.86	2477.21	22.1044	2.20342
43	361.25	146.852	0.40651	0.166837	0.00280071	10.7198	0.190419	0.471379	0.0059206	2527.78	28.085	2489.61	25.9742	1.53312
44	575.413	231.414	0.402171	0.16581	0.00295656	11.2877	0.20289	0.499465	0.00574795	2516.66	29.165	2611.5	24.7515	-3.63137
45	401.462	233.738	0.582217	0.162006	0.00292211	10.3439	0.207789	0.468181	0.00665365	2476.84	30.56	2475.58	29.2451	0.0511942
22BS29-1(~2.5 Ga granodiorite)
1	224.21	58.242	0.259766	0.173748	0.00292091	11.3373	0.228934	0.470305	0.00644736	2594.14	28.0875	2484.9	28.2997	4.39624
2	187.482	89.3074	0.476351	0.165536	0.00292354	10.1491	0.182019	0.442693	0.00498085	2513.27	29.63	2362.68	22.2926	6.37347
3	397.805	94.9505	0.238686	0.165788	0.0029494	10.2934	0.187853	0.447928	0.005131	2516.66	29.6275	2386.03	22.8804	5.47479
4	328.621	98.1748	0.298748	0.172216	0.00327801	11.1243	0.223412	0.465886	0.00600336	2579.32	31.7925	2465.49	26.4341	4.61674
5	207.303	84.4718	0.407479	0.167154	0.0034337	10.667	0.222758	0.460208	0.00564139	2529.32	35.335	2440.48	24.94	3.64048
6	396.573	115.992	0.292487	0.170542	0.00358419	11.0346	0.237711	0.465686	0.00542718	2564.81	35.185	2464.62	23.907	4.06528
7	419.912	276.071	0.65745	0.170663	0.0034245	10.5964	0.209959	0.447548	0.0048445	2563.89	32.8725	2384.34	21.6125	7.53004
8	312.087	80.1327	0.256764	0.170314	0.00322135	10.6777	0.212704	0.452158	0.00570749	2560.8	31.79	2404.84	25.3699	6.48537
9	219.782	41.8226	0.190291	0.169633	0.00292742	11.415	0.208248	0.485372	0.00576331	2554.01	28.7075	2550.62	25.0503	0.13285
10	278.12	69.1193	0.248524	0.17256	0.00284511	11.4088	0.219607	0.477576	0.00713723	2582.41	27.78	2516.7	31.1682	2.61101
11	235.864	62.6113	0.265455	0.173241	0.00278746	11.5967	0.207798	0.483125	0.00605103	2590.74	26.8525	2540.86	26.3366	1.96298
12	407.653	152.296	0.373592	0.170423	0.00274641	10.6357	0.181404	0.450146	0.00463622	2562.03	26.855	2395.9	20.6502	6.93407
13	220.479	61.7359	0.280009	0.175821	0.00307796	11.4773	0.222254	0.471127	0.00583384	2613.89	29.3225	2488.5	25.5989	5.03858
14	177.73	36.1808	0.203571	0.175725	0.00321503	11.7341	0.234576	0.482423	0.00620761	2612.65	29.785	2537.81	27.029	2.94895
15	307.886	67.4962	0.219225	0.173513	0.00321144	11.2303	0.226222	0.467377	0.00588477	2591.66	36.2675	2472.05	25.8872	4.83883
16	302.253	55.082	0.182238	0.168145	0.0029505	10.8097	0.204765	0.463985	0.00524441	2539.2	29.32	2457.13	23.131	3.33993
17	314.667	76.5131	0.243156	0.167896	0.00278636	10.9005	0.197956	0.46886	0.00573265	2536.72	27.775	2478.56	25.1946	2.3466
18	229.614	52.5605	0.228908	0.1657	0.0027301	10.7976	0.194382	0.470315	0.00553466	2514.5	27.775	2484.94	24.3031	1.18954
19	397.163	144.865	0.364749	0.17104	0.00265628	11.6886	0.206125	0.493053	0.00615619	2567.59	25.465	2583.87	26.6166	-0.63004
20	184.076	36.3013	0.197208	0.167898	0.00274278	11.3208	0.201309	0.486956	0.00620219	2536.72	27.93	2557.49	26.9239	-0.812211
21	277.707	76.2708	0.274645	0.170117	0.00274334	11.1943	0.196247	0.474189	0.00514377	2558.95	27.625	2501.9	22.5335	2.2801
22	478.463	120.039	0.250885	0.164656	0.00270644	10.5807	0.189321	0.462765	0.00514426	2505.55	27.47	2451.75	22.7094	2.19437
23	235.182	52.5549	0.223464	0.165424	0.00297232	11.0718	0.217285	0.482332	0.006239	2522.22	30.2475	2537.42	27.1669	-0.598874
24	283.187	75.5045	0.266624	0.166031	0.00311817	10.9957	0.204047	0.4771	0.00496005	2518.21	31.0175	2514.62	21.6894	0.142758
25	391.285	76.6175	0.19581	0.166391	0.00332399	11.132	0.233461	0.482127	0.00662043	2521.91	33.3325	2536.52	28.8277	-0.576051
26	498.268	107.438	0.215623	0.168214	0.00331918	10.7327	0.216728	0.459261	0.00551209	2539.81	33.025	2436.29	24.3857	4.2489
27	254.844	54.37	0.213346	0.16199	0.00311526	10.7431	0.212858	0.477636	0.00575782	2476.23	32.41	2516.96	25.1561	-1.61825
28	312.785	98.3063	0.314293	0.164975	0.00280196	10.6804	0.189034	0.466194	0.00532232	2507.1	27.9325	2466.85	23.4385	1.63176
29	255.478	58.447	0.228775	0.167943	0.00288332	11.1219	0.196014	0.47722	0.00532938	2538.89	28.2375	2515.14	23.2964	0.94392
30	225.043	63.3934	0.281694	0.166316	0.00258616	11.1368	0.185053	0.482437	0.00562196	2520.68	25.9225	2537.87	24.4856	-0.677341
22BS32-1(~2.5 Ga granodiorite)
1	251.48	161.774	0.643287	0.164218	0.00264097	10.7511	0.181306	0.472405	0.00603365	2499.69	27.625	2494.1	26.4506	0.224125
2	1809.59	476.464	0.263299	0.161702	0.00233013	10.1964	0.191889	0.453755	0.00671927	2473.76	23.9225	2411.93	29.8238	2.56366
3	173.627	152.577	0.878762	0.163703	0.00267735	10.8149	0.207104	0.475322	0.00630759	2494.14	27.4725	2506.86	27.5942	-0.507257
4	182.559	179.761	0.984672	0.162423	0.00281591	10.3321	0.191636	0.458376	0.00579374	2481.17	29.3225	2432.38	25.6435	2.00569
5	310.519	181.234	0.583649	0.172731	0.00303239	11.8949	0.237138	0.496096	0.00725186	2584.26	29.3225	2597	31.2784	-0.490471
6	162.17	116.978	0.721329	0.163268	0.00293799	10.6259	0.203514	0.466445	0.00622548	2500	30.56	2467.95	27.3993	1.29862
7	873.472	565.962	0.647945	0.164422	0.0025514	10.3558	0.170609	0.450251	0.00604289	2501.54	26.2375	2396.37	26.892	4.38876
8	288.046	267.308	0.928003	0.161989	0.00259327	11.3127	0.189203	0.498023	0.00725937	2476.23	27.16	2605.29	31.2708	-4.9539
9	759.314	300.847	0.396208	0.173293	0.00263646	12.632	0.21732	0.51787	0.00863576	2590.74	26.39	2690.14	36.7049	-3.69505
10	236.841	249.759	1.05454	0.168523	0.00274921	10.8552	0.188205	0.457269	0.00850901	2542.9	26.6975	2427.49	37.6635	4.75431
11	954.556	137.174	0.143705	0.166951	0.00264967	10.782	0.202229	0.456076	0.00942664	2527.47	26.08	2422.21	41.7546	4.34569
12	150.426	120.995	0.804349	0.161444	0.00309309	10.3512	0.185279	0.454667	0.0105552	2472.22	32.4075	2415.97	46.7942	2.32806
13	107.545	76.1831	0.708385	0.168429	0.003531	10.8601	0.214087	0.457264	0.0122931	2542.28	35.1875	2427.47	54.396	4.72974
14	252.799	220.118	0.870723	0.169957	0.00351536	11.0348	0.232014	0.456145	0.0123841	2557.1	34.8775	2422.51	54.8407	5.55566
15	666.615	1237.14	1.85586	0.169348	0.00354819	10.9224	0.226359	0.451717	0.0130871	2550.92	35.1875	2402.88	58.1284	6.16079
16	714.823	523.958	0.73299	0.169205	0.00349535	10.9026	0.219715	0.451115	0.0129646	2549.69	34.88	2400.21	57.6084	6.22793
17	390.777	63.5969	0.162745	0.16643	0.00326295	10.8472	0.206749	0.457508	0.0120002	2521.91	33.0225	2428.54	53.0921	3.84453
18	1157.86	346.251	0.299045	0.165371	0.00299044	11.3195	0.209545	0.481894	0.0118865	2522.22	31.02	2535.51	51.7258	-0.524108
19	411.167	375.364	0.912923	0.166431	0.00291935	10.7155	0.187423	0.454359	0.0100017	2521.91	29.63	2414.6	44.3517	4.44407
20	135.748	104.254	0.767996	0.166148	0.00291296	11.0527	0.202315	0.470304	0.00946523	2520.37	24.9975	2484.9	41.5211	1.4276
21	1407.73	1082.12	0.768701	0.165852	0.00257247	10.7893	0.18	0.460952	0.00852506	2516.36	21.14	2443.76	37.6397	2.97067
22	541.78	361.689	0.667593	0.1637	0.00255436	10.7002	0.18788	0.46397	0.00791618	2494.14	26.2375	2457.06	34.8832	1.50906
23	354.557	257.934	0.727483	0.166903	0.00277345	11.5235	0.197063	0.491831	0.00740187	2527.78	28.0825	2578.59	32.0148	-1.97071
24	219.76	212.364	0.966345	0.165585	0.00289048	10.3918	0.195449	0.447681	0.00648146	2513.27	29.32	2384.93	28.8902	5.38115
25	416.189	142.281	0.341866	0.166909	0.00304154	11.8466	0.275468	0.507912	0.00983366	2527.78	30.555	2647.71	42.0638	-4.52982
26	374.741	97.2469	0.259504	0.164494	0.00295463	11.8838	0.249049	0.520663	0.00751592	2502.16	30.2475	2701.99	31.895	-7.39566
27	439.443	360.746	0.820916	0.166068	0.00275218	10.4923	0.189758	0.455425	0.00540775	2518.21	27.775	2419.33	23.9878	4.08727
28	850.817	685.395	0.805573	0.165663	0.00256695	10.662	0.192293	0.463233	0.00549925	2514.5	25.925	2453.82	24.2637	2.47308
29	1181.32	643.152	0.544436	0.166924	0.002554	10.7333	0.181989	0.46289	0.0050004	2526.85	26.3875	2452.31	22.0747	3.03973
30	380.402	317.132	0.833676	0.167605	0.00270618	11.0641	0.209797	0.475459	0.00638385	2600	27.16	2507.46	27.9245	3.69077
31	203.865	209.705	1.02864	0.170247	0.00309237	10.8975	0.209558	0.461426	0.00560816	2561.11	30.555	2445.85	24.7731	4.71239
32	492.289	368.32	0.748179	0.169388	0.00307679	11.4277	0.218867	0.485453	0.00528305	2551.54	31.3275	2550.97	22.9682	0.0222228
33	373.993	437.157	1.16889	0.169266	0.00334206	11.4013	0.247734	0.484752	0.00655802	2550.3	33.03	2547.93	28.5065	0.0931672
34	370.31	378.754	1.0228	0.168481	0.00337982	10.8264	0.231848	0.462292	0.00583371	2542.9	33.6425	2449.67	25.7515	3.80589
35	570.994	354.846	0.621454	0.174223	0.00332924	11.1847	0.229648	0.462027	0.00600371	2598.46	32.5675	2448.5	26.5047	6.12446
36	340.204	166.13	0.488325	0.165379	0.00287828	10.8973	0.234063	0.474034	0.00756971	2522.22	28.55	2501.23	33.1323	0.839358
37	425.617	173.813	0.408378	0.166233	0.002778	10.8289	0.175547	0.468886	0.00462412	2520.06	28.0825	2478.68	20.3377	1.66963
38	414.118	417.047	1.00707	0.170636	0.00267873	11.5112	0.202974	0.484583	0.00578893	2564.81	25.465	2547.2	25.1745	0.691493
39	694.618	322.167	0.463804	0.165027	0.00245884	10.9576	0.174899	0.477455	0.00572987	2509.26	25	2516.17	25.0374	-0.274689
40	227.984	132.79	0.582453	0.163741	0.00270463	9.97591	0.176539	0.437706	0.00539916	2494.76	27.78	2340.36	24.2418	6.59695
41	393.68	457.542	1.16222	0.166076	0.00267626	10.8247	0.174245	0.468067	0.00516122	2518.21	27.62	2475.08	22.7028	1.74256
42	818.969	609.869	0.744678	0.165139	0.00284419	10.8046	0.180741	0.469845	0.00538749	2508.95	29.4775	2482.88	23.6664	1.04999
43	287.598	264.97	0.921321	0.164339	0.00289182	11.1462	0.191019	0.487335	0.00538897	2501.85	29.6325	2559.14	23.3977	-2.23856
44	212.362	102.084	0.48071	0.162044	0.00271441	11.3633	0.195831	0.504264	0.00619378	2476.84	27.625	2632.09	26.581	-5.89828
45	506.356	767.875	1.51647	0.164823	0.00239559	10.9219	0.167084	0.476296	0.00539863	2505.86	25.155	2511.11	23.6127	-0.209229
46	492.554	878.224	1.783	0.166807	0.00242792	11.1776	0.170131	0.482029	0.0055075	2525.61	24.69	2536.1	23.9952	-0.413484
47	346.712	363.638	1.04882	0.166557	0.00247265	11.1886	0.180663	0.482856	0.00525228	2523.14	24.685	2539.69	22.8743	-0.651638
48	519.949	879.054	1.69065	0.16108	0.00246099	10.6434	0.195698	0.475322	0.00670105	2477.78	25.9275	2506.86	29.3115	-1.16012
49	409.486	531.14	1.29709	0.166732	0.00262791	10.9942	0.18316	0.474275	0.00504944	2524.99	26.54	2502.28	22.1205	0.907686
50	174.558	116.436	0.667035	0.166694	0.00300474	11.0191	0.198196	0.476479	0.00542334	2524.99	30.2425	2511.91	23.7175	0.520831
22BS18-4(~2.5 Ga syenogranite)
1	1260	1300	1.03	0.1668	0.0035	10.5402	0.1987	0.458	0.0059	2526	35	2431	26	3.90786
2	828	801	0.97	0.1671	0.0028	10.6043	0.2006	0.4652	0.0067	2529	28	2462	29	2.72136
3	857	68	0.08	0.1663	0.0026	10.5466	0.2013	0.463	0.0067	2521	26	2453	29	2.77212
4	4311	2260	0.52	0.1498	0.0027	7.4715	0.1151	0.3605	0.0036	2344	27	1985	17	18.0856
5	321	167	0.52	0.164	0.0035	10.7028	0.1778	0.467	0.0064	2498	36	2470	28	1.1336
6	2050	247	0.12	0.1538	0.0032	8.678	0.1309	0.4034	0.0043	2389	35	2185	20	9.33638
7	423	605	1.43	0.1704	0.0027	11.5955	0.2047	0.4972	0.0073	2561	6	2602	31	-1.57571
8	801	193	0.24	0.1692	0.0026	10.8958	0.1799	0.4686	0.0054	2550	26	2477	24	2.94711
9	966	873	0.9	0.1672	0.0033	10.8108	0.1755	0.4655	0.0053	2531	32	2464	23	2.71916
10	1377	1512	1.1	0.1699	0.0035	11.4229	0.2082	0.4838	0.0063	2557	35	2544	27	0.511006
11	261	395	1.51	0.1624	0.0046	10.9195	0.2089	0.4676	0.0064	2481	48	2473	28	0.323494
12	864	637	0.74	0.1677	0.0027	10.7185	0.1784	0.4649	0.0062	2535	26	2461	27	3.00691
13	646	691	1.07	0.1706	0.0026	10.7908	0.17	0.4594	0.0053	2565	25	2437	23	5.25236
14	1005	833	0.83	0.1637	0.0034	10.9798	0.1663	0.4763	0.0052	2495	35	2511	23	-0.637196
15	1038	634	0.61	0.1641	0.003	11.2355	0.1841	0.4923	0.0066	2498	25	2581	28	-3.21581
16	689	501	0.73	0.1653	0.0024	10.7718	0.1659	0.473	0.005	2510	24	2497	22	0.520625
17	420	267	0.64	0.1634	0.0025	10.8663	0.1763	0.4832	0.0058	2490	26	2541	25	-2.00708
18	838	539	0.64	0.168	0.0027	10.804	0.1792	0.4663	0.0048	2539	27	2467	21	2.91852
19	959	781	0.81	0.1651	0.0028	10.8403	0.1908	0.4769	0.0062	2509	29	2514	27	-0.198886
20	1417	692	0.49	0.1628	0.0029	10.6329	0.1977	0.4737	0.0059	2484	30	2500	26	-0.64
21	355	269	0.76	0.1589	0.0034	10.2737	0.1977	0.4643	0.0056	2444	36	2458	25	-0.569569
22	587	256	0.44	0.1614	0.0032	10.6357	0.1781	0.472	0.0049	2472	35	2492	22	-0.802568
23	1205	988	0.82	0.1611	0.0024	10.7854	0.1695	0.4847	0.005	2478	26	2548	22	-2.74725
24	620	503	0.81	0.165	0.0024	10.602	0.158	0.4657	0.0049	2509	24	2464	22	1.8263
25	915	1604	1.75	0.1632	0.0029	10.1773	0.1524	0.4468	0.0046	2500	31	2381	21	4.9979
26	367	404	1.1	0.1676	0.0024	10.5117	0.161	0.455	0.0048	2600	24	2417	21	7.57137
27	148	148	1	0.1642	0.0026	11.7996	0.2028	0.5208	0.0059	2499	27	2702	25	-7.51295
28	928	109	0.12	0.1615	0.0029	10.4157	0.1719	0.4617	0.005	2472	30	2447	22	1.02166
29	2885	1342	0.47	0.1586	0.0023	9.7322	0.1784	0.4436	0.0056	2440	24	2367	25	3.08407
30	419	240	0.57	0.1629	0.0036	11.3273	0.1921	0.4923	0.0047	2487	37	2580	20	-3.60465
23HX22-1(~2.5 Ga syenogranite)
1	842.819	247.36	0.293492	0.168691	0.0037256	11.3815	0.361276	0.4834	0.0120135	2546.29	37.035	2542.06	52.2251	0.166556
2	311.989	166.951	0.535118	0.169787	0.0048911	11.6589	0.382826	0.494465	0.0145129	2555.24	48.1475	2589.96	62.6176	-1.34069
3	813.599	521.025	0.640395	0.165479	0.00392685	11.0836	0.271742	0.479263	0.00658388	2512.65	39.815	2524.06	28.724	-0.451881
4	478.386	217.502	0.454658	0.164211	0.00440989	11.1527	0.342722	0.485523	0.00921123	2499.69	45.37	2551.28	39.9958	-2.02198
5	1354.91	222.913	0.164523	0.157273	0.00366932	10.1802	0.252449	0.463352	0.0063098	2427.78	39.5025	2454.34	27.8278	-1.08235
6	750.728	386.033	0.514211	0.162881	0.00342919	10.767	0.232502	0.473289	0.00478517	2487.03	35.495	2497.97	20.981	-0.43773
7	811.407	233.072	0.287244	0.16401	0.00351631	11.0977	0.44207	0.484608	0.0166047	2497.22	36.1125	2547.31	72.1134	-1.96606
8	737.574	376.038	0.509831	0.164415	0.00340762	11.2076	0.326538	0.489035	0.00977589	2501.54	34.8775	2566.5	42.345	-2.53101
9	950.761	351.563	0.369771	0.159979	0.00329181	10.2615	0.312183	0.461403	0.0109443	2455.24	39.97	2445.75	48.2945	0.388105
10	1325.49	887.657	0.669681	0.155221	0.00322239	9.71031	0.236947	0.450595	0.00684036	2405.55	35.1825	2397.9	30.426	0.319408
11	552.827	397.241	0.718562	0.166162	0.00413046	11.6447	0.353758	0.50249	0.0105065	2520.37	41.9775	2624.49	45.1003	-3.96716
12	462.789	292.558	0.632163	0.166277	0.00601752	11.4606	0.496145	0.493294	0.0150506	2520.68	60.8075	2584.91	64.9871	-2.48482
13	667.635	299.381	0.44842	0.158672	0.00490692	10.8093	0.346192	0.485763	0.00713258	2442.59	53.24	2552.32	30.9774	-4.2992
14	1065.09	573.16	0.538133	0.165846	0.00469114	11.3496	0.343006	0.48819	0.00748824	2516.36	47.5325	2562.84	32.4664	-1.81381
15	404.252	178.389	0.441282	0.164701	0.0046732	11.405	0.346984	0.494335	0.0073728	2505.55	47.07	2589.4	31.8363	-3.23817
16	885.852	438.027	0.494469	0.167305	0.00465019	11.2069	0.505534	0.481098	0.0197447	2531.17	46.6075	2532.04	85.9487	-0.0345372
17	984.598	860.025	0.873478	0.165014	0.00426223	11.3831	0.292707	0.493866	0.00531302	2509.26	42.7475	2587.38	22.9696	-3.01923
18	1119.22	1019.1	0.910544	0.158884	0.00432424	10.4871	0.329198	0.472321	0.00851875	2443.51	50.925	2493.73	37.3228	-2.01364
19	1214.24	423.823	0.349042	0.157871	0.00447483	10.337	0.311204	0.469789	0.00701871	2433.02	47.835	2482.64	30.8129	-1.99855
20	1734.21	222.504	0.128302	0.162705	0.00282819	10.574	0.241733	0.476314	0.00854929	2484.26	29.3225	2511.19	37.3556	-1.07255
21	1057.51	565.649	0.53489	0.162316	0.00246399	9.88916	0.162585	0.444725	0.00558138	2479.93	25.6175	2371.76	24.9372	4.56081
22	693.79	162.927	0.234836	0.165256	0.00257353	10.8911	0.171719	0.480108	0.00541931	2510.18	26.2325	2527.74	23.6425	-0.694381
23	1494.4	726.393	0.486076	0.168007	0.00301935	10.9811	0.177621	0.470661	0.00445898	2538.89	29.165	2486.46	19.5913	2.10842
24	611.602	162.704	0.26603	0.168703	0.00280629	11.2106	0.201145	0.479068	0.0066595	2546.29	27.78	2523.2	29.0569	0.914991
25	371.595	99.8695	0.268759	0.169649	0.00267611	11.9989	0.308588	0.509448	0.011105	2554.01	26.5425	2654.27	47.448	-3.77747
26	1514.37	830.757	0.548582	0.162176	0.00221847	10.6315	0.246155	0.471705	0.00940757	2479.62	23.15	2491.03	41.2293	-0.457999
27	416.325	135.411	0.325253	0.167401	0.00249678	11.0889	0.225412	0.477728	0.00801354	2531.79	25	2517.36	34.9845	0.573131
28	531.444	346.954	0.652851	0.165871	0.00238149	11.0379	0.175324	0.480581	0.00571479	2516.36	24.075	2529.8	24.9195	-0.531359
29	666.322	377.657	0.566779	0.167873	0.00257722	11.579	0.210827	0.497769	0.00609965	2536.72	25.6175	2604.2	26.2906	-2.59129
23HX23-1(~2.5 Ga syenogranite)
1	700.415	373.433	0.533159	0.163023	0.00264989	10.2516	0.260205	0.455157	0.00961741	2487.34	26.6975	2418.14	42.6256	2.86193
2	692.877	528.352	0.762547	0.164979	0.00215566	10.9811	0.272037	0.482086	0.0110073	2507.1	21.1425	2536.35	47.8964	-1.15304
3	900.23	759.854	0.844066	0.163884	0.00189914	10.6379	0.220739	0.469502	0.00840934	2495.99	20.2175	2481.38	36.9144	0.588945
4	1073.39	455.886	0.424716	0.161067	0.00183063	10.5168	0.193547	0.472196	0.0071219	2477.78	19.6025	2493.19	31.2142	-0.618115
5	1182.44	585.214	0.49492	0.16325	0.00193056	10.529	0.182161	0.466783	0.00684396	2500	20.0675	2469.44	30.1083	1.23765
6	610.232	215.392	0.352968	0.166066	0.00232504	10.4945	0.30233	0.458853	0.0142466	2518.21	23.9175	2434.49	62.9672	3.43891
7	860.165	582.933	0.677699	0.163835	0.00211029	10.9539	0.266486	0.483061	0.00983473	2495.37	21.605	2540.59	42.7706	-1.77974
8	911.939	387.708	0.425146	0.162971	0.00238209	10.7006	0.272115	0.474967	0.0105621	2486.73	30.095	2505.31	46.1821	-0.741552
9	624.815	638.858	1.02248	0.164643	0.00261004	10.7964	0.231532	0.476227	0.0105287	2505.55	27.3175	2510.81	45.9969	-0.209313
10	571.605	445.494	0.779373	0.165428	0.00234329	11.2028	0.253563	0.488628	0.00733726	2522.22	23.765	2564.74	31.8037	-1.65781
11	154.611	140.171	0.906605	0.162788	0.00312363	10.6554	0.301886	0.473169	0.0101037	2484.87	31.635	2497.44	44.2331	-0.503421
12	1041.16	1121.29	1.07697	0.166249	0.00218145	10.3391	0.222239	0.44988	0.00834407	2520.06	22.22	2394.72	37.1217	5.23414
13	933.979	748.291	0.801186	0.167333	0.00207131	10.9484	0.245318	0.473317	0.00975157	2531.17	20.6775	2498.09	42.6888	1.32425
14	685.074	559.286	0.816388	0.159849	0.00223306	10.4021	0.246072	0.471644	0.00949236	2454.01	22.99	2490.77	41.6022	-1.47574
15	830.411	789.054	0.950197	0.160486	0.00201771	10.473	0.196795	0.473012	0.00751039	2460.8	22.0675	2496.76	32.8957	-1.44029
16	1223.05	542.157	0.443284	0.161586	0.00194214	10.6011	0.195576	0.474966	0.00754292	2472.53	19.29	2505.3	32.9945	-1.30836
17	743.425	397.459	0.534633	0.160248	0.00229477	10.0445	0.208996	0.455121	0.00978905	2458.32	24.075	2417.98	43.3867	1.66859
18	1109.38	743.996	0.670638	0.163207	0.00193695	10.768	0.160399	0.476966	0.00485771	2500	20.065	2514.04	21.2455	-0.558407
19	1573.9	608.624	0.386698	0.16379	0.00219719	11.0102	0.235906	0.485854	0.008993	2495.37	22.5325	2552.71	39.0407	-2.24635
20	662.347	758.821	1.14565	0.163406	0.00253687	11.0861	0.220446	0.490158	0.00774513	2491.05	25.925	2571.36	33.5341	-3.12322
23HX28-1(~2.5 Ga syenogranite)
1	565.577	308.93	0.546221	0.167091	0.00205161	11.0044	0.1586	0.475549	0.00475976	2528.7	19.905	2507.85	20.8386	0.831473
2	2187.7	2191.64	1.0018	0.166891	0.0019432	10.0549	0.150595	0.435412	0.00542949	2527.78	19.44	2330.07	24.4162	8.48506
3	1542.14	1765.54	1.14486	0.169514	0.00218802	11.317	0.190635	0.481944	0.00643403	2552.78	22.38	2535.73	28.0213	0.67228
4	875.19	210.884	0.240958	0.165893	0.00272697	11.0481	0.26974	0.481592	0.0109509	2516.36	27.775	2534.2	47.6672	-0.704029
5	1343.7	1683.62	1.25297	0.159521	0.00190014	9.78759	0.142056	0.442985	0.00477085	2450.3	20.3675	2363.99	21.3516	3.65125
6	621.184	719.612	1.15845	0.167712	0.00228923	11.192	0.292205	0.482545	0.0116484	2534.87	17.7475	2538.34	50.6681	-0.136757
7	972.424	122.423	0.125895	0.166473	0.00258166	10.9267	0.247604	0.474415	0.00912928	2524.07	27.0025	2502.89	39.9378	0.846156
8	699.197	1126.55	1.61121	0.16617	0.00202823	11.2322	0.242442	0.488576	0.00942052	2520.37	20.3675	2564.51	40.8199	-1.72126
9	694.742	829.415	1.19385	0.165296	0.00182609	11.3141	0.136492	0.494762	0.00388997	2510.8	18.8275	2591.25	16.8344	-3.10457
10	941.756	733.541	0.778908	0.166162	0.00185279	10.6581	0.154883	0.463686	0.00487106	2520.37	18.5175	2455.81	21.4942	2.62874
11	946.975	500.033	0.528032	0.161977	0.0019902	10.7157	0.293099	0.477361	0.0113409	2476.23	21.455	2515.76	49.5044	-1.57134
12	764.615	384.118	0.502368	0.160757	0.0020462	9.60593	0.143176	0.431919	0.00398165	2464.81	21.295	2314.36	17.9687	6.50061
13	236.303	332.808	1.4084	0.16319	0.00279568	10.7253	0.198269	0.475748	0.00600371	2500	28.2425	2508.72	26.2606	-0.347566
14	1134.92	327.327	0.288414	0.160374	0.00249142	10.4828	0.247381	0.471173	0.00807546	2461.11	27.0075	2488.7	35.4107	-1.10886
15	1249.78	246.968	0.197609	0.163261	0.00217793	10.4652	0.1425	0.463551	0.00346554	2500	22.2225	2455.22	15.3219	1.82398
16	1060.67	457.632	0.431457	0.164863	0.00207623	10.8161	0.162404	0.474371	0.00511698	2505.86	21.3	2502.7	22.4138	0.126278
17	942.918	461.08	0.488992	0.163581	0.0020111	10.9421	0.192788	0.483583	0.00714461	2494.45	20.68	2542.85	31.0749	-1.90372
18	693.662	634.595	0.914847	0.166625	0.0026284	11.251	0.163437	0.488731	0.0038558	2523.76	26.0775	2565.18	16.7535	-1.61486
19	742.129	930.396	1.25369	0.162466	0.00212666	10.7523	0.246892	0.479521	0.0106087	2483.33	22.225	2525.18	46.2433	-1.65725
20	945.676	115.297	0.12192	0.1629	0.00249908	9.41366	0.18793	0.417323	0.00654514	2487.03	30.5575	2248.32	29.794	10.6177
21	768.09	291.173	0.379086	0.162441	0.00228223	10.2642	0.288889	0.456941	0.0126055	2481.17	23.77	2426.04	55.7901	2.27254
22	685.863	931.944	1.35879	0.162458	0.00247359	10.8099	0.197746	0.479988	0.00572384	2481.17	25.93	2527.21	24.9688	-1.82184
23	1299.92	3177.66	2.4445	0.166395	0.0025681	9.83842	0.161285	0.428312	0.00332019	2521.91	25.9225	2298.1	15.0363	9.73874
24	1176.74	645.745	0.548759	0.165472	0.00237449	10.7525	0.183043	0.470714	0.0051746	2512.65	24.0725	2486.69	22.7209	1.0439
25	2054.35	880.586	0.428644	0.163052	0.00220064	10.0127	0.150625	0.444677	0.00398526	2487.34	22.8425	2371.54	17.829	4.88303
26	481.787	851.377	1.76712	0.156843	0.0020722	10.2169	0.145438	0.471333	0.00341325	2421.91	22.5275	2489.4	15.0149	-2.71124
27	529.664	542.458	1.02415	0.164647	0.00222371	10.6618	0.163546	0.468413	0.00419337	2505.55	23.3025	2476.6	18.4576	1.16919
28	486.768	166.53	0.342113	0.162748	0.0021548	9.97661	0.140224	0.443476	0.00345559	2484.26	22.225	2366.18	15.4851	4.98997
29	989.923	353.792	0.357393	0.161873	0.00226468	9.73769	0.161404	0.434746	0.00466851	2475.61	23.46	2327.08	21.0136	6.38275
30	1022.49	185.721	0.181636	0.159216	0.00242231	10.3334	0.30163	0.469516	0.0125642	2447.22	25.9225	2481.44	55.1324	-1.37919
31	803.149	374.628	0.466449	0.163469	0.00257344	10.768	0.21264	0.475874	0.0066375	2491.66	26.545	2509.27	29.0233	-0.701599
23HX29-1(~2.5 Ga syenogranite)
1	705.366	220.887	0.313152	0.158397	0.00206913	10.1795	0.227934	0.464225	0.00883616	2438.58	22.22	2458.19	38.9248	-0.797633
2	1498.13	762.966	0.509279	0.152465	0.0019341	8.60638	0.130767	0.407659	0.00409901	2373.77	20.83	2204.21	18.8092	7.69265
3	698.818	194.763	0.278703	0.15694	0.00238617	10.1835	0.157128	0.467579	0.00512168	2433.33	25.9225	2472.94	22.5368	-1.60162
4	2949.78	1218.87	0.413208	0.139761	0.00255665	6.95201	0.22801	0.354164	0.00927249	2224.38	32.565	1954.45	44.1537	13.8109
5	1035.4	280.159	0.270581	0.153883	0.00262376	7.72861	0.360949	0.361502	0.0165349	2390.74	28.5475	1989.29	78.2964	20.1807
6	620.807	672.045	1.08253	0.166338	0.00241768	11.0454	0.181842	0.479537	0.00511308	2521.3	24.07	2525.25	22.3196	-0.156484
7	341.001	180.91	0.530526	0.163076	0.00384729	10.6941	0.256824	0.475331	0.00824189	2487.96	39.8175	2506.9	36.0381	-0.755338
8	509.16	125.408	0.246304	0.162972	0.00225214	10.6113	0.286087	0.475192	0.0119245	2486.73	22.38	2506.29	52.1261	-0.780337
9	1242.82	1963.59	1.57994	0.1701	0.00208312	11.576	0.40857	0.493993	0.0157987	2558.33	19.91	2587.93	68.184	-1.14376
10	259.807	156.737	0.603282	0.187351	0.00261004	13.5898	0.295806	0.528548	0.0102089	2720.38	22.8425	2735.33	43.08	-0.546784
11	717.319	147.301	0.205349	0.163571	0.00213961	10.6541	0.26055	0.474358	0.0112371	2494.45	21.1425	2502.64	49.1514	-0.32765
12	2623.52	777.28	0.296274	0.147647	0.001828	7.60824	0.130462	0.373692	0.00424047	2320.38	20.835	2046.75	19.9302	13.3689
13	1198.65	60.5059	0.0504782	0.160422	0.00241391	10.1784	0.416283	0.457884	0.0165155	2461.11	26.39	2430.21	73.0393	1.27134
14	1872.01	47.3176	0.0252764	0.161974	0.00320499	10.0127	0.436894	0.452011	0.0191535	2476.23	33.335	2404.19	85.0447	2.9966
15	954.553	487.909	0.511139	0.165651	0.00290378	10.7028	0.261859	0.472661	0.0100155	2513.89	29.63	2495.22	43.8625	0.748067
16	2547.64	948.029	0.372121	0.164111	0.00255188	10.4167	0.243657	0.463343	0.00858478	2498.46	26.235	2454.3	37.8414	1.79921
17	2265.54	61.4449	0.0271215	0.165143	0.00262607	10.5	0.347035	0.464496	0.0137389	2508.95	26.08	2459.38	60.4907	2.01568
18	1689.53	914.845	0.541478	0.145232	0.00319643	7.00562	0.320387	0.347844	0.0120555	2290.43	37.19	1924.3	57.6679	19.0269

## Sheet: PlotDat4
Source sheet	Table S1-LA U-Pb dating	0.2	1060.36	1	1070.08	11.2465	0.85	1058.84
Plot name	Average4	51.8	1060.36	2	1045.5	13.7456	1.15	1058.84
Plot Type	15			3	1056.2	10.8621	1.15	1081.33
1st free col	8			4	1066.51	15.1308	0.85	1081.33
Sigma Level	1			5	1066.06	9.28285	0.85	1058.84
Absolute Errs	TRUE			6	1059.11	8.19194	ErrBox	ErrBox
Symbol Type	1			7	1078.5	15.7841	1.85	1031.76
Inverse Plot	FALSE			8	1043.36	14.6621	2.15	1031.76
Color Plot	TRUE			9	1061.55	8.44779	2.15	1059.25
3D plot	FALSE			10	1063.2	6.99629	1.85	1059.25
Linear	FALSE			11	1053.2	17.5569	1.85	1031.76
Data Range	O753:P803			12	1046.59	14.508	ErrBox	ErrBox
Filled Symbols	TRUE			13	1063.27	7.47773	2.85	1045.34
ConcAge	FALSE			14	1062.16	7.73669	3.15	1045.34
ConcSwap	FALSE			15	1056	18	3.15	1067.06
1st Symbol-row	1			16	1082	19	2.85	1067.06
				17	1061.3	12.2	2.85	1045.34
				18	1052.8	11.3	ErrBox	ErrBox
				19	1054.7	11.7	3.85	1051.38
				20	1053.6	12	4.15	1051.38
				21	1060.1	9.9	4.15	1081.64
				22	1060.5	10.4	3.85	1081.64
				23	1057.1	12.2	3.85	1051.38
				24	1069.6	13.1	ErrBox	ErrBox
				25	1057.5	11.7	4.85	1056.78
				26	1064.2	12.1	5.15	1056.78
				27	1059.4	10.5	5.15	1075.34
				28	1057.9	10.2	4.85	1075.34
				29	1056.5	11.1	4.85	1056.78
				30	1055	11.8	ErrBox	ErrBox
				31	1046.7	11.3	5.85	1050.92
				32	1062.6	12.1	6.15	1050.92
				33	1079.1	10.9	6.15	1067.3
				34	1066.5	10.9	5.85	1067.3
				35	1051.2	12.3	5.85	1050.92
				36	1054.2	11.4	ErrBox	ErrBox
				37	1045.7	8.3	6.85	1062.72
				38	1072.58	12.3689	7.15	1062.72
				39	1055.6	11.0733	7.15	1094.29
				40	1061.44	8.26475	6.85	1094.29
				41	1062.43	8.61267	6.85	1062.72
				42	1060.47	8.35955	ErrBox	ErrBox
				43	1051.67	13.7663	7.85	1028.7
				44	1072.55	13.6781	8.15	1028.7
				45	1062.66	7.97045	8.15	1058.02
				46	1058.07	10.2297	7.85	1058.02
				47	1067.8	11.5	7.85	1028.7
				48	1044.7	10.7	ErrBox	ErrBox
				49	1074.1	10.1	8.85	1053.1
				50	1063.86	10.5827	9.15	1053.1
				51	1066.01	9.68322	9.15	1069.99
				IsoLine	IsoLine	IsoLine	8.85	1069.99
							8.85	1053.1
							ErrBox	ErrBox
							9.85	1056.2
							10.15	1056.2
							10.15	1070.2
							9.85	1070.2
							9.85	1056.2
							ErrBox	ErrBox
							10.85	1035.65
							11.15	1035.65
							11.15	1070.76
							10.85	1070.76
							10.85	1035.65
							ErrBox	ErrBox
							11.85	1032.09
							12.15	1032.09
							12.15	1061.1
							11.85	1061.1
							11.85	1032.09
							ErrBox	ErrBox
							12.85	1055.79
							13.15	1055.79
							13.15	1070.75
							12.85	1070.75
							12.85	1055.79
							ErrBox	ErrBox
							13.85	1054.42
							14.15	1054.42
							14.15	1069.89
							13.85	1069.89
							13.85	1054.42
							ErrBox	ErrBox
							14.85	1038
							15.15	1038
							15.15	1074
							14.85	1074
							14.85	1038
							ErrBox	ErrBox
							15.85	1063
							16.15	1063
							16.15	1101
							15.85	1101
							15.85	1063
							ErrBox	ErrBox
							16.85	1049.1
							17.15	1049.1
							17.15	1073.5
							16.85	1073.5
							16.85	1049.1
							ErrBox	ErrBox
							17.85	1041.5
							18.15	1041.5
							18.15	1064.1
							17.85	1064.1
							17.85	1041.5
							ErrBox	ErrBox
							18.85	1043
							19.15	1043
							19.15	1066.4
							18.85	1066.4
							18.85	1043
							ErrBox	ErrBox
							19.85	1041.6
							20.15	1041.6
							20.15	1065.6
							19.85	1065.6
							19.85	1041.6
							ErrBox	ErrBox
							20.85	1050.2
							21.15	1050.2
							21.15	1070
							20.85	1070
							20.85	1050.2
							ErrBox	ErrBox
							21.85	1050.1
							22.15	1050.1
							22.15	1070.9
							21.85	1070.9
							21.85	1050.1
							ErrBox	ErrBox
							22.85	1044.9
							23.15	1044.9
							23.15	1069.3
							22.85	1069.3
							22.85	1044.9
							ErrBox	ErrBox
							23.85	1056.5
							24.15	1056.5
							24.15	1082.7
							23.85	1082.7
							23.85	1056.5
							ErrBox	ErrBox
							24.85	1045.8
							25.15	1045.8
							25.15	1069.2
							24.85	1069.2
							24.85	1045.8
							ErrBox	ErrBox
							25.85	1052.1
							26.15	1052.1
							26.15	1076.3
							25.85	1076.3
							25.85	1052.1
							ErrBox	ErrBox
							26.85	1048.9
							27.15	1048.9
							27.15	1069.9
							26.85	1069.9
							26.85	1048.9
							ErrBox	ErrBox
							27.85	1047.7
							28.15	1047.7
							28.15	1068.1
							27.85	1068.1
							27.85	1047.7
							ErrBox	ErrBox
							28.85	1045.4
							29.15	1045.4
							29.15	1067.6
							28.85	1067.6
							28.85	1045.4
							ErrBox	ErrBox
							29.85	1043.2
							30.15	1043.2
							30.15	1066.8
							29.85	1066.8
							29.85	1043.2
							ErrBox	ErrBox
							30.85	1035.4
							31.15	1035.4
							31.15	1058
							30.85	1058
							30.85	1035.4
							ErrBox	ErrBox
							31.85	1050.5
							32.15	1050.5
							32.15	1074.7
							31.85	1074.7
							31.85	1050.5
							ErrBox	ErrBox
							32.85	1068.2
							33.15	1068.2
							33.15	1090
							32.85	1090
							32.85	1068.2
							ErrBox	ErrBox
							33.85	1055.6
							34.15	1055.6
							34.15	1077.4
							33.85	1077.4
							33.85	1055.6
							ErrBox	ErrBox
							34.85	1038.9
							35.15	1038.9
							35.15	1063.5
							34.85	1063.5
							34.85	1038.9
							ErrBox	ErrBox
							35.85	1042.8
							36.15	1042.8
							36.15	1065.6
							35.85	1065.6
							35.85	1042.8
							ErrBox	ErrBox
							36.85	1037.4
							37.15	1037.4
							37.15	1054
							36.85	1054
							36.85	1037.4
							ErrBox	ErrBox
							37.85	1060.21
							38.15	1060.21
							38.15	1084.95
							37.85	1084.95
							37.85	1060.21
							ErrBox	ErrBox
							38.85	1044.52
							39.15	1044.52
							39.15	1066.67
							38.85	1066.67
							38.85	1044.52
							ErrBox	ErrBox
							39.85	1053.18
							40.15	1053.18
							40.15	1069.71
							39.85	1069.71
							39.85	1053.18
							ErrBox	ErrBox
							40.85	1053.82
							41.15	1053.82
							41.15	1071.04
							40.85	1071.04
							40.85	1053.82
							ErrBox	ErrBox
							41.85	1052.11
							42.15	1052.11
							42.15	1068.83
							41.85	1068.83
							41.85	1052.11
							ErrBox	ErrBox
							42.85	1037.91
							43.15	1037.91
							43.15	1065.44
							42.85	1065.44
							42.85	1037.91
							ErrBox	ErrBox
							43.85	1058.87
							44.15	1058.87
							44.15	1086.23
							43.85	1086.23
							43.85	1058.87
							ErrBox	ErrBox
							44.85	1054.69
							45.15	1054.69
							45.15	1070.63
							44.85	1070.63
							44.85	1054.69
							ErrBox	ErrBox
							45.85	1047.84
							46.15	1047.84
							46.15	1068.3
							45.85	1068.3
							45.85	1047.84
							ErrBox	ErrBox
							46.85	1056.3
							47.15	1056.3
							47.15	1079.3
							46.85	1079.3
							46.85	1056.3
							ErrBox	ErrBox
							47.85	1034
							48.15	1034
							48.15	1055.4
							47.85	1055.4
							47.85	1034
							ErrBox	ErrBox
							48.85	1064
							49.15	1064
							49.15	1084.2
							48.85	1084.2
							48.85	1064
							ErrBox	ErrBox
							49.85	1053.28
							50.15	1053.28
							50.15	1074.45
							49.85	1074.45
							49.85	1053.28
							ErrBox	ErrBox
							50.85	1056.32
							51.15	1056.32
							51.15	1075.69
							50.85	1075.69
							50.85	1056.32
							ErrBox	ErrBox

## Sheet: PlotDat7
Source sheet	Table S1-LA U-Pb dating	0.2	339.561	1	332.193	3.87285	0.85	328.32
Plot name	Average7	29.8	339.561	2	345.886	3.98825	1.15	328.32
Plot Type	15			3	345.282	3.25966	1.15	336.065
1st free col	8			4	336.629	3.13875	0.85	336.065
Sigma Level	1			5	342.093	4.83533	0.85	328.32
Absolute Errs	TRUE			6	340.927	5.15964	ErrBox	ErrBox
Symbol Type	1			7	340.6	3.7	1.85	341.897
Inverse Plot	FALSE			8	332.9	3.4	2.15	341.897
Color Plot	TRUE			9	343.9	3.6	2.15	349.874
3D plot	FALSE			10	334.4	3.2	1.85	349.874
Linear	FALSE			11	339.7	3	1.85	341.897
Data Range	O804:P832			12	336.6	2.7	ErrBox	ErrBox
Filled Symbols	TRUE			13	341.4	3.8	2.85	342.022
ConcAge	FALSE			14	342.2	4	3.15	342.022
ConcSwap	FALSE			15	337.7	3.5	3.15	348.542
1st Symbol-row	1			16	342.1	4.1	2.85	348.542
				17	343.2	3.6	2.85	342.022
				18	337.7	3.2	ErrBox	ErrBox
				19	334.8	3.8	3.85	333.49
				20	340.5	3.5	4.15	333.49
				21	336.4	3.6	4.15	339.768
				22	333	3.4	3.85	339.768
				23	344.784	3.6912	3.85	333.49
				24	342.778	2.99835	ErrBox	ErrBox
				25	342.182	4.30113	4.85	337.257
				26	342.329	2.45597	5.15	337.257
				27	340.4	3.6	5.15	346.928
				28	339.5	3.3	4.85	346.928
				29	339.9	3.5	4.85	337.257
				IsoLine	IsoLine	IsoLine	ErrBox	ErrBox
							5.85	335.768
							6.15	335.768
							6.15	346.087
							5.85	346.087
							5.85	335.768
							ErrBox	ErrBox
							6.85	336.9
							7.15	336.9
							7.15	344.3
							6.85	344.3
							6.85	336.9
							ErrBox	ErrBox
							7.85	329.5
							8.15	329.5
							8.15	336.3
							7.85	336.3
							7.85	329.5
							ErrBox	ErrBox
							8.85	340.3
							9.15	340.3
							9.15	347.5
							8.85	347.5
							8.85	340.3
							ErrBox	ErrBox
							9.85	331.2
							10.15	331.2
							10.15	337.6
							9.85	337.6
							9.85	331.2
							ErrBox	ErrBox
							10.85	336.7
							11.15	336.7
							11.15	342.7
							10.85	342.7
							10.85	336.7
							ErrBox	ErrBox
							11.85	333.9
							12.15	333.9
							12.15	339.3
							11.85	339.3
							11.85	333.9
							ErrBox	ErrBox
							12.85	337.6
							13.15	337.6
							13.15	345.2
							12.85	345.2
							12.85	337.6
							ErrBox	ErrBox
							13.85	338.2
							14.15	338.2
							14.15	346.2
							13.85	346.2
							13.85	338.2
							ErrBox	ErrBox
							14.85	334.2
							15.15	334.2
							15.15	341.2
							14.85	341.2
							14.85	334.2
							ErrBox	ErrBox
							15.85	338
							16.15	338
							16.15	346.2
							15.85	346.2
							15.85	338
							ErrBox	ErrBox
							16.85	339.6
							17.15	339.6
							17.15	346.8
							16.85	346.8
							16.85	339.6
							ErrBox	ErrBox
							17.85	334.5
							18.15	334.5
							18.15	340.9
							17.85	340.9
							17.85	334.5
							ErrBox	ErrBox
							18.85	331
							19.15	331
							19.15	338.6
							18.85	338.6
							18.85	331
							ErrBox	ErrBox
							19.85	337
							20.15	337
							20.15	344
							19.85	344
							19.85	337
							ErrBox	ErrBox
							20.85	332.8
							21.15	332.8
							21.15	340
							20.85	340
							20.85	332.8
							ErrBox	ErrBox
							21.85	329.6
							22.15	329.6
							22.15	336.4
							21.85	336.4
							21.85	329.6
							ErrBox	ErrBox
							22.85	341.093
							23.15	341.093
							23.15	348.475
							22.85	348.475
							22.85	341.093
							ErrBox	ErrBox
							23.85	339.78
							24.15	339.78
							24.15	345.776
							23.85	345.776
							23.85	339.78
							ErrBox	ErrBox
							24.85	337.881
							25.15	337.881
							25.15	346.483
							24.85	346.483
							24.85	337.881
							ErrBox	ErrBox
							25.85	339.873
							26.15	339.873
							26.15	344.785
							25.85	344.785
							25.85	339.873
							ErrBox	ErrBox
							26.85	336.8
							27.15	336.8
							27.15	344
							26.85	344
							26.85	336.8
							ErrBox	ErrBox
							27.85	336.2
							28.15	336.2
							28.15	342.8
							27.85	342.8
							27.85	336.2
							ErrBox	ErrBox
							28.85	336.4
							29.15	336.4
							29.15	343.4
							28.85	343.4
							28.85	336.4
							ErrBox	ErrBox

## Sheet: PlotDat10
Source sheet	Table S1-LA U-Pb dating	0.2	1062.18	1	1061.72	18.8256	0.85	1042.89
Plot name	Average10	142.8	1062.18	2	1063.16	18.0383	1.15	1042.89
Plot Type	15			3	1061	19	1.15	1080.54
1st free col	8			4	1064	19	0.85	1080.54
Sigma Level	1			5	1072	18	0.85	1042.89
Absolute Errs	TRUE			6	1052	20	ErrBox	ErrBox
Symbol Type	1			7	1070	19	1.85	1045.12
Inverse Plot	FALSE			8	1055	18	2.15	1045.12
Color Plot	TRUE			9	1069	19	2.15	1081.2
3D plot	FALSE			10	1043	18	1.85	1081.2
Linear	FALSE			11	1066.84	15.1816	1.85	1045.12
Data Range	O834:P975			12	1072.57	16.1556	ErrBox	ErrBox
Filled Symbols	TRUE			13	1064.29	16.4447	2.85	1042
ConcAge	FALSE			14	1060.57	14.7998	3.15	1042
ConcSwap	FALSE			15	1064.22	16.7636	3.15	1080
1st Symbol-row	1			16	1060.66	13.8738	2.85	1080
				17	1064.31	14.0033	2.85	1042
				18	1060.58	15.8272	ErrBox	ErrBox
				19	1052.29	16.0551	3.85	1045
				20	1058.04	15.8456	4.15	1045
				21	1066.84	15.1816	4.15	1083
				22	1072.57	16.1556	3.85	1083
				23	1064.29	16.4447	3.85	1045
				24	1060.57	14.7998	ErrBox	ErrBox
				25	1064.22	16.7636	4.85	1054
				26	1060.66	13.8738	5.15	1054
				27	1064.31	14.0033	5.15	1090
				28	1060.58	15.8272	4.85	1090
				29	1052.29	16.0551	4.85	1054
				30	1058.04	15.8456	ErrBox	ErrBox
				31	1069.71	14.2449	5.85	1032
				32	1050.99	14.7821	6.15	1032
				33	1068.54	15.5081	6.15	1072
				34	1066.42	14.7627	5.85	1072
				35	1056.33	13.9609	5.85	1032
				36	1058.45	13.9242	ErrBox	ErrBox
				37	1073.86	12.9291	6.85	1051
				38	1055.16	12.6222	7.15	1051
				39	1068.06	14.2892	7.15	1089
				40	1056.81	15.4249	6.85	1089
				41	1066.81	13.6198	6.85	1051
				42	1058.06	13.4294	ErrBox	ErrBox
				43	1047.78	13.6908	7.85	1037
				44	1077.07	14.4494	8.15	1037
				45	1050.97	13.5735	8.15	1073
				46	1073.89	15.1895	7.85	1073
				47	1068.34	14.0397	7.85	1037
				48	1056.54	16.0102	ErrBox	ErrBox
				49	1066.09	14.5774	8.85	1050
				50	1058.79	11.5808	9.15	1050
				51	1068.33	14.0251	9.15	1088
				52	1056.54	13.1772	8.85	1088
				53	1055.09	14.2566	8.85	1050
				54	1069.78	13.8662	ErrBox	ErrBox
				55	1055.03	15.0505	9.85	1025
				56	1069.84	15.0048	10.15	1025
				57	1081.94	19.2923	10.15	1061
				58	1042.88	17.5246	9.85	1061
				59	1046.44	17.3991	9.85	1025
				60	1078.4	18.9825	ErrBox	ErrBox
				61	1060.95	18.0566	10.85	1051.65
				62	1063.92	18.3768	11.15	1051.65
				63	1056.85	17.0794	11.15	1082.02
				64	1068.03	18.3921	10.85	1082.02
				65	1062.09	19.2326	10.85	1051.65
				66	1062.78	18.6646	ErrBox	ErrBox
				67	1052.62	18.0612	11.85	1056.41
				68	1072.24	18.4117	12.15	1056.41
				69	1070.18	14.0894	12.15	1088.72
				70	1054.69	14.0775	11.85	1088.72
				71	1069.46	16.7087	11.85	1056.41
				72	1055.41	15.3364	ErrBox	ErrBox
				73	1066.51	15.6813	12.85	1047.85
				74	1058.36	13.1439	13.15	1047.85
				75	1059.55	14.0769	13.15	1080.74
				76	1065.33	13.8001	12.85	1080.74
				77	1064.77	15.4127	12.85	1047.85
				78	1060.11	14.0294	ErrBox	ErrBox
				79	1058.79	14.621	13.85	1045.77
				80	1066.09	15.354	14.15	1045.77
				81	1061.56	15.1477	14.15	1075.37
				82	1063.32	14.4393	13.85	1075.37
				83	1065.39	15.821	13.85	1045.77
				84	1059.48	15.8506	ErrBox	ErrBox
				85	1065.9	15.578	14.85	1047.45
				86	1058.97	16.8017	15.15	1047.45
				87	1065.8	15.8007	15.15	1080.98
				88	1059.07	15.216	14.85	1080.98
				89	1073.62	18.4856	14.85	1047.45
				90	1051.24	15.6606	ErrBox	ErrBox
				91	1052.33	14.5964	15.85	1046.79
				92	1072.53	15.1885	16.15	1046.79
				93	1052.86	16.5221	16.15	1074.54
				94	1072	15.8414	15.85	1074.54
				95	1065.07	15.291	15.85	1046.79
				96	1059.81	15.7115	ErrBox	ErrBox
				97	1073.38	15.6985	16.85	1050.31
				98	1051.48	15.3191	17.15	1050.31
				99	1063.68	15.6258	17.15	1078.31
				100	1061.2	14.5946	16.85	1078.31
				101	1039.01	17.9763	16.85	1050.31
				102	1085.78	20.4004	ErrBox	ErrBox
				103	1066.75	13.3247	17.85	1044.76
				104	1058.13	13.4821	18.15	1044.76
				105	1073.57	14.2231	18.15	1076.41
				106	1051.29	15.0382	17.85	1076.41
				107	1076.31	13.4867	17.85	1044.76
				108	1048.54	12.5729	ErrBox	ErrBox
				109	1072.71	14.3703	18.85	1036.24
				110	1052.15	12.5606	19.15	1036.24
				111	1065.89	9.84788	19.15	1068.35
				112	1038.84	9.84609	18.85	1068.35
				113	1085.95	9.53554	18.85	1036.24
				114	1030.63	15.5634	ErrBox	ErrBox
				115	1094.09	12.1034	19.85	1042.19
				116	1052.66	15.1076	20.15	1042.19
				117	1041.92	14.38	20.15	1073.88
				118	1054.85	15.3691	19.85	1073.88
				119	1060.89	15.4448	19.85	1042.19
				120	1075.01	11.7525	ErrBox	ErrBox
				121	1049.85	12.5544	20.85	1051.65
				122	1067.91	13.4637	21.15	1051.65
				123	1056.97	10.6102	21.15	1082.02
				124	1063.99	15.1682	20.85	1082.02
				125	1063.19	20.9695	20.85	1051.65
				126	1061.01	11.3731	ErrBox	ErrBox
				127	1062.32	10.1167	21.85	1056.41
				128	1062.56	10.701	22.15	1056.41
				129	1066.79	10.959	22.15	1088.72
				130	1058.08	10.3982	21.85	1088.72
				131	1058.76	11.0221	21.85	1056.41
				132	1066.11	9.71782	ErrBox	ErrBox
				133	1051.39	13.159	22.85	1047.85
				134	1073.47	12.3499	23.15	1047.85
				135	1043.76	11.4128	23.15	1080.74
				136	1081.07	12.3339	22.85	1080.74
				137	1050.28	11.0513	22.85	1047.85
				138	1074.57	9.97306	ErrBox	ErrBox
				139	1043.81	12.4701	23.85	1045.77
				140	1081.01	11.3556	24.15	1045.77
				141	1059.1	9.63443	24.15	1075.37
				142	1065.77	10.3112	23.85	1075.37
				IsoLine	IsoLine	IsoLine	23.85	1045.77
							ErrBox	ErrBox
							24.85	1047.45
							25.15	1047.45
							25.15	1080.98
							24.85	1080.98
							24.85	1047.45
							ErrBox	ErrBox
							25.85	1046.79
							26.15	1046.79
							26.15	1074.54
							25.85	1074.54
							25.85	1046.79
							ErrBox	ErrBox
							26.85	1050.31
							27.15	1050.31
							27.15	1078.31
							26.85	1078.31
							26.85	1050.31
							ErrBox	ErrBox
							27.85	1044.76
							28.15	1044.76
							28.15	1076.41
							27.85	1076.41
							27.85	1044.76
							ErrBox	ErrBox
							28.85	1036.24
							29.15	1036.24
							29.15	1068.35
							28.85	1068.35
							28.85	1036.24
							ErrBox	ErrBox
							29.85	1042.19
							30.15	1042.19
							30.15	1073.88
							29.85	1073.88
							29.85	1042.19
							ErrBox	ErrBox
							30.85	1055.47
							31.15	1055.47
							31.15	1083.96
							30.85	1083.96
							30.85	1055.47
							ErrBox	ErrBox
							31.85	1036.21
							32.15	1036.21
							32.15	1065.78
							31.85	1065.78
							31.85	1036.21
							ErrBox	ErrBox
							32.85	1053.03
							33.15	1053.03
							33.15	1084.05
							32.85	1084.05
							32.85	1053.03
							ErrBox	ErrBox
							33.85	1051.66
							34.15	1051.66
							34.15	1081.19
							33.85	1081.19
							33.85	1051.66
							ErrBox	ErrBox
							34.85	1042.37
							35.15	1042.37
							35.15	1070.29
							34.85	1070.29
							34.85	1042.37
							ErrBox	ErrBox
							35.85	1044.53
							36.15	1044.53
							36.15	1072.38
							35.85	1072.38
							35.85	1044.53
							ErrBox	ErrBox
							36.85	1060.93
							37.15	1060.93
							37.15	1086.79
							36.85	1086.79
							36.85	1060.93
							ErrBox	ErrBox
							37.85	1042.53
							38.15	1042.53
							38.15	1067.78
							37.85	1067.78
							37.85	1042.53
							ErrBox	ErrBox
							38.85	1053.77
							39.15	1053.77
							39.15	1082.35
							38.85	1082.35
							38.85	1053.77
							ErrBox	ErrBox
							39.85	1041.39
							40.15	1041.39
							40.15	1072.24
							39.85	1072.24
							39.85	1041.39
							ErrBox	ErrBox
							40.85	1053.19
							41.15	1053.19
							41.15	1080.43
							40.85	1080.43
							40.85	1053.19
							ErrBox	ErrBox
							41.85	1044.63
							42.15	1044.63
							42.15	1071.49
							41.85	1071.49
							41.85	1044.63
							ErrBox	ErrBox
							42.85	1034.08
							43.15	1034.08
							43.15	1061.47
							42.85	1061.47
							42.85	1034.08
							ErrBox	ErrBox
							43.85	1062.62
							44.15	1062.62
							44.15	1091.52
							43.85	1091.52
							43.85	1062.62
							ErrBox	ErrBox
							44.85	1037.39
							45.15	1037.39
							45.15	1064.54
							44.85	1064.54
							44.85	1037.39
							ErrBox	ErrBox
							45.85	1058.7
							46.15	1058.7
							46.15	1089.08
							45.85	1089.08
							45.85	1058.7
							ErrBox	ErrBox
							46.85	1054.3
							47.15	1054.3
							47.15	1082.38
							46.85	1082.38
							46.85	1054.3
							ErrBox	ErrBox
							47.85	1040.53
							48.15	1040.53
							48.15	1072.55
							47.85	1072.55
							47.85	1040.53
							ErrBox	ErrBox
							48.85	1051.51
							49.15	1051.51
							49.15	1080.67
							48.85	1080.67
							48.85	1051.51
							ErrBox	ErrBox
							49.85	1047.21
							50.15	1047.21
							50.15	1070.37
							49.85	1070.37
							49.85	1047.21
							ErrBox	ErrBox
							50.85	1054.31
							51.15	1054.31
							51.15	1082.36
							50.85	1082.36
							50.85	1054.31
							ErrBox	ErrBox
							51.85	1043.36
							52.15	1043.36
							52.15	1069.72
							51.85	1069.72
							51.85	1043.36
							ErrBox	ErrBox
							52.85	1040.83
							53.15	1040.83
							53.15	1069.34
							52.85	1069.34
							52.85	1040.83
							ErrBox	ErrBox
							53.85	1055.92
							54.15	1055.92
							54.15	1083.65
							53.85	1083.65
							53.85	1055.92
							ErrBox	ErrBox
							54.85	1039.98
							55.15	1039.98
							55.15	1070.08
							54.85	1070.08
							54.85	1039.98
							ErrBox	ErrBox
							55.85	1054.83
							56.15	1054.83
							56.15	1084.84
							55.85	1084.84
							55.85	1054.83
							ErrBox	ErrBox
							56.85	1062.65
							57.15	1062.65
							57.15	1101.24
							56.85	1101.24
							56.85	1062.65
							ErrBox	ErrBox
							57.85	1025.35
							58.15	1025.35
							58.15	1060.4
							57.85	1060.4
							57.85	1025.35
							ErrBox	ErrBox
							58.85	1029.04
							59.15	1029.04
							59.15	1063.84
							58.85	1063.84
							58.85	1029.04
							ErrBox	ErrBox
							59.85	1059.42
							60.15	1059.42
							60.15	1097.38
							59.85	1097.38
							59.85	1059.42
							ErrBox	ErrBox
							60.85	1042.9
							61.15	1042.9
							61.15	1079.01
							60.85	1079.01
							60.85	1042.9
							ErrBox	ErrBox
							61.85	1045.55
							62.15	1045.55
							62.15	1082.3
							61.85	1082.3
							61.85	1045.55
							ErrBox	ErrBox
							62.85	1039.77
							63.15	1039.77
							63.15	1073.93
							62.85	1073.93
							62.85	1039.77
							ErrBox	ErrBox
							63.85	1049.63
							64.15	1049.63
							64.15	1086.42
							63.85	1086.42
							63.85	1049.63
							ErrBox	ErrBox
							64.85	1042.86
							65.15	1042.86
							65.15	1081.33
							64.85	1081.33
							64.85	1042.86
							ErrBox	ErrBox
							65.85	1044.12
							66.15	1044.12
							66.15	1081.45
							65.85	1081.45
							65.85	1044.12
							ErrBox	ErrBox
							66.85	1034.56
							67.15	1034.56
							67.15	1070.68
							66.85	1070.68
							66.85	1034.56
							ErrBox	ErrBox
							67.85	1053.83
							68.15	1053.83
							68.15	1090.65
							67.85	1090.65
							67.85	1053.83
							ErrBox	ErrBox
							68.85	1056.09
							69.15	1056.09
							69.15	1084.27
							68.85	1084.27
							68.85	1056.09
							ErrBox	ErrBox
							69.85	1040.61
							70.15	1040.61
							70.15	1068.76
							69.85	1068.76
							69.85	1040.61
							ErrBox	ErrBox
							70.85	1052.75
							71.15	1052.75
							71.15	1086.17
							70.85	1086.17
							70.85	1052.75
							ErrBox	ErrBox
							71.85	1040.07
							72.15	1040.07
							72.15	1070.75
							71.85	1070.75
							71.85	1040.07
							ErrBox	ErrBox
							72.85	1050.83
							73.15	1050.83
							73.15	1082.2
							72.85	1082.2
							72.85	1050.83
							ErrBox	ErrBox
							73.85	1045.22
							74.15	1045.22
							74.15	1071.5
							73.85	1071.5
							73.85	1045.22
							ErrBox	ErrBox
							74.85	1045.47
							75.15	1045.47
							75.15	1073.62
							74.85	1073.62
							74.85	1045.47
							ErrBox	ErrBox
							75.85	1051.53
							76.15	1051.53
							76.15	1079.13
							75.85	1079.13
							75.85	1051.53
							ErrBox	ErrBox
							76.85	1049.35
							77.15	1049.35
							77.15	1080.18
							76.85	1080.18
							76.85	1049.35
							ErrBox	ErrBox
							77.85	1046.08
							78.15	1046.08
							78.15	1074.14
							77.85	1074.14
							77.85	1046.08
							ErrBox	ErrBox
							78.85	1044.17
							79.15	1044.17
							79.15	1073.41
							78.85	1073.41
							78.85	1044.17
							ErrBox	ErrBox
							79.85	1050.73
							80.15	1050.73
							80.15	1081.44
							79.85	1081.44
							79.85	1050.73
							ErrBox	ErrBox
							80.85	1046.41
							81.15	1046.41
							81.15	1076.7
							80.85	1076.7
							80.85	1046.41
							ErrBox	ErrBox
							81.85	1048.88
							82.15	1048.88
							82.15	1077.76
							81.85	1077.76
							81.85	1048.88
							ErrBox	ErrBox
							82.85	1049.57
							83.15	1049.57
							83.15	1081.22
							82.85	1081.22
							82.85	1049.57
							ErrBox	ErrBox
							83.85	1043.63
							84.15	1043.63
							84.15	1075.33
							83.85	1075.33
							83.85	1043.63
							ErrBox	ErrBox
							84.85	1050.32
							85.15	1050.32
							85.15	1081.48
							84.85	1081.48
							84.85	1050.32
							ErrBox	ErrBox
							85.85	1042.17
							86.15	1042.17
							86.15	1075.78
							85.85	1075.78
							85.85	1042.17
							ErrBox	ErrBox
							86.85	1050
							87.15	1050
							87.15	1081.6
							86.85	1081.6
							86.85	1050
							ErrBox	ErrBox
							87.85	1043.86
							88.15	1043.86
							88.15	1074.29
							87.85	1074.29
							87.85	1043.86
							ErrBox	ErrBox
							88.85	1055.13
							89.15	1055.13
							89.15	1092.1
							88.85	1092.1
							88.85	1055.13
							ErrBox	ErrBox
							89.85	1035.58
							90.15	1035.58
							90.15	1066.9
							89.85	1066.9
							89.85	1035.58
							ErrBox	ErrBox
							90.85	1037.74
							91.15	1037.74
							91.15	1066.93
							90.85	1066.93
							90.85	1037.74
							ErrBox	ErrBox
							91.85	1057.34
							92.15	1057.34
							92.15	1087.72
							91.85	1087.72
							91.85	1057.34
							ErrBox	ErrBox
							92.85	1036.34
							93.15	1036.34
							93.15	1069.39
							92.85	1069.39
							92.85	1036.34
							ErrBox	ErrBox
							93.85	1056.16
							94.15	1056.16
							94.15	1087.84
							93.85	1087.84
							93.85	1056.16
							ErrBox	ErrBox
							94.85	1049.78
							95.15	1049.78
							95.15	1080.36
							94.85	1080.36
							94.85	1049.78
							ErrBox	ErrBox
							95.85	1044.1
							96.15	1044.1
							96.15	1075.52
							95.85	1075.52
							95.85	1044.1
							ErrBox	ErrBox
							96.85	1057.68
							97.15	1057.68
							97.15	1089.08
							96.85	1089.08
							96.85	1057.68
							ErrBox	ErrBox
							97.85	1036.16
							98.15	1036.16
							98.15	1066.8
							97.85	1066.8
							97.85	1036.16
							ErrBox	ErrBox
							98.85	1048.06
							99.15	1048.06
							99.15	1079.31
							98.85	1079.31
							98.85	1048.06
							ErrBox	ErrBox
							99.85	1046.6
							100.15	1046.6
							100.15	1075.79
							99.85	1075.79
							99.85	1046.6
							ErrBox	ErrBox
							100.85	1021.03
							101.15	1021.03
							101.15	1056.99
							100.85	1056.99
							100.85	1021.03
							ErrBox	ErrBox
							101.85	1065.38
							102.15	1065.38
							102.15	1106.18
							101.85	1106.18
							101.85	1065.38
							ErrBox	ErrBox
							102.85	1053.42
							103.15	1053.42
							103.15	1080.07
							102.85	1080.07
							102.85	1053.42
							ErrBox	ErrBox
							103.85	1044.65
							104.15	1044.65
							104.15	1071.61
							103.85	1071.61
							103.85	1044.65
							ErrBox	ErrBox
							104.85	1059.35
							105.15	1059.35
							105.15	1087.79
							104.85	1087.79
							104.85	1059.35
							ErrBox	ErrBox
							105.85	1036.25
							106.15	1036.25
							106.15	1066.32
							105.85	1066.32
							105.85	1036.25
							ErrBox	ErrBox
							106.85	1062.82
							107.15	1062.82
							107.15	1089.8
							106.85	1089.8
							106.85	1062.82
							ErrBox	ErrBox
							107.85	1035.96
							108.15	1035.96
							108.15	1061.11
							107.85	1061.11
							107.85	1035.96
							ErrBox	ErrBox
							108.85	1058.34
							109.15	1058.34
							109.15	1087.08
							108.85	1087.08
							108.85	1058.34
							ErrBox	ErrBox
							109.85	1039.59
							110.15	1039.59
							110.15	1064.71
							109.85	1064.71
							109.85	1039.59
							ErrBox	ErrBox
							110.85	1056.04
							111.15	1056.04
							111.15	1075.73
							110.85	1075.73
							110.85	1056.04
							ErrBox	ErrBox
							111.85	1029
							112.15	1029
							112.15	1048.69
							111.85	1048.69
							111.85	1029
							ErrBox	ErrBox
							112.85	1076.41
							113.15	1076.41
							113.15	1095.48
							112.85	1095.48
							112.85	1076.41
							ErrBox	ErrBox
							113.85	1015.07
							114.15	1015.07
							114.15	1046.19
							113.85	1046.19
							113.85	1015.07
							ErrBox	ErrBox
							114.85	1081.99
							115.15	1081.99
							115.15	1106.2
							114.85	1106.2
							114.85	1081.99
							ErrBox	ErrBox
							115.85	1037.55
							116.15	1037.55
							116.15	1067.76
							115.85	1067.76
							115.85	1037.55
							ErrBox	ErrBox
							116.85	1027.54
							117.15	1027.54
							117.15	1056.3
							116.85	1056.3
							116.85	1027.54
							ErrBox	ErrBox
							117.85	1039.48
							118.15	1039.48
							118.15	1070.22
							117.85	1070.22
							117.85	1039.48
							ErrBox	ErrBox
							118.85	1045.44
							119.15	1045.44
							119.15	1076.33
							118.85	1076.33
							118.85	1045.44
							ErrBox	ErrBox
							119.85	1063.25
							120.15	1063.25
							120.15	1086.76
							119.85	1086.76
							119.85	1063.25
							ErrBox	ErrBox
							120.85	1037.29
							121.15	1037.29
							121.15	1062.4
							120.85	1062.4
							120.85	1037.29
							ErrBox	ErrBox
							121.85	1054.44
							122.15	1054.44
							122.15	1081.37
							121.85	1081.37
							121.85	1054.44
							ErrBox	ErrBox
							122.85	1046.36
							123.15	1046.36
							123.15	1067.58
							122.85	1067.58
							122.85	1046.36
							ErrBox	ErrBox
							123.85	1048.82
							124.15	1048.82
							124.15	1079.16
							123.85	1079.16
							123.85	1048.82
							ErrBox	ErrBox
							124.85	1042.23
							125.15	1042.23
							125.15	1084.16
							124.85	1084.16
							124.85	1042.23
							ErrBox	ErrBox
							125.85	1049.64
							126.15	1049.64
							126.15	1072.39
							125.85	1072.39
							125.85	1049.64
							ErrBox	ErrBox
							126.85	1052.2
							127.15	1052.2
							127.15	1072.44
							126.85	1072.44
							126.85	1052.2
							ErrBox	ErrBox
							127.85	1051.86
							128.15	1051.86
							128.15	1073.26
							127.85	1073.26
							127.85	1051.86
							ErrBox	ErrBox
							128.85	1055.83
							129.15	1055.83
							129.15	1077.75
							128.85	1077.75
							128.85	1055.83
							ErrBox	ErrBox
							129.85	1047.69
							130.15	1047.69
							130.15	1068.48
							129.85	1068.48
							129.85	1047.69
							ErrBox	ErrBox
							130.85	1047.74
							131.15	1047.74
							131.15	1069.78
							130.85	1069.78
							130.85	1047.74
							ErrBox	ErrBox
							131.85	1056.4
							132.15	1056.4
							132.15	1075.83
							131.85	1075.83
							131.85	1056.4
							ErrBox	ErrBox
							132.85	1038.23
							133.15	1038.23
							133.15	1064.55
							132.85	1064.55
							132.85	1038.23
							ErrBox	ErrBox
							133.85	1061.12
							134.15	1061.12
							134.15	1085.82
							133.85	1085.82
							133.85	1061.12
							ErrBox	ErrBox
							134.85	1032.34
							135.15	1032.34
							135.15	1055.17
							134.85	1055.17
							134.85	1032.34
							ErrBox	ErrBox
							135.85	1068.73
							136.15	1068.73
							136.15	1093.4
							135.85	1093.4
							135.85	1068.73
							ErrBox	ErrBox
							136.85	1039.23
							137.15	1039.23
							137.15	1061.34
							136.85	1061.34
							136.85	1039.23
							ErrBox	ErrBox
							137.85	1064.6
							138.15	1064.6
							138.15	1084.54
							137.85	1084.54
							137.85	1064.6
							ErrBox	ErrBox
							138.85	1031.34
							139.15	1031.34
							139.15	1056.28
							138.85	1056.28
							138.85	1031.34
							ErrBox	ErrBox
							139.85	1069.66
							140.15	1069.66
							140.15	1092.37
							139.85	1092.37
							139.85	1069.66
							ErrBox	ErrBox
							140.85	1049.47
							141.15	1049.47
							141.15	1068.74
							140.85	1068.74
							140.85	1049.47
							ErrBox	ErrBox
							141.85	1055.46
							142.15	1055.46
							142.15	1076.08
							141.85	1076.08
							141.85	1055.46
							ErrBox	ErrBox

## Sheet: PlotDat11
Source sheet	Table S1-LA U-Pb dating	0.2	335.936	1	325.376	2.60736	0.85	322.768
Plot name	Average11	49.8	335.936	2	338.469	3.29956	1.15	322.768
Plot Type	15			3	341	5	1.15	327.983
1st free col	8			4	340	5	0.85	327.983
Sigma Level	1			5	341	5	0.85	322.768
Absolute Errs	TRUE			6	344.749	4.94763	ErrBox	ErrBox
Symbol Type	1			7	326.341	4.1058	1.85	335.17
Inverse Plot	FALSE			8	334.106	4.09213	2.15	335.17
Color Plot	TRUE			9	336.758	4.44456	2.15	341.769
3D plot	FALSE			10	326.341	4.1058	1.85	341.769
Linear	FALSE			11	334.106	4.09213	1.85	335.17
Data Range	O976:P1024			12	336.758	4.44456	ErrBox	ErrBox
Filled Symbols	TRUE			13	337.216	4.0606	2.85	336
ConcAge	FALSE			14	338.377	3.7847	3.15	336
ConcSwap	FALSE			15	333.4	3.52366	3.15	346
1st Symbol-row	1			16	344.496	4.26574	2.85	346
				17	337.216	4.0606	2.85	336
				18	338.377	3.7847	ErrBox	ErrBox
				19	334.42	3.99798	3.85	335
				20	331.944	3.9488	4.15	335
				21	336.1	3.6	4.15	345
				22	342.753	4.88736	3.85	345
				23	333.644	4.56893	3.85	335
				24	328.682	4.11645	ErrBox	ErrBox
				25	339.055	4.20447	4.85	336
				26	342.1	5.2	5.15	336
				27	341.311	4.36686	5.15	346
				28	343.939	4.50647	4.85	346
				29	342.363	4.44007	4.85	336
				30	335.4	3.2	ErrBox	ErrBox
				31	328.984	4.10856	5.85	339.802
				32	347.701	4.86521	6.15	339.802
				33	334.142	3.83463	6.15	349.697
				34	328.984	4.10856	5.85	349.697
				35	339.345	4.29767	5.85	339.802
				36	338.877	5.1099	ErrBox	ErrBox
				37	344.366	3.28945	6.85	322.235
				38	341.303	3.16814	7.15	322.235
				39	332.154	4.38167	7.15	330.446
				40	339.055	4.20447	6.85	330.446
				41	328.682	4.11645	6.85	322.235
				42	339.439	3.17862	ErrBox	ErrBox
				43	338.8	3.5	7.85	330.013
				44	335.1	3.2	8.15	330.013
				45	330.612	3.20334	8.15	338.198
				46	347.941	3.0416	7.85	338.198
				47	329.282	2.54528	7.85	330.013
				48	336.841	2.71251	ErrBox	ErrBox
				49	328.031	2.89111	8.85	332.313
				IsoLine	IsoLine	IsoLine	9.15	332.313
							9.15	341.202
							8.85	341.202
							8.85	332.313
							ErrBox	ErrBox
							9.85	322.235
							10.15	322.235
							10.15	330.446
							9.85	330.446
							9.85	322.235
							ErrBox	ErrBox
							10.85	330.013
							11.15	330.013
							11.15	338.198
							10.85	338.198
							10.85	330.013
							ErrBox	ErrBox
							11.85	332.313
							12.15	332.313
							12.15	341.202
							11.85	341.202
							11.85	332.313
							ErrBox	ErrBox
							12.85	333.156
							13.15	333.156
							13.15	341.277
							12.85	341.277
							12.85	333.156
							ErrBox	ErrBox
							13.85	334.592
							14.15	334.592
							14.15	342.161
							13.85	342.161
							13.85	334.592
							ErrBox	ErrBox
							14.85	329.877
							15.15	329.877
							15.15	336.924
							14.85	336.924
							14.85	329.877
							ErrBox	ErrBox
							15.85	340.23
							16.15	340.23
							16.15	348.762
							15.85	348.762
							15.85	340.23
							ErrBox	ErrBox
							16.85	333.156
							17.15	333.156
							17.15	341.277
							16.85	341.277
							16.85	333.156
							ErrBox	ErrBox
							17.85	334.592
							18.15	334.592
							18.15	342.161
							17.85	342.161
							17.85	334.592
							ErrBox	ErrBox
							18.85	330.422
							19.15	330.422
							19.15	338.418
							18.85	338.418
							18.85	330.422
							ErrBox	ErrBox
							19.85	327.995
							20.15	327.995
							20.15	335.893
							19.85	335.893
							19.85	327.995
							ErrBox	ErrBox
							20.85	332.5
							21.15	332.5
							21.15	339.7
							20.85	339.7
							20.85	332.5
							ErrBox	ErrBox
							21.85	337.866
							22.15	337.866
							22.15	347.64
							21.85	347.64
							21.85	337.866
							ErrBox	ErrBox
							22.85	329.075
							23.15	329.075
							23.15	338.213
							22.85	338.213
							22.85	329.075
							ErrBox	ErrBox
							23.85	324.566
							24.15	324.566
							24.15	332.798
							23.85	332.798
							23.85	324.566
							ErrBox	ErrBox
							24.85	334.851
							25.15	334.851
							25.15	343.259
							24.85	343.259
							24.85	334.851
							ErrBox	ErrBox
							25.85	336.9
							26.15	336.9
							26.15	347.3
							25.85	347.3
							25.85	336.9
							ErrBox	ErrBox
							26.85	336.944
							27.15	336.944
							27.15	345.678
							26.85	345.678
							26.85	336.944
							ErrBox	ErrBox
							27.85	339.432
							28.15	339.432
							28.15	348.445
							27.85	348.445
							27.85	339.432
							ErrBox	ErrBox
							28.85	337.923
							29.15	337.923
							29.15	346.803
							28.85	346.803
							28.85	337.923
							ErrBox	ErrBox
							29.85	332.2
							30.15	332.2
							30.15	338.6
							29.85	338.6
							29.85	332.2
							ErrBox	ErrBox
							30.85	324.875
							31.15	324.875
							31.15	333.092
							30.85	333.092
							30.85	324.875
							ErrBox	ErrBox
							31.85	342.836
							32.15	342.836
							32.15	352.566
							31.85	352.566
							31.85	342.836
							ErrBox	ErrBox
							32.85	330.307
							33.15	330.307
							33.15	337.976
							32.85	337.976
							32.85	330.307
							ErrBox	ErrBox
							33.85	324.875
							34.15	324.875
							34.15	333.092
							33.85	333.092
							33.85	324.875
							ErrBox	ErrBox
							34.85	335.047
							35.15	335.047
							35.15	343.642
							34.85	343.642
							34.85	335.047
							ErrBox	ErrBox
							35.85	333.767
							36.15	333.767
							36.15	343.987
							35.85	343.987
							35.85	333.767
							ErrBox	ErrBox
							36.85	341.077
							37.15	341.077
							37.15	347.655
							36.85	347.655
							36.85	341.077
							ErrBox	ErrBox
							37.85	338.135
							38.15	338.135
							38.15	344.471
							37.85	344.471
							37.85	338.135
							ErrBox	ErrBox
							38.85	327.772
							39.15	327.772
							39.15	336.535
							38.85	336.535
							38.85	327.772
							ErrBox	ErrBox
							39.85	334.851
							40.15	334.851
							40.15	343.259
							39.85	343.259
							39.85	334.851
							ErrBox	ErrBox
							40.85	324.566
							41.15	324.566
							41.15	332.798
							40.85	332.798
							40.85	324.566
							ErrBox	ErrBox
							41.85	336.26
							42.15	336.26
							42.15	342.618
							41.85	342.618
							41.85	336.26
							ErrBox	ErrBox
							42.85	335.3
							43.15	335.3
							43.15	342.3
							42.85	342.3
							42.85	335.3
							ErrBox	ErrBox
							43.85	331.9
							44.15	331.9
							44.15	338.3
							43.85	338.3
							43.85	331.9
							ErrBox	ErrBox
							44.85	327.408
							45.15	327.408
							45.15	333.815
							44.85	333.815
							44.85	327.408
							ErrBox	ErrBox
							45.85	344.899
							46.15	344.899
							46.15	350.982
							45.85	350.982
							45.85	344.899
							ErrBox	ErrBox
							46.85	326.737
							47.15	326.737
							47.15	331.827
							46.85	331.827
							46.85	326.737
							ErrBox	ErrBox
							47.85	334.128
							48.15	334.128
							48.15	339.553
							47.85	339.553
							47.85	334.128
							ErrBox	ErrBox
							48.85	325.14
							49.15	325.14
							49.15	330.922
							48.85	330.922
							48.85	325.14
							ErrBox	ErrBox

## Sheet: PlotDat12
Source sheet	Table S1-LA U-Pb dating	0.2	1060.34	1	1043.1	16.8694	0.85	1026.24
Plot name	Average12	18.8	1060.34	2	1060.82	17.4311	1.15	1026.24
Plot Type	15			3	1052.21	16.1106	1.15	1059.97
1st free col	8			4	1046.44	16.1422	0.85	1059.97
Sigma Level	1			5	1068.74	14.8962	0.85	1026.24
Absolute Errs	TRUE			6	1066.84	16.7309	ErrBox	ErrBox
Symbol Type	1			7	1062.03	17.0093	1.85	1043.39
Inverse Plot	FALSE			8	1071.75	14.9132	2.15	1043.39
Color Plot	TRUE			9	1059.3	13.1474	2.15	1078.25
3D plot	FALSE			10	1059.41	14.2883	1.85	1078.25
Linear	FALSE			11	1072	8.5	1.85	1043.39
Data Range	O1026:P1043			12	1059	8	ErrBox	ErrBox
Filled Symbols	TRUE			13	1064	8.5	2.85	1036.1
ConcAge	FALSE			14	1059	8.5	3.15	1036.1
ConcSwap	FALSE			15	1059	8.5	3.15	1068.32
1st Symbol-row	1			16	1058	9	2.85	1068.32
				17	1056	8.5	2.85	1036.1
				18	1058	9	ErrBox	ErrBox
				IsoLine	IsoLine	IsoLine	3.85	1030.29
							4.15	1030.29
							4.15	1062.58
							3.85	1062.58
							3.85	1030.29
							ErrBox	ErrBox
							4.85	1053.84
							5.15	1053.84
							5.15	1083.63
							4.85	1083.63
							4.85	1053.84
							ErrBox	ErrBox
							5.85	1050.11
							6.15	1050.11
							6.15	1083.57
							5.85	1083.57
							5.85	1050.11
							ErrBox	ErrBox
							6.85	1045.02
							7.15	1045.02
							7.15	1079.04
							6.85	1079.04
							6.85	1045.02
							ErrBox	ErrBox
							7.85	1056.84
							8.15	1056.84
							8.15	1086.67
							7.85	1086.67
							7.85	1056.84
							ErrBox	ErrBox
							8.85	1046.16
							9.15	1046.16
							9.15	1072.45
							8.85	1072.45
							8.85	1046.16
							ErrBox	ErrBox
							9.85	1045.12
							10.15	1045.12
							10.15	1073.7
							9.85	1073.7
							9.85	1045.12
							ErrBox	ErrBox
							10.85	1063.5
							11.15	1063.5
							11.15	1080.5
							10.85	1080.5
							10.85	1063.5
							ErrBox	ErrBox
							11.85	1051
							12.15	1051
							12.15	1067
							11.85	1067
							11.85	1051
							ErrBox	ErrBox
							12.85	1055.5
							13.15	1055.5
							13.15	1072.5
							12.85	1072.5
							12.85	1055.5
							ErrBox	ErrBox
							13.85	1050.5
							14.15	1050.5
							14.15	1067.5
							13.85	1067.5
							13.85	1050.5
							ErrBox	ErrBox
							14.85	1050.5
							15.15	1050.5
							15.15	1067.5
							14.85	1067.5
							14.85	1050.5
							ErrBox	ErrBox
							15.85	1049
							16.15	1049
							16.15	1067
							15.85	1067
							15.85	1049
							ErrBox	ErrBox
							16.85	1047.5
							17.15	1047.5
							17.15	1064.5
							16.85	1064.5
							16.85	1047.5
							ErrBox	ErrBox
							17.85	1049
							18.15	1049
							18.15	1067
							17.85	1067
							17.85	1049
							ErrBox	ErrBox

## Sheet: PlotDat13
Source sheet	Table S1-LA U-Pb dating	0.2	338.189	1	344.168	5.62303	0.85	338.545
Plot name	Average13	5.8	338.189	2	343.673	5.21268	1.15	338.545
Plot Type	15			3	335.171	3.80568	1.15	349.791
1st free col	8			4	335.506	4.09407	0.85	349.791
Sigma Level	1			5	337.79	4.21036	0.85	338.545
Absolute Errs	TRUE			IsoLine	IsoLine	IsoLine	ErrBox	ErrBox
Symbol Type	1						1.85	338.46
Inverse Plot	FALSE						2.15	338.46
Color Plot	TRUE						2.15	348.885
3D plot	FALSE						1.85	348.885
Linear	FALSE						1.85	338.46
Data Range	O1044:P1048						ErrBox	ErrBox
Filled Symbols	TRUE						2.85	331.366
ConcAge	FALSE						3.15	331.366
ConcSwap	FALSE						3.15	338.977
1st Symbol-row	1						2.85	338.977
							2.85	331.366
							ErrBox	ErrBox
							3.85	331.412
							4.15	331.412
							4.15	339.6
							3.85	339.6
							3.85	331.412
							ErrBox	ErrBox
							4.85	333.58
							5.15	333.58
							5.15	342.001
							4.85	342.001
							4.85	333.58
							ErrBox	ErrBox

## Sheet: PlotDat2
Source sheet	S2-SHRIMP-O of this study	0.2	417.316	1	408.566	8.1075	0.85	400.459
Plot name	Average2	41.8	417.316	2	408.66	7.79601	1.15	400.459
Plot Type	15			3	414.169	7.6111	1.15	416.674
1st free col	8			4	414.018	7.9509	0.85	416.674
Sigma Level	1			5	406.971	7.78096	0.85	400.459
Absolute Errs	TRUE			6	416.226	8.42107	ErrBox	ErrBox
Symbol Type	1			7	418.96	7.64208	1.85	400.864
Inverse Plot	FALSE			8	407.831	8.12964	2.15	400.864
Color Plot	TRUE			9	404.311	7.16935	2.15	416.456
3D plot	FALSE			10	420.987	7.0723	1.85	416.456
Linear	FALSE			11	415.968	7.50981	1.85	400.864
Data Range	M151:N191			12	414.446	7.80487	ErrBox	ErrBox
Filled Symbols	TRUE			13	413.373	7.28946	2.85	406.558
ConcAge	FALSE			14	417.803	7.94351	3.15	406.558
ConcSwap	FALSE			15	412.598	7.22219	3.15	421.78
1st Symbol-row	1			16	424.618	7.38382	2.85	421.78
				17	422.609	7.09928	2.85	406.558
				18	416.85	9.4156	ErrBox	ErrBox
				19	426.962	7.21639	3.85	406.067
				20	426.722	7.20472	4.15	406.067
				21	418.3	7.53934	4.15	421.968
				22	421.148	7.50814	3.85	421.968
				23	424	8.9	3.85	406.067
				24	416	9.3	ErrBox	ErrBox
				25	423	13	4.85	399.19
				26	414.6	8.7	5.15	399.19
				27	418.4	9.3	5.15	414.752
				28	423.3	9.2	4.85	414.752
				29	419.1	9.4	4.85	399.19
				30	420.2	9.9	ErrBox	ErrBox
				31	421.1	9.4	5.85	407.805
				32	418.3	9.9	6.15	407.805
				33	421.9	9.2	6.15	424.647
				34	424.9	9.6	5.85	424.647
				35	422.8	9.4	5.85	407.805
				36	419.3	9.4	ErrBox	ErrBox
				37	419.2	9.1	6.85	411.318
				38	414	11	7.15	411.318
				39	412.4	8.6	7.15	426.602
				40	417.4	9.3	6.85	426.602
				41	417.5	9.2	6.85	411.318
				IsoLine	IsoLine	IsoLine	ErrBox	ErrBox
							7.85	399.701
							8.15	399.701
							8.15	415.96
							7.85	415.96
							7.85	399.701
							ErrBox	ErrBox
							8.85	397.141
							9.15	397.141
							9.15	411.48
							8.85	411.48
							8.85	397.141
							ErrBox	ErrBox
							9.85	413.914
							10.15	413.914
							10.15	428.059
							9.85	428.059
							9.85	413.914
							ErrBox	ErrBox
							10.85	408.458
							11.15	408.458
							11.15	423.478
							10.85	423.478
							10.85	408.458
							ErrBox	ErrBox
							11.85	406.641
							12.15	406.641
							12.15	422.251
							11.85	422.251
							11.85	406.641
							ErrBox	ErrBox
							12.85	406.084
							13.15	406.084
							13.15	420.662
							12.85	420.662
							12.85	406.084
							ErrBox	ErrBox
							13.85	409.86
							14.15	409.86
							14.15	425.747
							13.85	425.747
							13.85	409.86
							ErrBox	ErrBox
							14.85	405.376
							15.15	405.376
							15.15	419.82
							14.85	419.82
							14.85	405.376
							ErrBox	ErrBox
							15.85	417.234
							16.15	417.234
							16.15	432.002
							15.85	432.002
							15.85	417.234
							ErrBox	ErrBox
							16.85	415.51
							17.15	415.51
							17.15	429.708
							16.85	429.708
							16.85	415.51
							ErrBox	ErrBox
							17.85	407.434
							18.15	407.434
							18.15	426.265
							17.85	426.265
							17.85	407.434
							ErrBox	ErrBox
							18.85	419.745
							19.15	419.745
							19.15	434.178
							18.85	434.178
							18.85	419.745
							ErrBox	ErrBox
							19.85	419.517
							20.15	419.517
							20.15	433.926
							19.85	433.926
							19.85	419.517
							ErrBox	ErrBox
							20.85	410.76
							21.15	410.76
							21.15	425.839
							20.85	425.839
							20.85	410.76
							ErrBox	ErrBox
							21.85	413.639
							22.15	413.639
							22.15	428.656
							21.85	428.656
							21.85	413.639
							ErrBox	ErrBox
							22.85	415.1
							23.15	415.1
							23.15	432.9
							22.85	432.9
							22.85	415.1
							ErrBox	ErrBox
							23.85	406.7
							24.15	406.7
							24.15	425.3
							23.85	425.3
							23.85	406.7
							ErrBox	ErrBox
							24.85	410
							25.15	410
							25.15	436
							24.85	436
							24.85	410
							ErrBox	ErrBox
							25.85	405.9
							26.15	405.9
							26.15	423.3
							25.85	423.3
							25.85	405.9
							ErrBox	ErrBox
							26.85	409.1
							27.15	409.1
							27.15	427.7
							26.85	427.7
							26.85	409.1
							ErrBox	ErrBox
							27.85	414.1
							28.15	414.1
							28.15	432.5
							27.85	432.5
							27.85	414.1
							ErrBox	ErrBox
							28.85	409.7
							29.15	409.7
							29.15	428.5
							28.85	428.5
							28.85	409.7
							ErrBox	ErrBox
							29.85	410.3
							30.15	410.3
							30.15	430.1
							29.85	430.1
							29.85	410.3
							ErrBox	ErrBox
							30.85	411.7
							31.15	411.7
							31.15	430.5
							30.85	430.5
							30.85	411.7
							ErrBox	ErrBox
							31.85	408.4
							32.15	408.4
							32.15	428.2
							31.85	428.2
							31.85	408.4
							ErrBox	ErrBox
							32.85	412.7
							33.15	412.7
							33.15	431.1
							32.85	431.1
							32.85	412.7
							ErrBox	ErrBox
							33.85	415.3
							34.15	415.3
							34.15	434.5
							33.85	434.5
							33.85	415.3
							ErrBox	ErrBox
							34.85	413.4
							35.15	413.4
							35.15	432.2
							34.85	432.2
							34.85	413.4
							ErrBox	ErrBox
							35.85	409.9
							36.15	409.9
							36.15	428.7
							35.85	428.7
							35.85	409.9
							ErrBox	ErrBox
							36.85	410.1
							37.15	410.1
							37.15	428.3
							36.85	428.3
							36.85	410.1
							ErrBox	ErrBox
							37.85	403
							38.15	403
							38.15	425
							37.85	425
							37.85	403
							ErrBox	ErrBox
							38.85	403.8
							39.15	403.8
							39.15	421
							38.85	421
							38.85	403.8
							ErrBox	ErrBox
							39.85	408.1
							40.15	408.1
							40.15	426.7
							39.85	426.7
							39.85	408.1
							ErrBox	ErrBox
							40.85	408.3
							41.15	408.3
							41.15	426.7
							40.85	426.7
							40.85	408.3
							ErrBox	ErrBox

## Sheet: PlotDat5
Source sheet	S2-SHRIMP-O of this study	0.2	8.22066	1	8.66	0.24	0.85	8.42
Plot name	Average2	33.8	8.22066	2	8.57	0.2	1.15	8.42
Plot Type	15			3	8.38	0.23	1.15	8.9
1st free col	8			4	8.3	0.27	0.85	8.9
Sigma Level	2			5	7.84	0.36	0.85	8.42
Absolute Errs	TRUE			6	8.22	0.2	ErrBox	ErrBox
Symbol Type	1			7	8.32	0.27	1.85	8.37
Inverse Plot	FALSE			8	8.49	0.24	2.15	8.37
Color Plot	TRUE			9	8.64	0.22	2.15	8.77
3D plot	FALSE			10	8.78	0.29	1.85	8.77
Linear	FALSE			11	7.64	0.17	1.85	8.37
Data Range	P153:Q185			12	8.09	0.26	ErrBox	ErrBox
Filled Symbols	TRUE			13	8.1	0.24	2.85	8.15
ConcAge	FALSE			14	7.49	0.23	3.15	8.15
ConcSwap	FALSE			15	8.07	0.19	3.15	8.61
1st Symbol-row	1			16	8.27	0.2	2.85	8.61
				17	8.07	0.18	2.85	8.15
				18	7.79	0.27	ErrBox	ErrBox
				19	8.49	0.17	3.85	8.03
				20	8.01	0.33	4.15	8.03
				21	8.23	0.28	4.15	8.57
				22	7.82	0.22	3.85	8.57
				23	8.55	0.34	3.85	8.03
				24	8.11	0.22	ErrBox	ErrBox
				25	8.36	0.12	4.85	7.48
				26	8.29	0.22	5.15	7.48
				27	8.33	0.19	5.15	8.2
				28	8.11	0.34	4.85	8.2
				29	7.9	0.25	4.85	7.48
				30	8.19	0.39	ErrBox	ErrBox
				31	8.59	0.24	5.85	8.02
				32	8.66	0.26	6.15	8.02
				33	7.99	0.17	6.15	8.42
				IsoLine	IsoLine	IsoLine	5.85	8.42
							5.85	8.02
							ErrBox	ErrBox
							6.85	8.05
							7.15	8.05
							7.15	8.59
							6.85	8.59
							6.85	8.05
							ErrBox	ErrBox
							7.85	8.25
							8.15	8.25
							8.15	8.73
							7.85	8.73
							7.85	8.25
							ErrBox	ErrBox
							8.85	8.42
							9.15	8.42
							9.15	8.86
							8.85	8.86
							8.85	8.42
							ErrBox	ErrBox
							9.85	8.49
							10.15	8.49
							10.15	9.07
							9.85	9.07
							9.85	8.49
							ErrBox	ErrBox
							10.85	7.47
							11.15	7.47
							11.15	7.81
							10.85	7.81
							10.85	7.47
							ErrBox	ErrBox
							11.85	7.83
							12.15	7.83
							12.15	8.35
							11.85	8.35
							11.85	7.83
							ErrBox	ErrBox
							12.85	7.86
							13.15	7.86
							13.15	8.34
							12.85	8.34
							12.85	7.86
							ErrBox	ErrBox
							13.85	7.26
							14.15	7.26
							14.15	7.72
							13.85	7.72
							13.85	7.26
							ErrBox	ErrBox
							14.85	7.88
							15.15	7.88
							15.15	8.26
							14.85	8.26
							14.85	7.88
							ErrBox	ErrBox
							15.85	8.07
							16.15	8.07
							16.15	8.47
							15.85	8.47
							15.85	8.07
							ErrBox	ErrBox
							16.85	7.89
							17.15	7.89
							17.15	8.25
							16.85	8.25
							16.85	7.89
							ErrBox	ErrBox
							17.85	7.52
							18.15	7.52
							18.15	8.06
							17.85	8.06
							17.85	7.52
							ErrBox	ErrBox
							18.85	8.32
							19.15	8.32
							19.15	8.66
							18.85	8.66
							18.85	8.32
							ErrBox	ErrBox
							19.85	7.68
							20.15	7.68
							20.15	8.34
							19.85	8.34
							19.85	7.68
							ErrBox	ErrBox
							20.85	7.95
							21.15	7.95
							21.15	8.51
							20.85	8.51
							20.85	7.95
							ErrBox	ErrBox
							21.85	7.6
							22.15	7.6
							22.15	8.04
							21.85	8.04
							21.85	7.6
							ErrBox	ErrBox
							22.85	8.21
							23.15	8.21
							23.15	8.89
							22.85	8.89
							22.85	8.21
							ErrBox	ErrBox
							23.85	7.89
							24.15	7.89
							24.15	8.33
							23.85	8.33
							23.85	7.89
							ErrBox	ErrBox
							24.85	8.24
							25.15	8.24
							25.15	8.48
							24.85	8.48
							24.85	8.24
							ErrBox	ErrBox
							25.85	8.07
							26.15	8.07
							26.15	8.51
							25.85	8.51
							25.85	8.07
							ErrBox	ErrBox
							26.85	8.14
							27.15	8.14
							27.15	8.52
							26.85	8.52
							26.85	8.14
							ErrBox	ErrBox
							27.85	7.77
							28.15	7.77
							28.15	8.45
							27.85	8.45
							27.85	7.77
							ErrBox	ErrBox
							28.85	7.65
							29.15	7.65
							29.15	8.15
							28.85	8.15
							28.85	7.65
							ErrBox	ErrBox
							29.85	7.8
							30.15	7.8
							30.15	8.58
							29.85	8.58
							29.85	7.8
							ErrBox	ErrBox
							30.85	8.35
							31.15	8.35
							31.15	8.83
							30.85	8.83
							30.85	8.35
							ErrBox	ErrBox
							31.85	8.4
							32.15	8.4
							32.15	8.92
							31.85	8.92
							31.85	8.4
							ErrBox	ErrBox
							32.85	7.82
							33.15	7.82
							33.15	8.16
							32.85	8.16
							32.85	7.82
							ErrBox	ErrBox

## Sheet: Supplementary Data 4
Supplementary Data 4. Compilation of individual Archaean zircon Hf isotopes from the North China Craton and other cratons (Samples in grey are heterogeneous with p values ＜0.05 )
Terranes	Reference	Longitude	Latitude	Sample ID.	Lithologies	176Hf/177Hf	176Lu/177Hf	176Yb/177Hf	εHf(0)	Age (207Pb/206Pb)	initial 176Hf/177Hf	εHf(t)	TDM1 (Ma)	TDM2(Ma) Lu/Hf=0.015	TDM2(Ma) Lu/Hf=0.022
Anshan nucleus;North China Craton	Guo et al., 2017b	123.581	41.2331	15YK30-1-01	chlorite schists	0.281092	0.000798	0.020129	-59.4118	2574	0.281053	-3.08029	2992.18	3243.07	3524.07
Anshan nucleus;North China Craton	Guo et al., 2017b	123.581	41.2331	15YK30-1-09	chlorite schists	0.281213	0.000474	0.012202	-55.1328	2574	0.28119	1.79036	2805.21	2947.1	3103.8
Anshan nucleus;North China Craton	Guo et al., 2017b	123.581	41.2331	15YK30-1-12	chlorite schists	0.281135	0.000935	0.024425	-57.8912	2574	0.281089	-1.79043	2944.6	3164.79	3412.92
Anshan nucleus;North China Craton	Guo et al., 2017b	123.581	41.2331	15YK30-1-13	chlorite schists	0.281145	0.000435	0.011108	-57.5375	2756	0.281122	3.59879	2893.47	2978.06	3071.33
Anshan nucleus;North China Craton	Guo et al., 2017b	123.581	41.2331	15YK30-1-15	chlorite schists	0.281214	0.001232	0.031259	-55.0974	2574	0.281153	0.500057	2859.55	3025.61	3215.28
Anshan nucleus;North China Craton	Guo et al., 2022	123.575	41.2956	15YK41-1-03	two-mica plagioclase gneiss	0.28131	0.001796	0.04978	-51.7024	2527	0.281223	1.90117	2769.06	2904.03	3062.38
Anshan nucleus;North China Craton	Guo et al., 2022	123.575	41.2956	15YK41-1-05	two-mica plagioclase gneiss	0.281256	0.001408	0.03804	-53.6121	2523	0.281188	0.558116	2815.06	2982.73	3175.81
Anshan nucleus;North China Craton	Guo et al., 2022	123.575	41.2956	15YK41-1-21	two-mica plagioclase gneiss	0.281374	0.001261	0.03897	-49.4391	2523	0.281313	5.00671	2642.28	2711.5	2790.67
Anshan nucleus;North China Craton	Guo et al., 2022	123.624	41.3753	15YK46-4-07	plagioclase amphibolite	0.280573	0.000731	0.033813	-77.7658	3509	0.280524	-0.109283	3681.22	3785.04	3900.97
Anshan nucleus;North China Craton	Guo et al., 2022	123.624	41.3753	15YK46-4-08	plagioclase amphibolite	0.280589	0.000798	0.03359	-77.2	3510	0.280535	0.322543	3666.26	3760	3865
Anshan nucleus;North China Craton	Guo et al., 2022	123.624	41.3753	15YK46-4-09	plagioclase amphibolite	0.28082	0.003508	0.158548	-69.0309	3332	0.280595	-1.72283	3609.94	3744.74	3918.09
Anshan nucleus;North China Craton	Guo et al., 2022	123.624	41.3753	15YK46-4-22	plagioclase amphibolite	0.280578	0.002404	0.112776	-77.589	3605	0.280411	-1.86458	3839.39	3964.04	4114.83
Anshan nucleus;North China Craton	Guo et al., 2022	123.624	41.3753	15YK46-4-26	plagioclase amphibolite	0.28061	0.001475	0.050614	-76.4574	3411	0.280513	-2.78813	3702.74	3869.39	4061.91
Anshan nucleus;North China Craton	Bao, H., et al., 2020	122.944	41.0533	17LSW01-1-02	Monzogranitic gneiss	0.280922	0.000416	0.01856	-65.4237	3014	0.280898	1.62372	3189.5	3297.63	3416.76
Anshan nucleus;North China Craton	Bao, H., et al., 2020	122.944	41.0533	17LSW01-1-03	Monzogranitic gneiss	0.280967	0.000659	0.02912	-63.8323	3014	0.280929	2.7257	3149.18	3231.08	3322.25
Anshan nucleus;North China Craton	Bao, H., et al., 2020	122.944	41.0533	17LSW01-1-04	Monzogranitic gneiss	0.28092	0.000424	0.02065	-65.4945	3014	0.280895	1.53604	3192.81	3302.93	3424.28
Anshan nucleus;North China Craton	Bao, H., et al., 2020	122.944	41.0533	17LSW01-1-06	Monzogranitic gneiss	0.280866	0.00057	0.0215	-67.4041	3014	0.280833	-0.687261	3276.82	3437.05	3614.73
Anshan nucleus;North China Craton	Bao, H., et al., 2020	122.944	41.0533	17LSW01-1-07	Monzogranitic gneiss	0.280882	0.000216	0.00941	-66.8383	3014	0.28087	0.611237	3226.19	3358.74	3503.53
Anshan nucleus;North China Craton	Bao, H., et al., 2020	122.944	41.0533	17LSW01-1-08	Monzogranitic gneiss	0.280941	0.00058	0.02692	-64.7518	3014	0.280907	1.96259	3177.54	3277.18	3387.71
Anshan nucleus;North China Craton	Bao, H., et al., 2020	122.944	41.0533	17LSW01-1-11	Monzogranitic gneiss	0.280939	0.000365	0.01502	-64.8225	3014	0.280918	2.33402	3162.76	3254.74	3355.85
Anshan nucleus;North China Craton	Bao, H., et al., 2020	122.944	41.0533	17LSW01-1-16	Monzogranitic gneiss	0.280837	0.000292	0.01281	-68.4297	3014	0.28082	-1.14749	3292.02	3464.78	3654.11
Anshan nucleus;North China Craton	Bao, H., et al., 2020	122.944	41.0533	17LSW01-1-18	Monzogranitic gneiss	0.280768	0.000479	0.01561	-70.8698	3014	0.28074	-3.98929	3399.41	3635.85	3897.03
Anshan nucleus;North China Craton	Bao, H., et al., 2020	122.944	41.0533	17LSW01-1-26	Monzogranitic gneiss	0.280882	0.000507	0.02389	-66.8383	3079	0.280852	1.506	3250.23	3355.08	3471.03
Anshan nucleus;North China Craton	Bao, H., et al., 2020	122.944	41.0533	17LSW01-1-28	Monzogranitic gneiss	0.280865	0.000716	0.02489	-67.4395	3014	0.280824	-1.02345	3290.48	3457.31	3643.5
Anshan nucleus;North China Craton	Bao, H., et al., 2020	123.166	41.0297	17LSW27-1-01	Trondhjemitic gneiss	0.280895	0.000292	0.01471	-66.3786	3020	0.280878	1.05637	3215.21	3336.52	3469.46
Anshan nucleus;North China Craton	Bao, H., et al., 2020	123.166	41.0297	17LSW27-1-03	Trondhjemitic gneiss	0.280879	0.000761	0.0345	-66.9444	3020	0.280835	-0.480888	3275.53	3429.24	3601.12
Anshan nucleus;North China Craton	Bao, H., et al., 2020	123.166	41.0297	17LSW27-1-05	Trondhjemitic gneiss	0.280918	0.000479	0.02181	-65.5652	3020	0.28089	1.48953	3199.97	3310.38	3432.34
Anshan nucleus;North China Craton	Bao, H., et al., 2020	123.166	41.0297	17LSW27-1-06	Trondhjemitic gneiss	0.28086	0.000646	0.02821	-67.6163	3092	0.280822	0.727728	3291.24	3412.05	3546.48
Anshan nucleus;North China Craton	Bao, H., et al., 2020	123.166	41.0297	17LSW27-1-08	Trondhjemitic gneiss	0.280924	0.000367	0.01643	-65.353	3020	0.280903	1.93423	3182.85	3283.53	3394.22
Anshan nucleus;North China Craton	Bao, H., et al., 2020	123.166	41.0297	17LSW27-1-09	Trondhjemitic gneiss	0.28094	0.000409	0.01913	-64.7872	3020	0.280916	2.41728	3164.99	3254.36	3352.8
Anshan nucleus;North China Craton	Bao, H., et al., 2020	123.166	41.0297	17LSW27-1-10	Trondhjemitic gneiss	0.280913	0.001007	0.0447	-65.742	3085	0.280853	1.69346	3250.57	3348.43	3459.07
Anshan nucleus;North China Craton	Bao, H., et al., 2020	123.166	41.0297	17LSW27-1-12	Trondhjemitic gneiss	0.280887	0.000678	0.03052	-66.6615	3136	0.280846	2.62912	3257.84	3331.56	3413.69
Anshan nucleus;North China Craton	Bao, H., et al., 2020	123.166	41.0297	17LSW27-1-13	Trondhjemitic gneiss	0.280944	0.000344	0.01682	-64.6457	3020	0.280924	2.6938	3154.42	3237.66	3329.08
Anshan nucleus;North China Craton	Bao, H., et al., 2020	123.166	41.0297	17LSW27-1-16	Trondhjemitic gneiss	0.280907	0.000381	0.01778	-65.9542	3020	0.280885	1.30004	3206.58	3321.82	3448.58
Anshan nucleus;North China Craton	Bao, H., et al., 2020	123.355	41.1169	17LSW34-1-01	Monzogranitic gneiss	0.280775	0.000791	0.03299	-70.6223	2952	0.28073	-5.7922	3417.37	3696.7	4009.47
Anshan nucleus;North China Craton	Bao, H., et al., 2020	123.355	41.1169	17LSW34-1-03	Monzogranitic gneiss	0.280827	0.000959	0.04518	-68.7833	2952	0.280773	-4.27947	3362.32	3605.69	3880.24
Anshan nucleus;North China Craton	Bao, H., et al., 2020	123.355	41.1169	17LSW34-1-04	Monzogranitic gneiss	0.280815	0.00132	0.0409	-69.2077	2952	0.28074	-5.43408	3410.33	3675.15	3978.87
Anshan nucleus;North China Craton	Bao, H., et al., 2020	123.355	41.1169	17LSW34-1-05	Monzogranitic gneiss	0.280823	0.000903	0.03583	-68.9248	2952	0.280772	-4.30904	3362.83	3607.47	3882.77
Anshan nucleus;North China Craton	Bao, H., et al., 2020	123.355	41.1169	17LSW34-1-06	Monzogranitic gneiss	0.280822	0.001145	0.05502	-68.9602	2952	0.280757	-4.83225	3385.35	3638.95	3927.47
Anshan nucleus;North China Craton	Bao, H., et al., 2020	123.355	41.1169	17LSW34-1-08	Monzogranitic gneiss	0.280803	0.000891	0.03854	-69.6321	2952	0.280753	-4.99687	3388.63	3648.86	3941.55
Anshan nucleus;North China Craton	Bao, H., et al., 2020	123.355	41.1169	17LSW34-1-09	Monzogranitic gneiss	0.280839	0.000995	0.0472	-68.359	2952	0.280783	-3.9248	3349.3	3584.34	3849.92
Anshan nucleus;North China Craton	Bao, H., et al., 2020	123.355	41.1169	17LSW34-1-10	Monzogranitic gneiss	0.280834	0.000823	0.0304	-68.5358	2952	0.280787	-3.75623	3341.14	3574.19	3835.51
Anshan nucleus;North China Craton	Bao, H., et al., 2020	123.441	41.1053	16WTS14-1-03	Monzogranitic gneiss	0.280859	0.000852	0.021933	-67.6517	2957	0.280811	-2.81121	3310.09	3521.12	3758.05
Anshan nucleus;North China Craton	Bao, H., et al., 2020	123.441	41.1053	16WTS14-1-05	Monzogranitic gneiss	0.28082	0.002966	0.099044	-69.0309	2957	0.280652	-8.46672	3556.51	3861.05	4240.75
Anshan nucleus;North China Craton	Bao, H., et al., 2020	123.441	41.1053	16WTS14-1-07	Monzogranitic gneiss	0.28091	0.001626	0.041248	-65.8481	2957	0.280818	-2.55785	3307.74	3505.85	3736.37
Anshan nucleus;North China Craton	Bao, H., et al., 2020	123.441	41.1053	16WTS14-1-12	Monzogranitic gneiss	0.280794	0.001073	0.027597	-69.9503	2957	0.280733	-5.57137	3416.77	3687.24	3993.95
Anshan nucleus;North China Craton	Bao, H., et al., 2020	123.441	41.1053	16WTS14-1-15	Monzogranitic gneiss	0.280848	0.00186	0.050276	-68.0407	2957	0.280743	-5.23745	3413.72	3667.15	3965.41
Anshan nucleus;North China Craton	Bao, H., et al., 2020	123.039	41.1039	17LSW17-1-01	Syenogranitic gneiss	0.280708	0.000873	0.04323	-72.9917	2969	0.280658	-7.95739	3514.33	3839.77	4205.49
Anshan nucleus;North China Craton	Bao, H., et al., 2020	123.039	41.1039	17LSW17-1-04	Syenogranitic gneiss	0.28075	0.001486	0.0754	-71.5064	2969	0.280665	-7.70463	3513.68	3824.57	4183.91
Anshan nucleus;North China Craton	Bao, H., et al., 2020	123.039	41.1039	17LSW17-1-10	Syenogranitic gneiss	0.280693	0.000752	0.0377	-73.5221	2969	0.28065	-8.24616	3523.41	3857.1	4230.11
Anshan nucleus;North China Craton	Bao, H., et al., 2020	123.039	41.1039	17LSW17-1-13	Syenogranitic gneiss	0.280758	0.000986	0.0486	-71.2235	2969	0.280702	-6.40633	3457.47	3746.62	4073.23
Anshan nucleus;North China Craton	Bao, H., et al., 2020	123.039	41.1039	17LSW17-1-14	Syenogranitic gneiss	0.280719	0.000636	0.03183	-72.6027	2969	0.280683	-7.08538	3478.34	3787.43	4131.16
Anshan nucleus;North China Craton	Bao, H., et al., 2020	123.039	41.1039	17LSW17-1-15	Syenogranitic gneiss	0.280796	0.000942	0.04825	-69.8796	2969	0.280742	-4.96426	3402.51	3659.94	3950.13
Anshan nucleus;North China Craton	Bao, H., et al., 2020	123.039	41.1039	17LSW17-1-19	Syenogranitic gneiss	0.28068	0.000949	0.04661	-73.9819	2969	0.280626	-9.1083	3558.76	3908.81	4303.53
Anshan nucleus;North China Craton	Bao, H., et al., 2020	123.039	41.1039	17LSW17-1-20	Syenogranitic gneiss	0.280655	0.001014	0.0507	-74.866	2969	0.280597	-10.1301	3598.29	3970.06	4390.5
Anshan nucleus;North China Craton	Dong C.Y, et al., 2017	123.05	41.0933	A0432-23-6-1MA	Gneissic syenogranite	0.280712	0.000469	0.01398	-72.8502	2913	0.280686	-8.28067	3472.79	3816.45	4195.9
Anshan nucleus;North China Craton	Dong C.Y, et al., 2017	123.05	41.0933	A0432-23-9-1MA	Gneissic syenogranite	0.280713	0.000358	0.006876	-72.8148	2913	0.280693	-8.02447	3461.66	3801.06	4174.05
Anshan nucleus;North China Craton	Dong C.Y, et al., 2017	123.05	41.0933	A0432-23-13-1MA	Gneissic syenogranite	0.280742	0.001043	0.033342	-71.7893	2913	0.280684	-8.35352	3484.1	3820.79	4202.07
Anshan nucleus;North China Craton	Dong C.Y, et al., 2017	123.05	41.0933	A0432-23-14-1MA	Gneissic syenogranite	0.280778	0.001235	0.034594	-70.5162	2913	0.280709	-7.45359	3452.85	3766.72	4125.28
Anshan nucleus;North China Craton	Dong C.Y, et al., 2017	123.05	41.0933	A0432-23-18-1MA	Gneissic syenogranite	0.280757	0.001522	0.045493	-71.2588	2913	0.280672	-8.77153	3507.47	3845.86	4237.67
Anshan nucleus;North China Craton	Dong C.Y, et al., 2017	123.05	41.0933	A0432-23-20-1MA	Gneissic syenogranite	0.280765	0.001181	0.038852	-70.9759	2913	0.280699	-7.80904	3465.55	3788.08	4155.61
Anshan nucleus;North China Craton	Dong C.Y, et al., 2017	123.05	41.0933	A0432-23-22-1MA	Gneissic syenogranite	0.280746	0.001008	0.032733	-71.6478	2913	0.28069	-8.14157	3475.57	3808.06	4183.99
Anshan nucleus;North China Craton	Dong C.Y, et al., 2017	123.05	41.0933	A0432-23-1MA	Gneissic syenogranite	0.280691	0.001098	0.035837	-73.5929	2913	0.28063	-10.2783	3557.72	3936.31	4366.1
Anshan nucleus;North China Craton	Dong C.Y, et al., 2017	123.05	41.0933	A0432-24-1MA	Gneissic syenogranite	0.280748	0.001422	0.045176	-71.5771	2913	0.280669	-8.89317	3510.51	3853.17	4248.05
Anshan nucleus;North China Craton	Dong C.Y, et al., 2017	123.06	41.1236	A1117-2-1MA	Gneissic syenogranite	0.280756	0.000496	0.027545	-71.2942	3024	0.280727	-4.22191	3416.82	3657.52	3923.6
Anshan nucleus;North China Craton	Dong C.Y, et al., 2017	123.06	41.1236	A1117-3-1MA	Gneissic syenogranite	0.280752	0.000809	0.043256	-71.4356	3024	0.280705	-5.01094	3449.72	3704.94	3990.93
Anshan nucleus;North China Craton	Dong C.Y, et al., 2017	123.06	41.1236	A1117-6-1MA	Gneissic syenogranite	0.28075	0.000664	0.034772	-71.5064	3024	0.280711	-4.78261	3439.55	3691.22	3971.45
Anshan nucleus;North China Craton	Dong C.Y, et al., 2017	123.06	41.1236	A1117-8-1MA	Gneissic syenogranite	0.28072	0.000557	0.030582	-72.5673	3024	0.280688	-5.62977	3469.99	3742.11	4043.72
Anshan nucleus;North China Craton	Dong C.Y, et al., 2017	123.106	41.1089	A1103-6-1MA	Gneissic pottasic granite	0.280723	0.000488	0.029621	-72.4612	2995	0.280695	-6.04633	3459.89	3744.92	4059.88
Anshan nucleus;North China Craton	Dong C.Y, et al., 2017	123.106	41.1089	A1103-7-1MA	Gneissic pottasic granite	0.280833	0.00026	0.017266	-68.5711	2995	0.280818	-1.66352	3294.63	3481.23	3685.44
Anshan nucleus;North China Craton	Dong C.Y, et al., 2017	123.106	41.1089	A1103-13-1MA	Gneissic pottasic granite	0.280797	0.000659	0.03713	-69.8443	2995	0.280759	-3.76136	3376.44	3607.54	3864.81
Anshan nucleus;North China Craton	Dong C.Y, et al., 2017	123.106	41.1089	A1103-9-1X	Gneissic pottasic granite	0.280446	0.00063	0.038201	-82.2571	3526	0.280403	-4.00008	3839.8	4030.31	4242.11
Anshan nucleus;North China Craton	Dong C.Y, et al., 2017	123.106	41.1089	A1103-12-1X	Gneissic pottasic granite	0.280594	0.001376	0.075868	-77.0232	3566	0.280499	0.372549	3714.8	3800.42	3898.87
Anshan nucleus;North China Craton	Dong C.Y, et al., 2017	123.184	41.1033	A1104-1-1MA	Gneissic syenogranite	0.280829	0.001447	0.085213	-68.7126	2949	0.280747	-5.25835	3402.62	3662.28	3961.86
Anshan nucleus;North China Craton	Dong C.Y, et al., 2017	123.184	41.1033	A1104-3-1MA	Gneissic syenogranite	0.280785	0.001355	0.077402	-70.2686	2949	0.280708	-6.63959	3454.18	3745.32	4079.78
Anshan nucleus;North China Craton	Dong C.Y, et al., 2017	123.184	41.1033	A1104-5-1MA	Gneissic syenogranite	0.280739	0.000969	0.05539	-71.8954	2949	0.280684	-7.50026	3481.46	3797.04	4153.22
Anshan nucleus;North China Craton	Dong C.Y, et al., 2017	123.184	41.1033	A1104-7-1MA	Gneissic syenogranite	0.280835	0.001247	0.071471	-68.5004	2949	0.280764	-4.64218	3376.74	3625.21	3909.22
Anshan nucleus;North China Craton	Dong C.Y, et al., 2017	123.184	41.1033	A1104-8-1MA	Gneissic syenogranite	0.280856	0.001713	0.092032	-67.7578	2949	0.280759	-4.83255	3389.49	3636.66	3925.48
Anshan nucleus;North China Craton	Dong C.Y, et al., 2017	123.184	41.1033	A1104-12-1X	Gneissic syenogranite	0.280698	0.00166	0.077942	-73.3453	3317	0.280592	-2.18264	3600.8	3760.68	3947.03
Anshan nucleus;North China Craton	Dong C.Y, et al., 2017	123.184	41.1033	A1105-3-1MA	Mylonitized pottasic granite	0.280926	0.001659	0.099847	-65.2823	2929	0.280833	-2.67413	3288.67	3491.31	3727.48
Anshan nucleus;North China Craton	Dong C.Y, et al., 2017	123.184	41.1033	A1105-2-1MA	Mylonitized pottasic granite	0.280703	0.001374	0.074965	-73.1685	2929	0.280626	-10.043	3567.12	3934.36	4356.61
Anshan nucleus;North China Craton	Dong C.Y, et al., 2017	123.184	41.1033	A1105-4-1MA	Mylonitized pottasic granite	0.280767	0.001643	0.086869	-70.9052	2929	0.280675	-8.30237	3504.98	3829.9	4208.27
Anshan nucleus;North China Craton	Dong C.Y, et al., 2017	123.184	41.1033	A1105-6-1MA	Mylonitized pottasic granite	0.280772	0.001852	0.098152	-70.7284	2929	0.280668	-8.5421	3517.51	3844.28	4228.69
Anshan nucleus;North China Craton	Dong C.Y, et al., 2017	123.184	41.1033	A1105-9-1MA	Mylonitized pottasic granite	0.280738	0.001351	0.072592	-71.9307	2929	0.280662	-8.75111	3517.56	3856.85	4246.55
Anshan nucleus;North China Craton	Dong C.Y, et al., 2017	123.285	41.0925	A1212-7-1MA	Mylonitize porphyritic syenogranite	0.280757	0.001421	0.05655	-71.2588	2913	0.280678	-8.5708	3498.2	3833.82	4220.56
Anshan nucleus;North China Craton	Dong C.Y, et al., 2017	123.285	41.0925	A1212-8-1MA	Mylonitize porphyritic syenogranite	0.28082	0.001223	0.040403	-69.0309	2913	0.280752	-5.93465	3394.94	3675.39	3995.59
Anshan nucleus;North China Craton	Dong C.Y, et al., 2017	123.285	41.0925	A1212-10-1MA	Mylonitize porphyritic syenogranite	0.280889	0.002499	0.09261	-66.5908	2913	0.280749	-6.01437	3415.13	3680.14	4002.34
Anshan nucleus;North China Craton	Dong C.Y, et al., 2017	123.285	41.0925	A1212-11-1MA	Mylonitize porphyritic syenogranite	0.28087	0.001809	0.06381	-67.2627	2913	0.280769	-5.3194	3378.85	3638.35	3943
Anshan nucleus;North China Craton	Dong C.Y, et al., 2017	123.285	41.0925	A1212-12-1MA	Mylonitize porphyritic syenogranite	0.28085	0.002408	0.094638	-67.97	2913	0.280716	-7.22182	3461.26	3752.73	4105.42
Anshan nucleus;North China Craton	Dong C.Y, et al., 2017	123.285	41.0925	A1212-13-1MA	Mylonitize porphyritic syenogranite	0.280979	0.003096	0.120788	-63.408	2913	0.280806	-3.99708	3342.77	3558.71	3829.91
Anshan nucleus;North China Craton	Dong C.Y, et al., 2017	123.299	41.0806	A1201-2-1MA	Mylonitize pottasic granite	0.280753	0.00064	0.029163	-71.4003	2946	0.280717	-6.40811	3433.43	3729.14	4058.06
Anshan nucleus;North China Craton	Dong C.Y, et al., 2017	123.299	41.0806	A1201-5-1MA	Mylonitize pottasic granite	0.280818	0.001724	0.07105	-69.1016	2946	0.280721	-6.27371	3442.6	3721.02	4046.53
Anshan nucleus;North China Craton	Dong C.Y, et al., 2017	123.299	41.0806	A1201-8-1MA	Mylonitize pottasic granite	0.280905	0.002018	0.080314	-66.0249	2946	0.280791	-3.76763	3349.22	3570.26	3832.44
Anshan nucleus;North China Craton	Dong C.Y, et al., 2017	123.299	41.0806	A1201-10-1MA	Mylonitize pottasic granite	0.280955	0.002805	0.107097	-64.2567	2946	0.280797	-3.57005	3350.24	3558.35	3815.54
Anshan nucleus;North China Craton	Dong C.Y, et al., 2017	123.299	41.0806	A1201-11-1MA	Mylonitize pottasic granite	0.280862	0.002083	0.07256	-67.5456	2946	0.280744	-5.42914	3414.63	3670.24	3974.42
Anshan nucleus;North China Craton	Dong C.Y, et al., 2017	123.299	41.0806	A1201-12-1MA	Mylonitize pottasic granite	0.280931	0.002368	0.086924	-65.1055	2946	0.280797	-3.54578	3344.41	3556.89	3813.47
Anshan nucleus;North China Craton	Dong C.Y, et al., 2017	123.299	41.0806	A1201-13-1MA	Mylonitize pottasic granite	0.280901	0.002439	0.091127	-66.1664	2946	0.280763	-4.75655	3392.81	3629.77	3916.95
Anshan nucleus;North China Craton	Dong C.Y, et al., 2017	123.299	41.0806	A1203-4-1X	Mylonitize pottasic granite	0.280623	0.000663	0.030755	-75.9976	3302	0.280581	-2.93285	3608.43	3794.03	4000.68
Anshan nucleus;North China Craton	Dong C.Y, et al., 2017	123.299	41.0806	A1203-2-1MA	Mylonitize pottasic granite	0.280739	0.001674	0.073039	-71.8954	2925	0.280645	-9.44943	3546.12	3895.69	4303.37
Anshan nucleus;North China Craton	Dong C.Y, et al., 2017	123.299	41.0806	A1203-3-1MA	Mylonitize pottasic granite	0.280783	0.001248	0.055234	-70.3394	2925	0.280713	-7.03284	3447.25	3750.6	4097.35
Anshan nucleus;North China Craton	Dong C.Y, et al., 2017	123.299	41.0806	A1203-5-1MA	Mylonitize pottasic granite	0.280732	0.000752	0.033033	-72.1429	2925	0.28069	-7.85841	3471.37	3800.23	4167.83
Anshan nucleus;North China Craton	Dong C.Y, et al., 2017	123.299	41.0806	A1203-9-1MA	Mylonitize pottasic granite	0.280789	0.001438	0.064081	-70.1272	2925	0.280708	-7.19847	3456.25	3760.55	4111.48
Anshan nucleus;North China Craton	Dong C.Y, et al., 2017	123.299	41.0806	A1203-10-1MA	Mylonitize pottasic granite	0.280869	0.00192	0.084436	-67.298	2925	0.280761	-5.31261	3390.19	3647.14	3950.43
Anshan nucleus;North China Craton	Dong C.Y, et al., 2017	123.299	41.0806	A1203-11-1MA	Mylonitize pottasic granite	0.280967	0.004424	0.146278	-63.8323	2925	0.280719	-6.82166	3487.04	3737.77	4079.14
Anshan nucleus;North China Craton	Dong C.Y, et al., 2017	123.299	41.0806	A1203-12-1MA	Mylonitize pottasic granite	0.280846	0.001508	0.05053	-68.1114	2925	0.280761	-5.30907	3384.88	3646.93	3950.14
Anshan nucleus;North China Craton	Dong C.Y, et al., 2017	123.299	41.0806	A1203-13-1MA	Mylonitize pottasic granite	0.280762	0.001949	0.078306	-71.082	2925	0.280653	-9.17953	3540.34	3879.47	4280.35
Anshan nucleus;North China Craton	Dong C.Y, et al., 2017	123.299	41.0806	A1203-14-1MA	Mylonitize pottasic granite	0.280797	0.001042	0.04537	-69.8443	2925	0.280739	-6.12331	3409.98	3695.93	4019.72
Anshan nucleus;North China Craton	Dong C.Y, et al., 2017	123.362	41.1058	A1110-1-1MA	Gneissic pottasic granite	0.280825	0.001035	0.058911	-68.8541	2929	0.280767	-5.02242	3371.65	3632.76	3928.34
Anshan nucleus;North China Craton	Dong C.Y, et al., 2017	123.362	41.1058	A1110-5-1MA	Gneissic pottasic granite	0.280739	0.001294	0.067992	-71.8954	2929	0.280666	-8.60158	3510.97	3847.88	4233.81
Anshan nucleus;North China Craton	Dong C.Y, et al., 2017	123.362	41.1058	A1110-9-1MA	Gneissic pottasic granite	0.280819	0.001484	0.077763	-69.0662	2929	0.280736	-6.13343	3419.55	3699.58	4023.23
Anshan nucleus;North China Craton	Dong C.Y, et al., 2017	123.362	41.1058	A1110-10-1MA	Gneissic pottasic granite	0.280782	0.001312	0.070026	-70.3747	2929	0.280708	-7.10681	3454.37	3758.1	4106.33
Anshan nucleus;North China Craton	Dong C.Y, et al., 2017	123.362	41.1058	A1110-11-1MA	Gneissic pottasic granite	0.280753	0.001054	0.050439	-71.4003	2929	0.280694	-7.62351	3470.29	3789.16	4150.43
Anshan nucleus;North China Craton	Dong C.Y, et al., 2017	123.461	41.1319	A1113-2-1X	Gneissic pottasic granite	0.280585	0.00095	0.057455	-77.3415	3356	0.280524	-3.70543	3685.98	3881.83	4102.68
Anshan nucleus;North China Craton	Dong C.Y, et al., 2017	123.461	41.1319	A1113-5-1X	Gneissic pottasic granite	0.280667	0.001361	0.076547	-74.4416	3356	0.280579	-1.72937	3614.64	3763.64	3934.85
Anshan nucleus;North China Craton	Dong C.Y, et al., 2017	123.461	41.1319	A1113-7-1X	Gneissic pottasic granite	0.280719	0.001287	0.047808	-72.6027	3356	0.280636	0.293942	3537.39	3642.45	3762.76
Anshan nucleus;North China Craton	Dong C.Y, et al., 2017	123.461	41.1319	A1113-6-1MA	Gneissic pottasic granite	0.280896	0.001122	0.037948	-66.3432	2948	0.280833	-2.24145	3283.3	3479.85	3703.23
Anshan nucleus;North China Craton	Dong C.Y, et al., 2017	123.461	41.1319	A1113-8-1MA	Gneissic pottasic granite	0.280983	0.00228	0.086539	-63.2665	2948	0.280854	-1.47425	3263.92	3433.6	3637.55
Anshan nucleus;North China Craton	Dong C.Y, et al., 2017	123.461	41.1319	A1113-9-1MA	Gneissic pottasic granite	0.280884	0.000969	0.051653	-66.7676	2948	0.280829	-2.3608	3286.45	3487.05	3713.45
Anshan nucleus;North China Craton	Dong C.Y, et al., 2017	123.461	41.1319	A1113-10-1MA	Gneissic pottasic granite	0.280936	0.001798	0.056293	-64.9286	2948	0.280834	-2.17763	3287	3476	3697.77
Anshan nucleus;North China Craton	Wang Ya-Fei,2015	123.054	41.1372	C209-3@2-1	trondhjemitic leucosome	0.280392	0.000402	0.01167	-84.1667	3710	0.280363	-1.08081	3888.48	3998.56	4119.75
Anshan nucleus;North China Craton	Wang Ya-Fei,2015	123.054	41.1372	C209-3@19	trondhjemitic leucosome	0.280457	0.001852	0.05402	-81.8681	3865	0.280319	1.00134	3948.57	3994.97	4049.55
Anshan nucleus;North China Craton	Wang Ya-Fei,2015	123.054	41.1372	C209-3@24	trondhjemitic leucosome	0.280424	0.000751	0.02155	-83.0351	3667	0.280371	-1.82523	3880.86	4009.6	4153.49
Anshan nucleus;North China Craton	Wang Ya-Fei,2015	123.054	41.1372	C209-3@28	trondhjemitic leucosome	0.280578	0.000909	0.02465	-77.589	3671	0.280514	3.3597	3691.44	3703.6	3717.29
Anshan nucleus;North China Craton	Wang Ya-Fei,2015	123.054	41.1372	C209-3-@1d	trondhjemitic leucosome	0.280626	0.000838	0.02552	-75.8915	3367	0.280572	-1.73479	3620.68	3772.45	3942.74
Anshan nucleus;North China Craton	Wang Ya-Fei,2015	123.054	41.1372	C209-3@10	trondhjemitic leucosome	0.280578	0.000919	0.02815	-77.589	3347	0.280519	-4.08896	3692.39	3897.83	4129.18
Anshan nucleus;North China Craton	Wang Ya-Fei,2015	123.054	41.1372	C209-3@12	trondhjemitic leucosome	0.280758	0.00105	0.02789	-71.2235	3296	0.280691	0.865027	3463.2	3561.73	3673.33
Anshan nucleus;North China Craton	Wang Ya-Fei,2015	123.054	41.1372	C209-3@13	trondhjemitic leucosome	0.2806	0.001023	0.03086	-76.811	3359	0.280534	-3.27065	3672.85	3858.15	4067.79
Anshan nucleus;North China Craton	Wang Ya-Fei,2015	123.054	41.1372	C209-3@14	trondhjemitic leucosome	0.280723	0.002725	0.08433	-72.4612	3350	0.280547	-3.00256	3669.58	3835.19	4038.97
Anshan nucleus;North China Craton	Wang Ya-Fei,2015	123.054	41.1372	C209-3@16	trondhjemitic leucosome	0.280627	0.001037	0.03108	-75.8562	3348	0.28056	-2.591	3637.99	3809.03	4002.66
Anshan nucleus;North China Craton	Wang Ya-Fei,2015	123.054	41.1372	C209-3@17	trondhjemitic leucosome	0.280597	0.001037	0.03124	-76.9171	3356	0.28053	-3.47805	3678.2	3868.24	4083.38
Anshan nucleus;North China Craton	Wang Ya-Fei,2015	123.054	41.1372	C209-3@21	trondhjemitic leucosome	0.280591	0.000829	0.02489	-77.1293	3363	0.280537	-3.05284	3666.52	3848.21	4052
Anshan nucleus;North China Craton	Wang Ya-Fei,2015	123.054	41.1372	C209-3@22	trondhjemitic leucosome	0.280568	0.000835	0.02563	-77.9427	3347	0.280514	-4.2525	3697.73	3907.6	4143.06
Anshan nucleus;North China Craton	Wang Ya-Fei,2015	123.054	41.1372	C209-3@26	trondhjemitic leucosome	0.280629	0.001827	0.05547	-75.7854	3346	0.280511	-4.37787	3711.17	3914.32	4153.01
Anshan nucleus;North China Craton	Wang Ya-Fei,2015	123.054	41.1372	C209-3@27	trondhjemitic leucosome	0.28059	0.001282	0.04056	-77.1646	3356	0.280507	-4.29139	3711.1	3916.85	4152.4
Anshan nucleus;North China Craton	Wang Ya-Fei,2015	123.054	41.1372	C209-3@30	trondhjemitic leucosome	0.28061	0.001059	0.0324	-76.4574	3356	0.280542	-3.06544	3662.86	3843.57	4048.35
Anshan nucleus;North China Craton	Wang Ya-Fei,2015	123.054	41.1372	C209-3@32	trondhjemitic leucosome	0.280613	0.001055	0.03036	-76.3513	3365	0.280545	-2.74469	3658.46	3831.32	4027.18
Anshan nucleus;North China Craton	Wang Ya-Fei,2015	123.054	41.1372	C209-3@33	trondhjemitic leucosome	0.280624	0.001233	0.03469	-75.9623	3334	0.280545	-3.46433	3660.58	3850.48	4067.4
Anshan nucleus;North China Craton	Wang Ya-Fei,2015	123.054	41.1372	C209-3@34	trondhjemitic leucosome	0.280625	0.000787	0.02264	-75.9269	3348	0.280574	-2.08829	3617.27	3778.94	3959.94
Anshan nucleus;North China Craton	Wang Ya-Fei,2015	123.054	41.1372	C209-8(3)@1	massive trondhjemitic gneiss	0.280486	0.001449	0.03635	-80.8425	3817	0.280379	2.02103	3867.89	3897.02	3930.63
Anshan nucleus;North China Craton	Wang Ya-Fei,2015	123.054	41.1372	C209-8(3)@3	massive trondhjemitic gneiss	0.280548	0.001029	0.02711	-78.6499	3770	0.280473	4.25804	3743.04	3727.14	3709.14
Anshan nucleus;North China Craton	Wang Ya-Fei,2015	123.054	41.1372	C209-8(3)@7	massive trondhjemitic gneiss	0.280541	0.001091	0.03031	-78.8975	3712	0.280463	2.51853	3758.43	3785.71	3816.67
Anshan nucleus;North China Craton	Wang Ya-Fei,2015	123.054	41.1372	C209-8(3)@8	massive trondhjemitic gneiss	0.280401	0.000835	0.021	-83.8485	3732	0.280341	-1.3586	3919.76	4032.11	4158.15
Anshan nucleus;North China Craton	Wang Ya-Fei,2015	123.054	41.1372	C209-8(3)@9	massive trondhjemitic gneiss	0.28054	0.001149	0.02981	-78.9329	3774	0.280456	3.75244	3765.43	3760.41	3754.7
Anshan nucleus;North China Craton	Wang Ya-Fei,2015	123.054	41.1372	C209-8(3)@10	massive trondhjemitic gneiss	0.280463	0.001357	0.03518	-81.6559	3731	0.280365	-0.511993	3889.6	3980.99	4085.98
Anshan nucleus;North China Craton	Wang Ya-Fei,2015	123.054	41.1372	C209-8(3)@14	massive trondhjemitic gneiss	0.280449	0.001153	0.02768	-82.151	3779	0.280365	0.610486	3887.79	3951.42	4023.84
Anshan nucleus;North China Craton	Wang Ya-Fei,2015	123.054	41.1372	C209-8(3)@18	massive trondhjemitic gneiss	0.280489	0.000816	0.02051	-80.7364	3704	0.280431	1.18233	3801.02	3859.15	3924.32
Anshan nucleus;North China Craton	Wang Ya-Fei,2015	123.054	41.1372	C209-8(3)@19	massive trondhjemitic gneiss	0.280536	0.000884	0.0227	-79.0743	3681	0.280473	2.15534	3745.07	3783.27	3826.22
Anshan nucleus;North China Craton	Wang Ya-Fei,2015	123.054	41.1372	C209-8(3)@6	massive trondhjemitic gneiss	0.280682	0.000856	0.02225	-73.9111	3342	0.280627	-0.352853	3547.56	3670.38	3808.3
Anshan nucleus;North China Craton	Wang Ya-Fei,2015	123.054	41.1372	C209-8(3)@7	massive trondhjemitic gneiss	0.280519	0.000903	0.0219	-79.6755	3559	0.280457	-1.30233	3769.56	3894.95	4036.05
Anshan nucleus;North China Craton	Wang Ya-Fei,2015	123.054	41.1372	C209-8(3)@17	massive trondhjemitic gneiss	0.280547	0.001188	0.02891	-78.6853	3344	0.280471	-5.87891	3759.83	4002.43	4278.98
Anshan nucleus;North China Craton	Wang Ya-Fei,2015	123.054	41.1372	C209-2@3	biotite schist	0.280897	0.00104085	0.0228519	-66.3094	3312.69	0.280831	6.21617	3275.09	3252.92	3227.82
Anshan nucleus;North China Craton	Wang Ya-Fei,2015	123.054	41.1372	C209-2@4	biotite schist	0.28087	0.000795567	0.0187119	-67.2747	3297.22	0.280819	5.44596	3290.98	3287.24	3283.05
Anshan nucleus;North China Craton	Wang Ya-Fei,2015	123.054	41.1372	C209-2@7	biotite schist	0.280876	0.000950124	0.0212455	-67.0397	3299.87	0.280816	5.39411	3295.2	3292.43	3289.31
Anshan nucleus;North China Craton	Wang Ya-Fei,2015	123.054	41.1372	C209-2@17	biotite schist	0.280831	0.000722265	0.0168273	-68.6543	3309.97	0.280785	4.5145	3336.96	3353.24	3371.42
Anshan nucleus;North China Craton	Wang Ya-Fei,2015	123.054	41.1372	C209-1@1	massive trondhjemitic gneiss	0.280771	0.00025351	0.00713914	-70.7683	3150.94	0.280756	-0.249724	3376.15	3516.46	3669.98
Anshan nucleus;North China Craton	Wang Ya-Fei,2015	123.054	41.1372	C209-1@4	massive trondhjemitic gneiss	0.280813	0.000240073	0.00698225	-69.2615	3144.27	0.280799	1.14193	3318.75	3427.56	3546.54
Anshan nucleus;North China Craton	Wang Ya-Fei,2015	123.054	41.1372	C209-1@8	massive trondhjemitic gneiss	0.280809	0.000354132	0.00990369	-69.4074	3129.86	0.280788	0.41634	3333.86	3460.09	3598.79
Anshan nucleus;North China Craton	Wang Ya-Fei,2015	123.054	41.1372	C209-1@14	massive trondhjemitic gneiss	0.280796	0.00055935	0.0153176	-69.8966	3093.95	0.280762	-1.34055	3369.79	3538.08	3724.61
Anshan nucleus;North China Craton	Wang Ya-Fei,2015	123.054	41.1372	C209-1@16	massive trondhjemitic gneiss	0.280812	0.000776688	0.0214147	-69.3288	3076.91	0.280766	-1.61707	3367.17	3541.58	3736.74
Anshan nucleus;North China Craton	Wang Ya-Fei,2015	123.054	41.1372	C209-1@17	massive trondhjemitic gneiss	0.280855	0.000450265	0.0116551	-67.792	3125.07	0.280828	1.72696	3281.37	3377.45	3483.45
Anshan nucleus;North China Craton	Wang Ya-Fei,2015	123.054	41.1372	C209-8(1)@1e	trondhjemitic gneiss	0.28056	0.00177308	0.0468708	-78.242	3816.7	0.280429	3.78457	3800.71	3791.78	3781.31
Anshan nucleus;North China Craton	Wang Ya-Fei,2015	123.054	41.1372	C209-8(1)@2	trondhjemitic gneiss	0.280456	0.000618863	0.0163077	-81.8912	3695.04	0.280412	0.312683	3825.04	3904.02	3991.79
Anshan nucleus;North China Craton	Wang Ya-Fei,2015	123.054	41.1372	C209-8(1)@4	trondhjemitic gneiss	0.280411	0.00137479	0.0352812	-83.4959	3765.25	0.280311	-1.63613	3961.43	4074.33	4204.15
Anshan nucleus;North China Craton	Wang Ya-Fei,2015	123.054	41.1372	C209-8(1)@5	trondhjemitic gneiss	0.280376	0.000992857	0.0231047	-84.7259	3793.61	0.280303	-1.23361	3968.74	4072.36	4189.44
Anshan nucleus;North China Craton	Wang Ya-Fei,2015	123.054	41.1372	C209-8(1)@5	trondhjemitic gneiss	0.280459	0.00120683	0.029741	-81.802	3828.9	0.28037	1.96267	3879.99	3909.75	3943.71
Anshan nucleus;North China Craton	Wang Ya-Fei,2015	123.054	41.1372	C209-8(1)@10	trondhjemitic gneiss	0.280425	0.00128252	0.0312006	-82.9924	3811.08	0.280331	0.155654	3932.83	4003.36	4084.12
Anshan nucleus;North China Craton	Wang Ya-Fei,2015	123.054	41.1372	C209-8(1)@10	trondhjemitic gneiss	0.280467	0.00102106	0.0264113	-81.5103	3780.3	0.280393	1.63023	3850.37	3891.75	3938.56
Anshan nucleus;North China Craton	Wang Ya-Fei,2015	123.054	41.1372	C209-8(1)@11	trondhjemitic gneiss	0.280382	0.000517116	0.0124417	-84.517	3761.56	0.280345	-0.526514	3912.91	4005.52	4107.98
Anshan nucleus;North China Craton	Wang Ya-Fei,2015	123.054	41.1372	C209-8(1)@12	trondhjemitic gneiss	0.280543	0.000666584	0.0153488	-78.826	3802.18	0.280494	5.76999	3714.91	3662.07	3603.22
Anshan nucleus;North China Craton	Wang Ya-Fei,2015	123.054	41.1372	C209-8(1)@12	trondhjemitic gneiss	0.28041	0.000831032	0.0205704	-83.5238	3829.3	0.280349	1.22737	3907.18	3953.79	4006.08
Anshan nucleus;North China Craton	Wang Ya-Fei,2015	123.054	41.1372	C209-8(1)@14	trondhjemitic gneiss	0.280391	0.000804706	0.0197129	-84.1877	3829.86	0.280332	0.640065	3929.43	3989.14	4056.03
Anshan nucleus;North China Craton	Wang Ya-Fei,2015	123.054	41.1372	C209-8(1)@15	trondhjemitic gneiss	0.280497	0.000899984	0.0210872	-80.4594	3776.05	0.280431	2.9078	3798.8	3812.35	3827.6
Anshan nucleus;North China Craton	Wang Ya-Fei,2015	123.054	41.1372	C209-8(1)@17	trondhjemitic gneiss	0.280429	0.000929677	0.0224794	-82.8606	3708.99	0.280362	-1.135	3892.15	4001.01	4123.65
Anshan nucleus;North China Craton	Wang Ya-Fei,2015	123.054	41.1372	C209-8(1)@21	trondhjemitic gneiss	0.280448	0.00126445	0.030916	-82.1821	3740.24	0.280357	-0.594388	3900.23	3993.05	4099.22
Anshan nucleus;North China Craton	Wang Ya-Fei,2015	123.054	41.1372	C209-8(1)@22	trondhjemitic gneiss	0.280553	0.000929689	0.0233767	-78.4697	3801	0.280485	5.4123	3726.66	3682.48	3632.7
Anshan nucleus;North China Craton	Wang Ya-Fei,2015	123.054	41.1372	C209-8(1)@25	trondhjemitic gneiss	0.280375	0.000896099	0.0217976	-84.778	3804.43	0.280309	-0.783732	3960.83	4054.02	4158.84
Anshan nucleus;North China Craton	Wang Ya-Fei,2015	123.054	41.1372	C209-8(1)@27	trondhjemitic gneiss	0.280533	0.00150788	0.0368949	-79.1832	3814.48	0.280422	3.48282	3810.37	3808.03	3805.32
Anshan nucleus;North China Craton	Wang Ya-Fei,2015	123.054	41.1372	C209-8(1)@30	trondhjemitic gneiss	0.280552	0.000724211	0.0168403	-78.5173	3785.94	0.280499	5.55345	3708.81	3662.29	3610.36
Anshan nucleus;North China Craton	Wang Ya-Fei,2015	123.054	41.1372	C209-8(1)@31-1	trondhjemitic gneiss	0.280518	0.00113565	0.0285894	-79.7112	3800	0.280435	3.5975	3793.64	3789.91	3785.67
Anshan nucleus;North China Craton	Wang Ya-Fei,2015	123.054	41.1372	C209-8(1)@31-2	trondhjemitic gneiss	0.280425	0.000987786	0.0244184	-82.9865	3781.77	0.280353	0.261663	3902.72	3974.32	4055.19
Anshan nucleus;North China Craton	Wang Ya-Fei,2015	123.054	41.1372	C209-8(1)@31-3	trondhjemitic gneiss	0.280466	0.000909565	0.0218718	-81.5429	3789.91	0.2804	2.10949	3840.55	3870.69	3904.61
Anshan nucleus;North China Craton	Wang Ya-Fei,2015	123.054	41.1372	C209-8(1)@34-1	trondhjemitic gneiss	0.280404	0.00103189	0.025038	-83.7314	3766.86	0.280329	-0.946795	3935.26	4034.62	4147.07
Anshan nucleus;North China Craton	Wang Ya-Fei,2015	123.054	41.1372	C209-8(1)@34-2	trondhjemitic gneiss	0.280403	0.000937115	0.0227379	-83.7734	3783.45	0.280335	-0.361073	3927.24	4012.65	4108.91
Anshan nucleus;North China Craton	Wang Ya-Fei,2015	123.054	41.1372	C209-8(1)@35	trondhjemitic gneiss	0.280598	0.000992613	0.026641	-76.8905	3692.09	0.280527	4.33692	3672.98	3661.67	3648.89
Anshan nucleus;North China Craton	Wang Ya-Fei,2015	123.054	41.1372	C209-8(1)@37-1	trondhjemitic gneiss	0.280407	0.000909763	0.0228641	-83.6216	3795.44	0.280341	0.139656	3918.77	3992.18	4074.81
Anshan nucleus;North China Craton	Wang Ya-Fei,2015	123.054	41.1372	C209-8(1)@37-2	trondhjemitic gneiss	0.280396	0.00102404	0.0251877	-84.0361	3816.12	0.28032	-0.10215	3945.94	4022.59	4109.3
Anshan nucleus;North China Craton	Wang Ya-Fei,2015	123.054	41.1372	C209-8(1)@39-1	trondhjemitic gneiss	0.280471	0.000859006	0.0208611	-81.3631	3797.05	0.280408	2.58781	3828.8	3847.76	3869.06
Anshan nucleus;North China Craton	Wang Ya-Fei,2015	123.054	41.1372	C209-8(1)@39-2	trondhjemitic gneiss	0.280522	0.000977874	0.0239281	-79.5695	3806.65	0.28045	4.30676	3772.84	3752.82	3730.21
Anshan nucleus;North China Craton	Wang Ya-Fei,2015	123.054	41.1372	C209-8(1)@39-2	trondhjemitic gneiss	0.280541	0.00142034	0.0377693	-78.8865	3782.6	0.280437	3.28853	3790.33	3794.77	3799.87
Anshan nucleus;North China Craton	Wang Ya-Fei,2015	123.054	41.1372	C209-8(1)@41	trondhjemitic gneiss	0.280433	0.000968903	0.0263903	-82.7211	3802.3	0.280362	1.05123	3890.82	3943.29	4002.51
Anshan nucleus;North China Craton	Wang Ya-Fei,2015	123.054	41.1372	C209-8(1)@42	trondhjemitic gneiss	0.280439	0.000897592	0.0215427	-82.499	3761.69	0.280374	0.525593	3875.34	3943.04	4019.21
Anshan nucleus;North China Craton	Wang Ya-Fei,2015	123.054	41.1372	C209-8(1)@43	trondhjemitic gneiss	0.280398	0.00101955	0.0256772	-83.938	3764.04	0.280324	-1.18784	3941.79	4046.76	4165.5
Anshan nucleus;North China Craton	Wang Ya-Fei,2015	123.054	41.1372	C209-8(1)@46	trondhjemitic gneiss	0.280465	0.00118972	0.0310681	-81.5701	3749.33	0.280379	0.422841	3869.48	3939.56	4019.47
Anshan nucleus;North China Craton	Wang Ya-Fei,2015	123.054	41.1372	C209-8(1)@49	trondhjemitic gneiss	0.280393	0.00105174	0.0261711	-84.1354	3814.85	0.280315	-0.304418	3952.51	4033.62	4125.5
Anshan nucleus;North China Craton	Wang Ya-Fei,2015	123.054	41.1372	C209-8(1)@49	trondhjemitic gneiss	0.280379	0.000421775	0.0103069	-84.6388	3625.1	0.280349	-3.5887	3907.96	4082.17	4274.14
Anshan nucleus;North China Craton	Wang Ya-Fei,2015	123.054	41.1372	C209-8(1)@50-1	trondhjemitic gneiss	0.280409	0.000912816	0.0223836	-83.5689	3807.64	0.280342	0.46611	3917.1	3982.23	4055.56
Anshan nucleus;North China Craton	Wang Ya-Fei,2015	123.054	41.1372	C209-8(1)@51	trondhjemitic gneiss	0.28035	0.00106014	0.025494	-85.6636	3767.71	0.280273	-2.94951	4010.98	4154.22	4316.56
Anshan nucleus;North China Craton	Wang Ya-Fei,2015	123.054	41.1372	C209-8(1)@52	trondhjemitic gneiss	0.280562	0.000920947	0.0231217	-78.1525	3815.77	0.280494	6.09602	3713.85	3653.23	3584.96
Anshan nucleus;North China Craton	Wang Ya-Fei,2015	123.054	41.1372	C209-8(1)@53	trondhjemitic gneiss	0.280449	0.000623163	0.0159794	-82.1675	3811.19	0.280403	2.723	3835.78	3850.72	3867.32
Anshan nucleus;North China Craton	Wang Ya-Fei,2015	123.054	41.1372	C209-8(1)@53	trondhjemitic gneiss	0.280463	0.000539929	0.014971	-81.6571	3775.2	0.280424	2.61688	3808.61	3829.02	3851.63
Anshan nucleus;North China Craton	Wang Ya-Fei,2015	123.054	41.1372	C209-8(1)@55	trondhjemitic gneiss	0.280403	0.00108985	0.0265791	-83.7667	3813.11	0.280323	-0.0726125	3942.48	4018.5	4104.76
Anshan nucleus;North China Craton	Wang Ya-Fei,2015	123.054	41.1372	C209-8(1)@56	trondhjemitic gneiss	0.280387	0.00128773	0.0327383	-84.3361	3775.17	0.280293	-2.03169	3984.35	4105.5	4244.24
Anshan nucleus;North China Craton	Wang Ya-Fei,2015	123.054	41.1372	C209-8(1)@59	trondhjemitic gneiss	0.280507	0.000832251	0.02122	-80.0966	3746.17	0.280447	2.75958	3778.55	3797.93	3819.66
Anshan nucleus;North China Craton	Wang Ya-Fei,2015	123.054	41.1372	C209-8(1)@60-1	trondhjemitic gneiss	0.280463	0.000910043	0.0221239	-81.6516	3817.79	0.280396	2.64154	3844.69	3860.7	3878.73
Anshan nucleus;North China Craton	Wang Ya-Fei,2015	123.054	41.1372	C209-8(1)@60-2	trondhjemitic gneiss	0.280411	0.00076991	0.0185381	-83.4898	3778.43	0.280355	0.244692	3899.78	3972.73	4054.34
Anshan nucleus;North China Craton	Wang Ya-Fei,2015	123.054	41.1372	C209-8(1)@61	trondhjemitic gneiss	0.280498	0.000789966	0.0186736	-80.4354	3796.32	0.28044	3.68736	3787.17	3781.69	3775.54
Anshan nucleus;North China Craton	Wang Ya-Fei,2015	123.054	41.1372	C209-8(1)@62	trondhjemitic gneiss	0.280451	0.00127488	0.0319397	-82.0936	3817.21	0.280357	1.22224	3897.92	3944.71	3998.26
Anshan nucleus;North China Craton	Wang Ya-Fei,2015	123.054	41.1372	C209-8(1)@62	trondhjemitic gneiss	0.28046	0.000939121	0.0251136	-81.7496	3751.1	0.280392	0.930066	3851.26	3910.75	3977.8
Anshan nucleus;North China Craton	Wang Ya-Fei,2015	123.054	41.1372	C209-8(1)@63	trondhjemitic gneiss	0.280487	0.00133609	0.0341544	-80.8093	3777.74	0.280389	1.4583	3855.26	3900	3951.34
Anshan nucleus;North China Craton	Wang Ya-Fei,2015	123.054	41.1372	C209-8(1)@63	trondhjemitic gneiss	0.280517	0.00115027	0.0324043	-79.7636	3785.3	0.280432	3.16983	3797.06	3803.94	3811.77
Anshan nucleus;North China Craton	Wang Ya-Fei,2015	123.054	41.1372	C209-8(1)@64	trondhjemitic gneiss	0.280407	0.00113793	0.0284939	-83.6405	3812.72	0.280323	-0.0806515	3942.62	4018.67	4105.17
Anshan nucleus;North China Craton	Wang Ya-Fei,2015	123.054	41.1372	C209-8(1)@65	trondhjemitic gneiss	0.280471	0.000900363	0.0247799	-81.3864	3703.11	0.280406	0.291241	3833.75	3911.56	3999.1
Anshan nucleus;North China Craton	Wang Ya-Fei,2015	123.054	41.1372	C209-8(1)@68	trondhjemitic gneiss	0.280504	0.00115679	0.0309878	-80.2153	3698.74	0.280421	0.718472	3814.83	3882.72	3959.99
Anshan nucleus;North China Craton	Wang Ya-Fei,2015	123.054	41.1372	C209(8)@69	trondhjemitic gneiss	0.280504	0.00115679	0.0309878	-80.2153	3646.78	0.280422	-0.467441	3814.83	3913.1	4024.95
Anshan nucleus;North China Craton	Wang Ya-Fei,2020	123.024	41.1097	C201-3@12	Dongshan trondhjemite	0.28076	0.001551	0.046237	-71.1527	3306.2	0.280661	0.0327251	3506.05	3619.57	3751.19
Anshan nucleus;North China Craton	Wang Ya-Fei,2020	123.024	41.1097	C201-3@17	Dongshan trondhjemite	0.280656	0.000866	0.026722	-74.8306	3328.1	0.280601	-1.62003	3583.23	3735.55	3906.68
Anshan nucleus;North China Craton	Wang Ya-Fei,2020	123.024	41.1097	C201-3@18	Dongshan trondhjemite	0.280707	0.000913	0.028633	-73.027	3262.4	0.28065	-1.40882	3519.3	3672.18	3844.28
Anshan nucleus;North China Craton	Wang Ya-Fei,2020	123.024	41.1097	C201-3@14	Dongshan trondhjemite	0.280786	0.002004	0.05759	-70.2333	3325.1	0.280658	0.349356	3512.42	3615.21	3737.06
Anshan nucleus;North China Craton	Wang Ya-Fei,2020	123.024	41.1097	C201-3@1	Dongshan trondhjemite	0.280832	0.001401	0.042029	-68.6065	3188.9	0.280746	0.304562	3394.44	3512.5	3648.41
Anshan nucleus;North China Craton	Wang Ya-Fei,2020	123.024	41.1097	C201-3@3	Dongshan trondhjemite	0.28081	0.000791	0.025147	-69.3845	3135.8	0.280762	-0.360282	3370.53	3511.42	3669.18
Anshan nucleus;North China Craton	Wang Ya-Fei,2020	123.024	41.1097	C201-3@4	Dongshan trondhjemite	0.280817	0.000289	0.008318	-69.137	3149.7	0.2808	1.28809	3318.22	3422.97	3537.74
Anshan nucleus;North China Craton	Wang Ya-Fei,2020	123.024	41.1097	C201-3@5	Dongshan trondhjemite	0.280794	0.000261	0.008069	-69.9503	3101.7	0.280778	-0.583994	3346.25	3498.54	3665.21
Anshan nucleus;North China Craton	Wang Ya-Fei,2020	123.024	41.1097	C201-3@7	Dongshan trondhjemite	0.280833	0.000703	0.020619	-68.5711	3146.7	0.280791	0.897153	3332.17	3444.18	3569.13
Anshan nucleus;North China Craton	Wang Ya-Fei,2020	123.024	41.1097	C201-3@8	Dongshan trondhjemite	0.280931	0.000732	0.020788	-65.1055	3129.9	0.280887	3.94086	3203.4	3247.71	3297.19
Anshan nucleus;North China Craton	Wang Ya-Fei,2020	123.024	41.1097	C201-3@11	Dongshan trondhjemite	0.280869	0.000615	0.017532	-67.298	3120.2	0.280832	1.76059	3276.6	3371.65	3477.26
Anshan nucleus;North China Craton	Wang Ya-Fei,2020	123.024	41.1097	C201-3@13	Dongshan trondhjemite	0.280822	0.001529	0.046514	-68.9602	3116.3	0.280731	-1.95069	3419.5	3592.01	3791.8
Anshan nucleus;North China Craton	Wang Ya-Fei,2020	123.024	41.1097	C201-3@15	Dongshan trondhjemite	0.280785	0.000462	0.014166	-70.2686	3132.5	0.280757	-0.621043	3375.38	3524.55	3689.22
Anshan nucleus;North China Craton	Wang Ya-Fei,2020	123.029	41.14	C459-1@1	Lishan trondhjemite	0.280792	0.000176	0.005145	-70.0211	3157.8	0.280781	0.829625	3341.67	3456.83	3582.43
Anshan nucleus;North China Craton	Wang Ya-Fei,2020	123.029	41.14	C459-1@2	Lishan trondhjemite	0.280581	0.000677	0.0204	-77.4829	3239.3	0.280539	-5.90038	3665.51	3923.4	4210.72
Anshan nucleus;North China Craton	Wang Ya-Fei,2020	123.029	41.14	C459-1@3	Lishan trondhjemite	0.280797	0.000132	0.003947	-69.8443	3136.2	0.280789	0.599602	3331.36	3453.96	3587.42
Anshan nucleus;North China Craton	Wang Ya-Fei,2020	123.029	41.14	C459-1@4	Lishan trondhjemite	0.28077	0.000271	0.008379	-70.7991	3111.3	0.280754	-1.23746	3378.8	3545.26	3727.53
Anshan nucleus;North China Craton	Wang Ya-Fei,2020	123.029	41.14	C459-1@6	Lishan trondhjemite	0.280827	0.000566	0.01708	-68.7833	3095.9	0.280793	-0.188812	3328.46	3470.27	3627.5
Anshan nucleus;North China Craton	Wang Ya-Fei,2020	123.029	41.14	C459-1@7	Lishan trondhjemite	0.280799	0.000288	0.00823	-69.7735	3138.5	0.280782	0.389478	3341.94	3468.39	3606.94
Anshan nucleus;North China Craton	Wang Ya-Fei,2020	123.029	41.14	C459-1@8	Lishan trondhjemite	0.280802	0.000304	0.009797	-69.6674	3096	0.280784	-0.522228	3339.33	3490.42	3656.07
Anshan nucleus;North China Craton	Wang Ya-Fei,2020	123.029	41.14	C459-1@11	Lishan trondhjemite	0.280577	0.000883	0.024668	-77.6244	3139.9	0.280524	-8.76293	3690.3	4018.52	4387.54
Anshan nucleus;North China Craton	Wang Ya-Fei,2020	123.029	41.14	C459-1@14	Lishan trondhjemite	0.280851	0.000603	0.018233	-67.9346	3113.7	0.280815	0.995961	3299.61	3412.69	3538.26
Anshan nucleus;North China Craton	Wang Ya-Fei,2020	123.029	41.14	C459-1@15	Lishan trondhjemite	0.28082	0.000446	0.013392	-69.0309	3119.6	0.280793	0.362275	3327.55	3455.41	3596.45
Anshan nucleus;North China Craton	Wang Ya-Fei,2020	123.029	41.14	C459-1@24	Lishan trondhjemite	0.280775	0.000422	0.012139	-70.6223	3123.4	0.28075	-1.1015	3385.19	3546.42	3724.09
Anshan nucleus;North China Craton	Wang Ya-Fei,2020	123.029	41.14	C459-1@25	Lishan trondhjemite	0.280814	0.000571	0.017491	-69.2431	3112.7	0.28078	-0.276591	3346.2	3488.53	3646.38
Anshan nucleus;North China Craton	Wang Ya-Fei,2020	123.029	41.14	C459-1@27	Lishan trondhjemite	0.280843	0.000334	0.009485	-68.2175	3090.6	0.280823	0.749504	3287.59	3409.65	3543.66
Anshan nucleus;North China Craton	Wang Ya-Fei,2020	123.041	41.1122	C405-3@1	Shengousi trondhjemite	0.280812	0.000339	0.008682	-69.3138	3124.5	0.280792	0.419015	3329.07	3455.78	3594.92
Anshan nucleus;North China Craton	Wang Ya-Fei,2020	123.041	41.1122	C405-3@2	Shengousi trondhjemite	0.280779	0.00037	0.011377	-70.4808	3099.6	0.280757	-1.39788	3375.41	3545.89	3733.33
Anshan nucleus;North China Craton	Wang Ya-Fei,2020	123.041	41.1122	C405-3@4	Shengousi trondhjemite	0.28083	0.000683	0.018449	-68.6772	3072	0.28079	-0.876312	3334.46	3493.2	3670.11
Anshan nucleus;North China Craton	Wang Ya-Fei,2020	123.041	41.1122	C405-3@5	Shengousi trondhjemite	0.280789	0.00045	0.01391	-70.1272	3125	0.280762	-0.625813	3369.04	3519.05	3684.55
Anshan nucleus;North China Craton	Wang Ya-Fei,2020	123.041	41.1122	C405-3@6	Shengousi trondhjemite	0.280784	0.000403	0.010953	-70.304	3138.3	0.28076	-0.396285	3371.62	3515.51	3673.94
Anshan nucleus;North China Craton	Wang Ya-Fei,2020	123.041	41.1122	C405-3@7	Shengousi trondhjemite	0.280789	0.000747	0.020177	-70.1272	3146.8	0.280744	-0.762428	3394.79	3544.1	3710.97
Anshan nucleus;North China Craton	Wang Ya-Fei,2020	123.041	41.1122	C405-3@8	Shengousi trondhjemite	0.280804	0.000367	0.011062	-69.5967	3148	0.280782	0.617659	3342.04	3462.01	3593.89
Anshan nucleus;North China Craton	Wang Ya-Fei,2020	123.041	41.1122	C405-3@9	Shengousi trondhjemite	0.280838	0.000524	0.014006	-68.3943	3108.7	0.280807	0.586189	3310.24	3433.5	3569.91
Anshan nucleus;North China Craton	Wang Ya-Fei,2020	123.041	41.1122	C405-3@10	Shengousi trondhjemite	0.280479	0.000412	0.011977	-81.0901	3478.7	0.280451	-3.39576	3775.14	3957.84	4159.08
Anshan nucleus;North China Craton	Wang Ya-Fei,2020	123.041	41.1122	C405-3@11	Shengousi trondhjemite	0.280804	0.000355	0.010951	-69.5967	3078.2	0.280783	-0.970237	3341.02	3503.64	3682.33
Anshan nucleus;North China Craton	Wang Ya-Fei,2020	123.041	41.1122	C405-3@12	Shengousi trondhjemite	0.280815	0.000501	0.015944	-69.2077	3124.9	0.280785	0.188872	3338.88	3469.95	3614.87
Anshan nucleus;North China Craton	Wang Ya-Fei,2020	123.041	41.1122	C405-3@13	Shengousi trondhjemite	0.280803	0.000326	0.010238	-69.6321	3148.1	0.280783	0.672659	3339.88	3458.78	3589.26
Anshan nucleus;North China Craton	Wang Ya-Fei,2020	123.041	41.1122	C405-3@14	Shengousi trondhjemite	0.280796	0.000308	0.00972	-69.8796	3129.2	0.280777	0.0242707	3347.61	3483.18	3631.85
Anshan nucleus;North China Craton	Wang Ya-Fei,2020	123.041	41.1122	C405-3@15	Shengousi trondhjemite	0.28078	0.000265	0.008101	-70.4454	3121.2	0.280764	-0.639044	3365.08	3516.91	3683.11
Anshan nucleus;North China Craton	Wang Ya-Fei,2020	123.041	41.1122	C405-3@16	Shengousi trondhjemite	0.280814	0.000616	0.018347	-69.2431	3130.7	0.280777	0.0405374	3350.06	3483.36	3631.48
Anshan nucleus;North China Craton	Wang Ya-Fei,2020	123.041	41.1122	C405-3@17	Shengousi trondhjemite	0.280806	0.00055	0.016967	-69.526	3148.7	0.280773	0.310868	3355.05	3481.01	3620.58
Anshan nucleus;North China Craton	Wang Ya-Fei,2020	123.041	41.1122	C405-3@18	Shengousi trondhjemite	0.280841	0.000589	0.0171	-68.2882	3133.6	0.280806	1.12658	3311.76	3420.23	3540.61
Anshan nucleus;North China Craton	Wang Ya-Fei,2020	123.041	41.1122	C405-3@20	Shengousi trondhjemite	0.280808	0.000505	0.015119	-69.4553	3106.7	0.280778	-0.487855	3348.52	3496.61	3660.38
Anshan nucleus;North China Craton	Wang Ya-Fei,2020	123.041	41.1122	C405-3@21	Shengousi trondhjemite	0.280757	0.000245	0.007472	-71.2588	3153.2	0.280742	-0.672881	3393.72	3543.66	3707.65
Anshan nucleus;North China Craton	Wang Ya-Fei,2020	123.041	41.1122	C405-3@22	Shengousi trondhjemite	0.280763	0.000421	0.011731	-71.0466	3122.2	0.280738	-1.55443	3401	3572.73	3761.96
Anshan nucleus;North China Craton	Wang Ya-Fei,2020	123.041	41.1122	C405-3@23	Shengousi trondhjemite	0.280809	0.000473	0.01405	-69.4199	3119.8	0.280781	-0.0824845	3344.46	3482.34	3634.6
Anshan nucleus;North China Craton	Wang Ya-Fei,2020	123.041	41.1122	C405-3@26	Shengousi trondhjemite	0.280815	0.000378	0.010326	-69.2077	3144.6	0.280792	0.907141	3328.4	3441.95	3566.84
Anshan nucleus;North China Craton	Wang Ya-Fei,2020	123.041	41.1122	C405-3@27	Shengousi trondhjemite	0.28076	0.00065	0.017584	-71.1527	3267.6	0.280719	1.18672	3424.99	3520.4	3626.58
Anshan nucleus;North China Craton	Wang Ya-Fei,2020	123.041	41.1122	C405-3@28	Shengousi trondhjemite	0.280782	0.000441	0.012632	-70.3747	3162.6	0.280755	0.0116702	3377.55	3509.76	3655.57
Anshan nucleus;North China Craton	Wang Ya-Fei,2020	123.041	41.1122	C405-3@29	Shengousi trondhjemite	0.280837	0.00052	0.013627	-68.4297	3143.2	0.280806	1.353	3311.23	3414.03	3527.77
Anshan nucleus;North China Craton	Wang Ya-Fei,2020	123.041	41.1122	C405-3@31	Shengousi trondhjemite	0.280786	0.000464	0.013588	-70.2333	3153.1	0.280758	-0.114745	3374.22	3510.02	3659.92
Anshan nucleus;North China Craton	Wang Ya-Fei,2020	123.041	41.1122	C405-3@32	Shengousi trondhjemite	0.281117	0.00045	0.012304	-58.5277	3127	0.28109	11.1021	2932.05	2812.22	2680.01
Anshan nucleus;North China Craton	Wang Ya-Fei,2020	123.041	41.1122	C405-3@33	Shengousi trondhjemite	0.28077	0.000252	0.008144	-70.7991	3123.7	0.280755	-0.909455	3377.17	3535.1	3707.89
Anshan nucleus;North China Craton	Wang Ya-Fei,2020	123.041	41.1122	C405-3@34	Shengousi trondhjemite	0.280762	0.000372	0.011451	-71.082	3143.4	0.28074	-0.995384	3398.08	3555.48	3728.55
Anshan nucleus;North China Craton	Wang Ya-Fei,2020	123.041	41.1122	C405-3@35	Shengousi trondhjemite	0.280794	0.00036	0.011707	-69.9503	3150.9	0.280772	0.343655	3354.69	3480.74	3619.27
Anshan nucleus;North China Craton	Wang Ya-Fei,2020	123.041	41.1122	C405-3@36	Shengousi trondhjemite	0.280777	0.000408	0.01198	-70.5515	3131.6	0.280752	-0.811045	3381.33	3535.29	3704.83
Anshan nucleus;North China Craton	Wang Ya-Fei,2020	123.041	41.1122	C405-3@37	Shengousi trondhjemite	0.280789	0.00054	0.015081	-70.1272	3112	0.280757	-1.11705	3376.8	3538.56	3717.72
Anshan nucleus;North China Craton	Wang Ya-Fei,2020	123.041	41.1122	C405-3@38	Shengousi trondhjemite	0.280821	0.000478	0.013839	-68.9955	3136.7	0.280792	0.723631	3328.94	3446.89	3577.16
Anshan nucleus;North China Craton	Wang Ya-Fei,2020	123.041	41.1122	C405-3@39	Shengousi trondhjemite	0.280784	0.0003	0.007015	-70.304	3141.1	0.280766	-0.110284	3362.79	3500.47	3651.41
Anshan nucleus;North China Craton	Wang Ya-Fei,2020	123.041	41.1122	C405-3@40	Shengousi trondhjemite	0.280823	0.00059	0.017439	-68.9248	3132.4	0.280788	0.455794	3335.84	3459.68	3597.14
Anshan nucleus;North China Craton	Wang Ya-Fei,2020	123.041	41.1122	C405-3@41	Shengousi trondhjemite	0.280874	0.000611	0.014857	-67.1212	3149.2	0.280837	2.61291	3269.59	3342.78	3424.08
Anshan nucleus;North China Craton	Wang Ya-Fei,2020	123.041	41.1122	C405-3@42	Shengousi trondhjemite	0.280528	0.000342	0.009349	-79.3572	3547.7	0.280505	0.127328	3704.05	3800.87	3907.2
Anshan nucleus;North China Craton	Wang Ya-Fei,2020	123.041	41.1122	C405-3@43	Shengousi trondhjemite	0.280818	0.00046	0.01256	-69.1016	3156.7	0.28079	1.11669	3331.39	3438.71	3557.15
Anshan nucleus;North China Craton	Wang Ya-Fei,2020	41°7.637′	123°2.832′	C303-2@1	Guodishan trondhjemitic gneiss	0.280806	0.000439	0.022753	-69.526	3133.6	0.28078	0.201547	3345.53	3475.91	3619.68
Anshan nucleus;North China Craton	Wang Ya-Fei,2020	41°7.637′	123°2.832′	C303-2@5	Guodishan trondhjemitic gneiss	0.280767	0.000364	0.017714	-70.9052	3135.1	0.280745	-0.992028	3390.77	3548.87	3722.66
Anshan nucleus;North China Craton	Wang Ya-Fei,2020	41°7.637′	123°2.832′	C303-2@6	Guodishan trondhjemitic gneiss	0.280518	0.000972	0.044671	-79.7109	3141.9	0.280459	-11.0101	3777.61	4154.31	4579.52
Anshan nucleus;North China Craton	Wang Ya-Fei,2020	41°7.637′	123°2.832′	C303-2@7	Guodishan trondhjemitic gneiss	0.280777	0.002765	0.098522	-70.5515	3282.1	0.280602	-2.63078	3597.64	3760.61	3961.59
Anshan nucleus;North China Craton	Wang Ya-Fei,2020	41°7.637′	123°2.832′	C303-2@13	Guodishan trondhjemitic gneiss	0.280827	0.001052	0.042159	-68.7833	3071.8	0.280765	-1.7625	3370.44	3546.39	3745.71
Anshan nucleus;North China Craton	Wang Ya-Fei,2020	41°7.637′	123°2.832′	C303-2@14	Guodishan trondhjemitic gneiss	0.280792	0.001114	0.040048	-70.0211	3072.1	0.280726	-3.13228	3423.11	3628.99	3862.88
Anshan nucleus;North China Craton	Wang Ya-Fei,2020	41°7.637′	123°2.832′	C303-2@16	Guodishan trondhjemitic gneiss	0.280697	0.001615	0.063083	-73.3807	3094.3	0.280601	-7.07446	3597.9	3882.58	4213.66
Anshan nucleus;North China Craton	Wang Ya-Fei,2020	41°7.637′	123°2.832′	C303-2@17	Guodishan trondhjemitic gneiss	0.280844	0.001142	0.04327	-68.1821	3066.1	0.280777	-1.47457	3355.35	3524.67	3717.26
Anshan nucleus;North China Craton	Wang Ya-Fei,2020	41°8.221′	123°3.244′	C229-1@3	Guodishan trondhjemitic gneiss	0.280828	0.001289	0.049971	-68.748	3083.2	0.280752	-1.96868	3389.94	3567.58	3771.01
Anshan nucleus;North China Craton	Wang Ya-Fei,2020	41°8.221′	123°3.244′	C229-1@6	Guodishan trondhjemitic gneiss	0.280785	0.000522	0.023129	-70.2686	3137.8	0.280754	-0.627645	3380.56	3529.04	3693.37
Anshan nucleus;North China Craton	Wang Ya-Fei,2020	41°8.221′	123°3.244′	C229-1@7	Guodishan trondhjemitic gneiss	0.280779	0.00087	0.038466	-70.4808	3100.3	0.280727	-2.44164	3418.97	3609.19	3822.92
Anshan nucleus;North China Craton	Wang Ya-Fei,2020	41°8.221′	123°3.244′	C229-1@9	Guodishan trondhjemitic gneiss	0.281032	0.001427	0.057569	-61.5337	2994	0.28095	3.01252	3123.82	3198.24	3284.02
Anshan nucleus;North China Craton	Wang Ya-Fei,2020	41°8.221′	123°3.244′	C229-1@10	Guodishan trondhjemitic gneiss	0.280813	0.00137	0.05405	-69.2784	3016.5	0.280734	-4.16551	3417.51	3648.36	3913.74
Anshan nucleus;North China Craton	Wang Ya-Fei,2020	41°8.221′	123°3.244′	C229-1@11	Guodishan trondhjemitic gneiss	0.280864	0.001442	0.055114	-67.4749	3055	0.280779	-1.63889	3354.5	3526	3723.81
Anshan nucleus;North China Craton	Wang Ya-Fei,2020	41°8.221′	123°3.244′	C229-1@13	Guodishan trondhjemitic gneiss	0.280834	0.000637	0.028669	-68.5358	3109.7	0.280796	0.226436	3325.18	3455.94	3601.35
Anshan nucleus;North China Craton	Wang Ya-Fei,2020	41°8.221′	123°3.244′	C229-1@14	Guodishan trondhjemitic gneiss	0.281093	0.00124	0.045663	-59.3765	3095.9	0.281019	7.85748	3025.42	2984.46	2937.65
Anshan nucleus;North China Craton	Wang Ya-Fei,2020	41°8.221′	123°3.244′	C229-1@15	Guodishan trondhjemitic gneiss	0.280913	0.001177	0.047858	-65.742	3075.7	0.280844	1.12541	3264.97	3375.48	3501.38
Anshan nucleus;North China Craton	Wang Ya-Fei,2020	41°8.221′	123°3.244′	C229-1@18	Guodishan trondhjemitic gneiss	0.280647	0.001012	0.037997	-75.1489	3138.2	0.280586	-6.58538	3608.83	3886.91	4201.36
Anshan nucleus;North China Craton	Wang Ya-Fei,2020	41°8.221′	123°3.244′	C229-1@19	Guodishan trondhjemitic gneiss	0.281006	0.001678	0.062163	-62.4531	3073	0.280907	3.32404	3180.35	3240.74	3311.19
Anshan nucleus;North China Craton	Wang Ya-Fei,2020	41°8.221′	123°3.244′	C229-1@20	Guodishan trondhjemitic gneiss	0.280835	0.001699	0.065891	-68.5004	3073.5	0.280735	-2.79845	3417.03	3610	3835.33
Anshan nucleus;North China Craton	Wang Ya-Fei,2020	41°8.221′	123°3.244′	C229-1@22	Guodishan trondhjemitic gneiss	0.280852	0.001311	0.051559	-67.8992	3142.6	0.280773	0.172898	3359.31	3484.6	3628.25
Anshan nucleus;North China Craton	Wang Ya-Fei,2020	41°7.150′	123°1.218′	C455-1@1	Dongshan trondhjemite	0.280777	0.000392	0.011987	-70.5515	3074.1	0.280754	-2.10419	3379.95	3568.71	3776.45
Anshan nucleus;North China Craton	Wang Ya-Fei,2020	41°7.150′	123°1.218′	C455-1@3	Dongshan trondhjemite	0.280839	0.000671	0.020126	-68.359	3131.9	0.280799	0.840639	3321.41	3436.13	3563.91
Anshan nucleus;North China Craton	Wang Ya-Fei,2020	41°7.150′	123°1.218′	C455-1@7	Dongshan trondhjemite	0.28084	0.000703	0.020247	-68.3236	3143.1	0.280798	1.06406	3322.81	3431.35	3552.41
Anshan nucleus;North China Craton	Wang Ya-Fei,2020	41°7.150′	123°1.218′	C455-1@13	Dongshan trondhjemite	0.280849	0.000938	0.027437	-68.0053	3128.3	0.280793	0.543023	3330.91	3451.26	3586.91
Anshan nucleus;North China Craton	Wang Ya-Fei,2020	41°7.150′	123°1.218′	C455-1@23	Dongshan trondhjemite	0.280838	0.000831	0.02293	-68.3943	3128.2	0.280788	0.377924	3336.47	3461.12	3600.95
Anshan nucleus;North China Craton	Wu et al., 2008	123.102	41.125	05FW028-1	Chentaigou granite	0.280471	0.000724	0.02174	-81.373	3672	0.28042	0.0346093	3815.92	3902.72	3999.62
Anshan nucleus;North China Craton	Wu et al., 2008	123.102	41.125	05FW028-6	Chentaigou granite	0.280585	0.001451	0.04447	-77.3415	3365	0.280491	-4.65645	3734.26	3945.57	4189.41
Anshan nucleus;North China Craton	Wu et al., 2008	123.102	41.125	05FW028-9	Chentaigou granite	0.280622	0.000996	0.0398	-76.033	3343	0.280558	-2.7889	3640.83	3817.01	4016.1
Anshan nucleus;North China Craton	Wu et al., 2008	123.102	41.125	05FW028-15	Chentaigou granite	0.28062	0.00078	0.02857	-76.1037	3363	0.28057	-1.90641	3623.28	3779.63	3954.62
Anshan nucleus;North China Craton	Wu et al., 2008	123.102	41.125	05FW028-17	Chentaigou granite	0.280645	0.000911	0.03223	-75.2196	3351	0.280586	-1.5918	3602.1	3751.54	3919.77
Anshan nucleus;North China Craton	Wu et al., 2008	123.102	41.125	05FW028-19	Chentaigou granite	0.280591	0.000937	0.03059	-77.1293	3331	0.280531	-4.03199	3676.73	3882.11	4113.58
Anshan nucleus;North China Craton	Wu et al., 2008	123.102	41.125	05FW029-3	Chentaigou granite	0.280804	0.00088	0.02773	-69.5967	3135	0.280751	-0.783094	3386.33	3536.23	3704.75
Anshan nucleus;North China Craton	Wu et al., 2008	123.102	41.125	05FW029-5	Chentaigou granite	0.280752	0.000594	0.01866	-71.4356	3101	0.280717	-2.80205	3430.72	3631.39	3854.15
Anshan nucleus;North China Craton	Wu et al., 2008	123.102	41.125	05FW029-6	Chentaigou granite	0.280845	0.000907	0.02686	-68.1468	3160	0.28079	1.18801	3333.62	3436.97	3553.3
Anshan nucleus;North China Craton	Wu et al., 2008	123.102	41.125	05FW029-8	Chentaigou granite	0.280785	0.000813	0.02118	-70.2686	3038	0.280738	-3.52569	3405.92	3626.42	3873.55
Anshan nucleus;North China Craton	Wu et al., 2008	123.102	41.125	05FW029-13	Chentaigou granite	0.280773	0.001588	0.05926	-70.693	3197	0.280675	-2.02471	3491.73	3658.67	3852.57
Anshan nucleus;North China Craton	Wu et al., 2008	123.102	41.125	05FW032-3.1	Biotite-bearing trondhjemitic gneiss	0.280441	0.000996	0.03008	-82.4339	3816	0.280368	1.58505	3882.72	3922.18	3966.78
Anshan nucleus;North China Craton	Wu et al., 2008	123.102	41.125	05FW032-4	Biotite-bearing trondhjemitic gneiss	0.280402	0.000439	0.01345	-83.8131	3733	0.28037	-0.281512	3879	3968.81	4067.86
Anshan nucleus;North China Craton	Wu et al., 2008	123.102	41.125	05FW032-5	Biotite-bearing trondhjemitic gneiss	0.280403	0.000314	0.00899	-83.7777	3817	0.28038	2.04753	3865.41	3895.44	3928.39
Anshan nucleus;North China Craton	Wu et al., 2008	123.102	41.125	05FW032-7	Biotite-bearing trondhjemitic gneiss	0.280441	0.000838	0.02415	-82.4339	3771	0.28038	0.960787	3866.96	3924.37	3988.78
Anshan nucleus;North China Craton	Wu et al., 2008	123.102	41.125	05FW032-8	Biotite-bearing trondhjemitic gneiss	0.280833	0.001492	0.04125	-68.5711	3324	0.280738	3.16653	3401.19	3445.22	3496.13
Anshan nucleus;North China Craton	Wu et al., 2008	123.102	41.125	05FW032-9	Biotite-bearing trondhjemitic gneiss	0.280452	0.000477	0.01427	-82.0449	3837	0.280417	3.8343	3816.95	3804.65	3791.06
Anshan nucleus;North China Craton	Wu et al., 2008	123.102	41.125	05FW032-10	Biotite-bearing trondhjemitic gneiss	0.280397	0.000659	0.01744	-83.9899	3789	0.280349	0.274667	3907.41	3979.15	4059.02
Anshan nucleus;North China Craton	Wu et al., 2008	123.102	41.125	05FW032-11	Biotite-bearing trondhjemitic gneiss	0.28042	0.000893	0.0284	-83.1766	3813	0.280354	1.03769	3900.35	3952.41	4010.96
Anshan nucleus;North China Craton	Wu et al., 2008	123.102	41.125	05FW032-14	Biotite-bearing trondhjemitic gneiss	0.280384	0.000353	0.01071	-84.4497	3817	0.280358	1.26709	3894.14	3941.87	3994.31
Anshan nucleus;North China Craton	Wu et al., 2008	123.102	41.125	05FW032-15	Biotite-bearing trondhjemitic gneiss	0.280459	0.00106	0.0301	-81.7973	3776	0.280382	1.14059	3865.09	3917.55	3977
Anshan nucleus;North China Craton	Wu et al., 2008	123.102	41.125	05FW032-16	Biotite-bearing trondhjemitic gneiss	0.280434	0.000926	0.02589	-82.6815	3790	0.280366	0.920163	3885.04	3941.54	4005.18
Anshan nucleus;North China Craton	Wu et al., 2008	123.102	41.125	05FW032-17	Biotite-bearing trondhjemitic gneiss	0.280453	0.001259	0.03812	-82.0095	3803	0.28036	1.02446	3893.12	3945.43	4005.25
Anshan nucleus;North China Craton	Wu et al., 2008	123.102	41.125	05FW032-18	Biotite-bearing trondhjemitic gneiss	0.280419	0.000768	0.0214	-83.2119	3723	0.280364	-0.752478	3889.18	3989.09	4100.85
Anshan nucleus;North China Craton	Wu et al., 2008	123.102	41.125	05FW032-20	Biotite-bearing trondhjemitic gneiss	0.2804	0.000438	0.01327	-83.8838	3791	0.280368	1.00569	3881.53	3937.22	3998.64
Anshan nucleus;North China Craton	Wu et al., 2008	123.102	41.125	05FW032-21.1	Biotite-bearing trondhjemitic gneiss	0.280458	0.001081	0.03279	-81.8327	3820	0.280378	2.05963	3868.53	3897.06	3929.42
Anshan nucleus;North China Craton	Wu et al., 2008	123.102	41.125	05FW032-21.2	Biotite-bearing trondhjemitic gneiss	0.280411	0.000976	0.02914	-83.4948	3836	0.280339	1.02802	3920.68	3970.85	4027.48
Anshan nucleus;North China Craton	Wu et al., 2008	123.102	41.125	05FW032-22	Biotite-bearing trondhjemitic gneiss	0.280424	0.000782	0.0234	-83.0351	3804	0.280367	1.2638	3883.95	3931.97	3985.71
Anshan nucleus;North China Craton	Wu et al., 2008	123.102	41.125	05FW032-23	Biotite-bearing trondhjemitic gneiss	0.280366	0.000535	0.01485	-85.0862	3828	0.280326	0.402665	3935.88	4001.8	4074.8
Anshan nucleus;North China Craton	Wu et al., 2008	123.102	41.125	05FW032-24	Biotite-bearing trondhjemitic gneiss	0.280416	0.000769	0.02487	-83.318	3834	0.280359	1.70769	3893.26	3928.88	3968.73
Anshan nucleus;North China Craton	Wu et al., 2008	123.102	41.125	05FW032-25	Biotite-bearing trondhjemitic gneiss	0.280436	0.001077	0.03249	-82.6107	3739	0.280358	-0.572078	3897.53	3990.76	4096.49
Anshan nucleus;North China Craton	Wu et al., 2008	123.102	41.125	05FW033-15	trondhjemitic gneiss	0.280702	0.001612	0.04713	-73.2039	3624	0.280589	4.94771	3590.8	3572.03	3550.2
Anshan nucleus;North China Craton	Wu et al., 2008	123.102	41.125	05FW033-19	trondhjemitic gneiss	0.280439	0.000947	0.0312	-82.5046	3781	0.28037	0.836399	3880.48	3939.53	4006.12
Anshan nucleus;North China Craton	Wu et al., 2008	123.102	41.125	05FW033-6	trondhjemitic gneiss	0.280571	0.000679	0.02436	-77.8366	3288	0.280528	-5.14336	3678.97	3915.51	4179.06
Anshan nucleus;North China Craton	Wu et al., 2008	123.102	41.125	05FW033-9	trondhjemitic gneiss	0.280826	0.002146	0.06613	-68.8187	3325	0.280689	1.44873	3470.31	3549.18	3643.33
Anshan nucleus;North China Craton	Wu et al., 2008	123.102	41.125	05FW033-21	trondhjemitic gneiss	0.280731	0.000552	0.01843	-72.1783	3294	0.280696	0.981807	3454.93	3553.16	3662.01
Anshan nucleus;North China Craton	Wu et al., 2008	123.102	41.125	05FW033-1	trondhjemitic gneiss	0.280932	0.002926	0.07718	-65.0701	3141	0.280755	-0.483907	3393.96	3522.89	3683.29
Anshan nucleus;North China Craton	Wu et al., 2008	123.102	41.125	05FW033-11	trondhjemitic gneiss	0.280901	0.0013	0.04768	-66.1664	3110	0.280823	1.20941	3291.78	3396.97	3517.5
Anshan nucleus;North China Craton	Wu et al., 2008	123.102	41.125	05FW033-17	trondhjemitic gneiss	0.280876	0.001625	0.04923	-67.0505	3137	0.280778	0.228103	3354.24	3476.95	3619.74
Anshan nucleus;North China Craton	Wu et al., 2008	123.102	41.125	05FW033-20	trondhjemitic gneiss	0.280899	0.002173	0.05936	-66.2371	3160	0.280767	0.374033	3371.45	3485.97	3622.88
Anshan nucleus;North China Craton	Wu et al., 2008	123.102	41.125	05FW035-3.2	trondhjemitic gneiss	0.280371	0.000536	0.01686	-84.9094	3768	0.280332	-0.821123	3929.4	4028.02	4137.23
Anshan nucleus;North China Craton	Wu et al., 2008	123.102	41.125	05FW035-4	trondhjemitic gneiss	0.28039	0.000872	0.02286	-84.2375	3744	0.280327	-1.56941	3938.09	4053.93	4184.09
Anshan nucleus;North China Craton	Wu et al., 2008	123.102	41.125	05FW035-7	trondhjemitic gneiss	0.28045	0.001238	0.04133	-82.1156	3777	0.28036	0.379127	3895.03	3963.64	4042.02
Anshan nucleus;North China Craton	Wu et al., 2008	123.102	41.125	05FW035-10.2	trondhjemitic gneiss	0.280394	0.001207	0.04665	-84.096	3887	0.280303	0.977151	3966.92	4013.49	4066.61
Anshan nucleus;North China Craton	Wu et al., 2008	123.102	41.125	05FW035-12	trondhjemitic gneiss	0.280412	0.000907	0.03534	-83.4595	3798	0.280345	0.369517	3912.39	3980.5	4057.14
Anshan nucleus;North China Craton	Wu et al., 2008	123.102	41.125	05FW035-15	trondhjemitic gneiss	0.280409	0.000677	0.02449	-83.5656	3801	0.280359	0.934407	3893.35	3949.23	4011.49
Anshan nucleus;North China Craton	Wu et al., 2008	123.102	41.125	05FW035-2	trondhjemitic gneiss	0.280758	0.000989	0.03324	-71.2235	3322	0.280695	1.59484	3457.73	3538.07	3628.82
Anshan nucleus;North China Craton	Wu et al., 2008	123.102	41.125	05FW035-5	trondhjemitic gneiss	0.280801	0.000855	0.02501	-69.7028	3305	0.280747	3.04335	3388.16	3437.85	3493.65
Anshan nucleus;North China Craton	Wu et al., 2008	123.102	41.125	05FW035-6	trondhjemitic gneiss	0.281008	0.003859	0.11918	-62.3824	3316	0.280762	3.84213	3372.05	3398.4	3433.01
Anshan nucleus;North China Craton	Wu et al., 2008	123.102	41.125	05FW035-8	trondhjemitic gneiss	0.280791	0.001121	0.03696	-70.0564	3324	0.280719	2.51544	3425.08	3484.34	3551.68
Anshan nucleus;North China Craton	Wu et al., 2008	123.102	41.125	05FW035-11	trondhjemitic gneiss	0.280814	0.000811	0.0286	-69.2431	3315	0.280762	3.83524	3366.91	3398.02	3432.89
Anshan nucleus;North China Craton	Wu et al., 2008	123.102	41.125	05FW035-17	trondhjemitic gneiss	0.280781	0.000754	0.02624	-70.4101	3309	0.280733	2.65129	3406.09	3464.52	3529.84
Anshan nucleus;North China Craton	Wu et al., 2008	123.102	41.125	05FW035-18	trondhjemitic gneiss	0.280771	0.000835	0.03078	-70.7637	3312	0.280718	2.17992	3426.6	3495.17	3572.11
Anshan nucleus;North China Craton	Wu et al., 2008	123.102	41.125	01FW306-1	trondhjemitic gneiss	0.280903	0.001729	0.05297	-66.0957	3124	0.280799	0.678451	3326.37	3439.79	3572.42
Anshan nucleus;North China Craton	Wu et al., 2008	123.102	41.125	01FW306-4	trondhjemitic gneiss	0.280826	0.001329	0.03386	-68.8187	3276	0.280742	2.20717	3396.2	3465.6	3545.24
Anshan nucleus;North China Craton	Wu et al., 2008	123.102	41.125	01FW306-7	trondhjemitic gneiss	0.280692	0.000915	0.02605	-73.5575	3319	0.280634	-0.656787	3539.57	3670.81	3818.57
Anshan nucleus;North China Craton	Wu et al., 2008	123.102	41.125	01FW306-10	trondhjemitic gneiss	0.280925	0.001877	0.05743	-65.3176	3172	0.280811	2.20505	3309.08	3385.05	3474.53
Anshan nucleus;North China Craton	Wu et al., 2008	123.102	41.125	01FW306-11	trondhjemitic gneiss	0.280727	0.000805	0.02331	-72.3197	3318	0.280676	0.817683	3482.79	3581.61	3692.32
Anshan nucleus;North China Craton	Wu et al., 2008	123.102	41.125	01FW306-12	trondhjemitic gneiss	0.280848	0.001805	0.05168	-68.0407	3224	0.280736	0.769906	3408.75	3511.69	3632.52
Anshan nucleus;North China Craton	Wu et al., 2008	123.102	41.125	01FW306-15	trondhjemitic gneiss	0.28053	0.000903	0.02504	-79.2865	3760	0.280464	3.7128	3754.9	3751.86	3748.44
Anshan nucleus;North China Craton	Wu et al., 2008	123.102	41.125	01FW306-17	trondhjemitic gneiss	0.280935	0.002318	0.06787	-64.964	3157	0.280794	1.27748	3334.33	3429.28	3543.64
Anshan nucleus;North China Craton	Wu et al., 2008	123.102	41.125	01FW306-20	trondhjemitic gneiss	0.28094	0.001458	0.05047	-64.7872	3171	0.280851	3.62649	3252.19	3298.62	3352.22
Anshan nucleus;North China Craton	Wu et al., 2008	123.023	41.1103	05FW037-1	Dioritic gneiss	0.280669	0.001022	0.03527	-74.3709	3327	0.280604	-1.53779	3580.25	3729.78	3898.94
Anshan nucleus;North China Craton	Wu et al., 2008	123.023	41.1103	05FW037-3	Dioritic gneiss	0.28068	0.000784	0.03076	-73.9819	3292	0.28063	-1.40481	3543.66	3694.79	3863.96
Anshan nucleus;North China Craton	Wu et al., 2008	123.023	41.1103	05FW037-4	Dioritic gneiss	0.280656	0.000641	0.02385	-74.8306	3304	0.280615	-1.66126	3562.57	3719.42	3893.89
Anshan nucleus;North China Craton	Wu et al., 2008	123.023	41.1103	05FW037-5	Dioritic gneiss	0.280628	0.000739	0.02533	-75.8208	3319	0.280581	-2.53675	3608.82	3783.42	3978.48
Anshan nucleus;North China Craton	Wu et al., 2008	123.023	41.1103	05FW037-6	Dioritic gneiss	0.280728	0.001314	0.04605	-72.2844	3299	0.280645	-0.732606	3527.7	3659.9	3811.48
Anshan nucleus;North China Craton	Wu et al., 2008	123.023	41.1103	05FW037-8	Dioritic gneiss	0.280634	0.000887	0.03927	-75.6086	3315	0.280577	-2.75104	3614.57	3793.17	3993.99
Anshan nucleus;North China Craton	Wu et al., 2008	123.023	41.1103	05FW037-9	Dioritic gneiss	0.280665	0.001078	0.04235	-74.5123	3311	0.280596	-2.17131	3590.82	3755.37	3942.01
Anshan nucleus;North China Craton	Wu et al., 2008	123.023	41.1103	05FW037-10	Dioritic gneiss	0.280639	0.000612	0.02343	-75.4318	3296	0.2806	-2.38549	3582.49	3756.63	3950.09
Anshan nucleus;North China Craton	Wu et al., 2008	123.023	41.1103	05FW037-11	Dioritic gneiss	0.280659	0.000774	0.02969	-74.7245	3309	0.28061	-1.74099	3570.75	3728.05	3904.06
Anshan nucleus;North China Craton	Wu et al., 2008	123.023	41.1103	05FW037-12	Dioritic gneiss	0.280646	0.000656	0.02462	-75.1842	3308	0.280604	-1.95954	3577.23	3740.37	3921.97
Anshan nucleus;North China Craton	Wu et al., 2008	123.023	41.1103	05FW037-13	Dioritic gneiss	0.280599	0.000906	0.04822	-76.8464	3299	0.280542	-4.40634	3663.11	3879.89	4123.86
Anshan nucleus;North China Craton	Wu et al., 2008	123.023	41.1103	05FW037-14	Dioritic gneiss	0.280681	0.000877	0.03998	-73.9465	3287	0.280626	-1.69316	3550.82	3708.21	3885.12
Anshan nucleus;North China Craton	Wu et al., 2008	123.023	41.1103	05FW037-15	Dioritic gneiss	0.280636	0.000842	0.02524	-75.5379	3333	0.280582	-2.16582	3607.71	3772.01	3956.4
Anshan nucleus;North China Craton	Wu et al., 2008	123.023	41.1103	05FW037-16	Dioritic gneiss	0.280683	0.001023	0.03138	-73.8758	3303	0.280618	-1.58705	3561.55	3714.2	3886.91
Anshan nucleus;North China Craton	Wu et al., 2008	123.023	41.1103	05FW038-1	Trondhjemitic gneiss	0.280641	0.000842	0.02619	-75.3611	3277	0.280588	-3.26797	3601.04	3794.84	4012.33
Anshan nucleus;North China Craton	Wu et al., 2008	123.023	41.1103	05FW038-3	Trondhjemitic gneiss	0.280658	0.001009	0.0305	-74.7599	3320	0.280594	-2.05937	3593.8	3755.61	3938.57
Anshan nucleus;North China Craton	Wu et al., 2008	123.023	41.1103	05FW038-4	Trondhjemitic gneiss	0.280683	0.000558	0.01571	-73.8758	3304	0.280648	-0.511287	3519.19	3650.49	3796.01
Anshan nucleus;North China Craton	Wu et al., 2008	123.023	41.1103	05FW038-5	Trondhjemitic gneiss	0.280659	0.0008	0.02507	-74.7245	3343	0.280608	-1.02117	3573.14	3711.19	3865.83
Anshan nucleus;North China Craton	Wu et al., 2008	123.023	41.1103	05FW038-6	Trondhjemitic gneiss	0.280702	0.001257	0.03924	-73.2039	3304	0.280622	-1.41725	3557.59	3704.8	3873.14
Anshan nucleus;North China Craton	Wu et al., 2008	123.023	41.1103	05FW038-7	Trondhjemitic gneiss	0.280687	0.000717	0.02032	-73.7343	3298	0.280642	-0.866553	3528.23	3667.15	3822.2
Anshan nucleus;North China Craton	Wu et al., 2008	123.023	41.1103	05FW038-9	Trondhjemitic gneiss	0.280644	0.000928	0.03983	-75.255	3312	0.280585	-2.55632	3605.02	3779.2	3975.42
Anshan nucleus;North China Craton	Wu et al., 2008	123.023	41.1103	05FW038-10	Trondhjemitic gneiss	0.280662	0.001158	0.0451	-74.6184	3309	0.280588	-2.50505	3602.32	3773.82	3969.04
Anshan nucleus;North China Craton	Wu et al., 2008	123.023	41.1103	05FW038-11	Trondhjemitic gneiss	0.280632	0.000924	0.03804	-75.6793	3306	0.280573	-3.11164	3620.7	3807.81	4018.58
Anshan nucleus;North China Craton	Wu et al., 2008	123.023	41.1103	05FW038-13	Trondhjemitic gneiss	0.280681	0.001003	0.03032	-73.9465	3290	0.280618	-1.90874	3562.39	3723.44	3905.49
Anshan nucleus;North China Craton	Wu et al., 2008	123.023	41.1103	05FW038-14	Trondhjemitic gneiss	0.280658	0.000889	0.02684	-74.7599	3294	0.280602	-2.37988	3582.68	3754.75	3948.27
Anshan nucleus;North China Craton	Wu et al., 2008	123.023	41.1103	05FW038-15	Trondhjemitic gneiss	0.280679	0.001204	0.03713	-74.0172	3314	0.280602	-1.89061	3583.71	3740.88	3920.17
Anshan nucleus;North China Craton	Wu et al., 2008	123.023	41.1103	05FW038-16	Trondhjemitic gneiss	0.280694	0.000818	0.02706	-73.4868	3312	0.280642	-0.525055	3528.06	3657.5	3802.61
Anshan nucleus;North China Craton	Wu et al., 2008	123.023	41.1103	05FW040-16	Trondhjemitic gneiss	0.280504	0.000456	0.01248	-80.206	3711	0.280471	2.79896	3746.43	3768.2	3792.23
Anshan nucleus;North China Craton	Wu et al., 2008	123.023	41.1103	05FW040-20	Trondhjemitic gneiss	0.280398	0.001178	0.04326	-83.9546	3697	0.280314	-3.14612	3958.59	4111.32	4285.33
Anshan nucleus;North China Craton	Wu et al., 2008	123.023	41.1103	05FW040-5	Trondhjemitic gneiss	0.280636	0.000724	0.02092	-75.5379	3319	0.28059	-2.21757	3596.78	3764.31	3951.34
Anshan nucleus;North China Craton	Wu et al., 2008	123.023	41.1103	05FW040-9	Trondhjemitic gneiss	0.280722	0.000949	0.0348	-72.4966	3281	0.280662	-0.531255	3502.46	3633.91	3782.13
Anshan nucleus;North China Craton	Wu et al., 2008	123.023	41.1103	05FW040-10.2	Trondhjemitic gneiss	0.280678	0.000776	0.03237	-74.0526	3272	0.280629	-1.91603	3545.59	3709.99	3893.95
Anshan nucleus;North China Craton	Wu et al., 2008	123.023	41.1103	05FW040-11	Trondhjemitic gneiss	0.280737	0.000991	0.03288	-71.9661	3249	0.280675	-0.819049	3486.13	3626.45	3784.97
Anshan nucleus;North China Craton	Wu et al., 2008	123.023	41.1103	05FW040-13	Trondhjemitic gneiss	0.280677	0.000874	0.02792	-74.088	3255	0.280622	-2.55931	3555.89	3735.44	3937.23
Anshan nucleus;North China Craton	Wu et al., 2008	123.023	41.1103	05FW040-21	Trondhjemitic gneiss	0.280661	0.000619	0.02223	-74.6538	3261	0.280622	-2.42277	3553.92	3731.88	3929.65
Anshan nucleus;North China Craton	Wu et al., 2008	123.023	41.1103	05FW040-3	Trondhjemitic gneiss	0.280613	0.000442	0.01141	-76.3513	3204	0.280586	-5.05448	3601.32	3845.69	4115.2
Anshan nucleus;North China Craton	Wu et al., 2008	123.023	41.1103	05FW040-4	Trondhjemitic gneiss	0.280803	0.000342	0.01008	-69.6321	3119	0.280783	-0.0351654	3341.24	3478.87	3630.02
Anshan nucleus;North China Craton	Wan et al., 2023	123.117	41.1131	A1710-1-1MA	Mylonitized trondhjemitic gneiss	0.280381	0.001064	0.040443	-84.5558	3800	0.280303	-1.10149	3969.62	4069.46	4182.64
Anshan nucleus;North China Craton	Wan et al., 2023	123.117	41.1131	A1710-2-1MA	Mylonitized trondhjemitic gneiss	0.280413	0.000516	0.020248	-83.4241	3771	0.280375	0.798895	3872.12	3934	4002.46
Anshan nucleus;North China Craton	Wan et al., 2023	123.117	41.1131	A1710-4-1MA	Mylonitized trondhjemitic gneiss	0.280342	0.000837	0.031624	-85.935	3772	0.280281	-2.54478	3998.18	4133.51	4285.34
Anshan nucleus;North China Craton	Wan et al., 2023	123.117	41.1131	A1710-7-1MA	Mylonitized trondhjemitic gneiss	0.280402	0.001092	0.043945	-83.8131	3797	0.280322	-0.494521	3944.46	4031.08	4129.4
Anshan nucleus;North China Craton	Wan et al., 2023	123.117	41.1131	A1710-8-1MA	Mylonitized trondhjemitic gneiss	0.280371	0.001227	0.048362	-84.9094	3790	0.280281	-2.1135	3999.78	4121.82	4261.19
Anshan nucleus;North China Craton	Wan et al., 2023	123.117	41.1131	A1710-9-1MA	Mylonitized trondhjemitic gneiss	0.280379	0.0012	0.047633	-84.6265	3819	0.28029	-1.0949	3986.28	4083.79	4195
Anshan nucleus;North China Craton	Wan et al., 2023	123.117	41.1131	A1710-10-1MA	Mylonitized trondhjemitic gneiss	0.280393	0.001417	0.054019	-84.1314	3797	0.280289	-1.6663	3989.98	4100.69	4228.24
Anshan nucleus;North China Craton	Wan et al., 2023	123.117	41.1131	A1710-15-1MA	Mylonitized trondhjemitic gneiss	0.280349	0.00166	0.06408	-85.6874	3784	0.280228	-4.16456	4074.95	4238.87	4429.91
Anshan nucleus;North China Craton	Wan et al., 2023	123.117	41.1131	A1710-16-1MA	Mylonitized trondhjemitic gneiss	0.280351	0.001136	0.042356	-85.6167	3804	0.280267	-2.2687	4017.08	4141.85	4283.75
Anshan nucleus;North China Craton	Wan et al., 2023	123.117	41.1131	A1613-2-1MA	Mylonitized trondhjemitic gneiss	0.280337	0.000887	0.033555	-86.1118	3786	0.280272	-2.53028	4009.95	4143.47	4293.6
Anshan nucleus;North China Craton	Wan et al., 2023	123.117	41.1131	A1613-20-1MA	Mylonitized trondhjemitic gneiss	0.280331	0.000958	0.036447	-86.324	3753	0.280262	-3.68868	4025.25	4186.74	4368.91
Anshan nucleus;North China Craton	Wan et al., 2023	123.117	41.1131	A1613-8-1MA	Mylonitized trondhjemitic gneiss	0.280388	0.000786	0.031574	-84.3082	3609	0.280333	-4.53485	3932.06	4126.04	4343.2
Anshan nucleus;North China Craton	Wan et al., 2023	123.117	41.1131	A1613-12-1MA	Mylonitized trondhjemitic gneiss	0.28041	0.001234	0.048252	-83.5302	3653	0.280323	-3.86217	3948.26	4119.94	4316.06
Anshan nucleus;North China Craton	Wan et al., 2023	123.117	41.1131	A1708-1-1MA	Mylonitized trondhjemitic gneiss	0.280438	0.000696	0.027631	-82.54	3707	0.280388	-0.260934	3856.88	3947.45	4048.43
Anshan nucleus;North China Craton	Wan et al., 2023	123.117	41.1131	A1708-3-1MA	Mylonitized trondhjemitic gneiss	0.280349	0.000522	0.020981	-85.6874	3685	0.280312	-3.50294	3956.93	4123.26	4307.33
Anshan nucleus;North China Craton	Wan et al., 2023	123.117	41.1131	A1708-4-1MA	Mylonitized trondhjemitic gneiss	0.280387	0.00262	0.105119	-84.3436	3616	0.280204	-8.97132	4127.43	4394.73	4721.8
Anshan nucleus;North China Craton	Wan et al., 2023	123.117	41.1131	A1708-11-1MA	Mylonitized trondhjemitic gneiss	0.280452	0.000833	0.034031	-82.0449	3692	0.280393	-0.457359	3851.85	3947.52	4054.84
Anshan nucleus;North China Craton	Wan et al., 2023	123.117	41.1131	A1708-12-1MA	Mylonitized trondhjemitic gneiss	0.280303	0.000858	0.033602	-87.3142	3730	0.280241	-4.9591	4052.01	4244.38	4460.42
Anshan nucleus;North China Craton	Wan et al., 2023	123.117	41.1131	A1708-20-1MA	Mylonitized trondhjemitic gneiss	0.280389	0.000931	0.036644	-84.2728	3698	0.280323	-2.81531	3945.4	4092.43	4258.09
Anshan nucleus;North China Craton	Wan et al., 2023	123.117	41.1131	A1708-14-1MA	Mylonitized trondhjemitic gneiss	0.280436	0.001067	0.041766	-82.6107	3710	0.28036	-1.21068	3896.52	4006.29	4130.73
Anshan nucleus;North China Craton	Wan et al., 2023	123.117	41.1131	A1708-16-1MA	Mylonitized trondhjemitic gneiss	0.280399	0.000766	0.031245	-83.9192	3693	0.280344	-2.15405	3915.48	4049.25	4198.88
Anshan nucleus;North China Craton	Wan et al., 2023	123.117	41.1131	A1529-4-1MA	Mylonitized trondhjemitic gneiss	0.280554	0.002399	0.105879	-78.4378	3617	0.280387	-2.44508	3872.14	4007.88	4172.05
Anshan nucleus;North China Craton	Wan et al., 2023	123.117	41.1131	A1612-6-1MA	Mylonitized trondhjemitic gneiss	0.280446	0.001135	0.046462	-82.2571	3566	0.280368	-4.31309	3890	4079.74	4295.52
Anshan nucleus;North China Craton	Wan et al., 2023	123.117	41.1131	A1612-12-1MA	Mylonitized trondhjemitic gneiss	0.280517	0.001057	0.04389	-79.7462	3566	0.280444	-1.59057	3787.25	3917.55	4065.21
Anshan nucleus;North China Craton	Wan et al., 2023	123.117	41.1131	A1612-13-2MA	Mylonitized trondhjemitic gneiss	0.28057	0.001945	0.073614	-77.8719	3566	0.280436	-1.87811	3803.68	3934.71	4089.56
Anshan nucleus;North China Craton	Wan et al., 2023	123.117	41.1131	A2002-8-1MA	3504 Ma trondhjemitic gneiss	0.28041	0.001738	0.064977	-83.5302	3492	0.280293	-8.72676	4000.56	4285.4	4618.62
Anshan nucleus;North China Craton	Wan et al., 2023	123.117	41.1131	A2002-9-1MA	3504 Ma trondhjemitic gneiss	0.280475	0.001604	0.08292	-81.2315	3479	0.280367	-6.37957	3898.52	4135.86	4411.75
Anshan nucleus;North China Craton	Wang C.L. et al., 2016	123.676	41.1678	D5-13	trondhjemitic gneiss	0.280568	0.000941	0.029382	-77.9427	3437.2	0.280506	-2.43629	3707.84	3868.57	4049.75
Anshan nucleus;North China Craton	Wang C.L. et al., 2016	123.676	41.1678	D5-14	trondhjemitic gneiss	0.280601	0.000606	0.018628	-76.7756	3477.3	0.28056	0.457013	3632.34	3726.63	3831.34
Anshan nucleus;North China Craton	Wang C.L. et al., 2016	123.676	41.1678	D5-19	trondhjemitic gneiss	0.280607	0.001599	0.051233	-76.5635	3442.9	0.280501	-2.47124	3718.87	3875.06	4056.57
Anshan nucleus;North China Craton	Wang C.L. et al., 2016	123.676	41.1678	D5-22	trondhjemitic gneiss	0.280585	0.00065	0.021651	-77.3415	3447.6	0.280542	-0.903845	3657.67	3785.02	3926.73
Anshan nucleus;North China Craton	Liu, S.W., et al., 2017	123.822	41.2675	15YK16-2-04	Syenogranite	0.280706	0.000794	0.022655	-73.0624	2507	0.280668	-18.3105	3509.86	4111.69	4785.66
Anshan nucleus;North China Craton	Liu, S.W., et al., 2017	123.822	41.2675	15YK16-2-05	Syenogranite	0.280947	0.000405	0.01107	-64.5396	2507	0.280928	-9.07737	3155.35	3555.14	3995.35
Anshan nucleus;North China Craton	Liu, S.W., et al., 2017	123.822	41.2675	15YK16-2-06	Syenogranite	0.280939	0.000536	0.013673	-64.8225	2552	0.280913	-8.56376	3176.63	3558.32	3980.97
Anshan nucleus;North China Craton	Liu, S.W., et al., 2017	123.822	41.2675	15YK16-2-10	Syenogranite	0.281039	0.000973	0.025474	-61.2861	2507	0.280992	-6.77239	3077.53	3415.58	3797.18
Anshan nucleus;North China Craton	Liu, S.W., et al., 2017	123.822	41.2675	15YK16-2-12	Syenogranite	0.281302	0.0008	0.018457	-51.9853	2507	0.281264	2.87545	2708.37	2829.16	2964.47
Anshan nucleus;North China Craton	Liu, S.W., et al., 2017	123.822	41.2675	15YK16-2-14	Syenogranite	0.281268	0.000835	0.021502	-53.1877	2507	0.281228	1.60669	2756.95	2906.51	3074.31
Anshan nucleus;North China Craton	Liu, S.W., et al., 2017	123.822	41.2675	15YK16-2-15	Syenogranite	0.281292	0.000861	0.023057	-52.339	2507	0.281251	2.41597	2726.24	2857.18	3004.26
Anshan nucleus;North China Craton	Liu, S.W., et al., 2017	123.6	41.4386	16BX12-1-02	Syenogranite	0.281207	0.001288	0.035701	-55.3449	2527	0.281145	-0.890226	2873.34	3073.92	3303.63
Anshan nucleus;North China Craton	Liu, S.W., et al., 2017	123.6	41.4386	16BX12-1-04	Syenogranite	0.281145	0.001148	0.035143	-57.5375	2527	0.28109	-2.85502	2947.36	3193.31	3473.16
Anshan nucleus;North China Craton	Liu, S.W., et al., 2017	123.6	41.4386	16BX12-1-06	Syenogranite	0.281193	0.001224	0.035676	-55.84	2527	0.281134	-1.2783	2887.66	3097.52	3337.14
Anshan nucleus;North China Craton	Liu, S.W., et al., 2017	123.6	41.4386	16BX12-1-07	Syenogranite	0.281138	0.001044	0.029783	-57.7851	2527	0.281088	-2.92548	2948.88	3197.59	3479.24
Anshan nucleus;North China Craton	Liu, S.W., et al., 2017	123.6	41.4386	16BX12-1-08	Syenogranite	0.28121	0.001037	0.029564	-55.2388	2527	0.28116	-0.352741	2850.46	3041.24	3257.22
Anshan nucleus;North China Craton	Liu, S.W., et al., 2017	123.683	41.3833	16BX15-1-02	Migmatite	0.280597	0.000466	0.013193	-76.9171	3454	0.280566	0.107903	3624.67	3729.46	3845.15
Anshan nucleus;North China Craton	Liu, S.W., et al., 2017	123.683	41.3833	16BX15-1-03	Migmatite	0.280712	0.00126	0.036213	-72.8502	3454	0.280628	2.32379	3544.36	3596.8	3656.78
Anshan nucleus;North China Craton	Liu, S.W., et al., 2017	123.683	41.3833	16BX15-1-04	Migmatite	0.280715	0.000821	0.022048	-72.7441	3454	0.28066	3.47183	3500.27	3527.98	3559.06
Anshan nucleus;North China Craton	Liu, S.W., et al., 2017	123.683	41.3833	16BX15-1-05	Migmatite	0.280639	0.000986	0.03068	-75.4318	3454	0.280573	0.371682	3617.12	3713.68	3822.75
Anshan nucleus;North China Craton	Liu, S.W., et al., 2017	123.683	41.3833	16BX15-1-06	Migmatite	0.280702	0.00106	0.032434	-73.2039	3454	0.280631	2.44167	3539.43	3589.74	3646.74
Anshan nucleus;North China Craton	Liu, S.W., et al., 2017	123.683	41.3833	16BX15-1-08	Migmatite	0.280696	0.001165	0.035031	-73.416	3454	0.280618	1.9788	3557.17	3617.47	3686.13
Anshan nucleus;North China Craton	Liu, S.W., et al., 2017	123.683	41.3833	16BX15-1-09	Migmatite	0.280692	0.000985	0.028228	-73.5575	3454	0.280626	2.26311	3545.98	3600.43	3661.94
Anshan nucleus;North China Craton	Liu, S.W., et al., 2017	123.683	41.3833	16BX15-1-10	Migmatite	0.280627	0.000526	0.013805	-75.8562	3454	0.280592	1.03489	3590.51	3673.99	3766.38
Anshan nucleus;North China Craton	Liu, S.W., et al., 2017	123.683	41.3833	16BX15-1-11	Migmatite	0.280495	0.000239	0.00541	-80.5242	3454	0.280479	-2.9893	3737.65	3914.55	4107.98
Anshan nucleus;North China Craton	Liu, S.W., et al., 2017	123.683	41.3833	16BX15-1-14	Migmatite	0.280594	0.000603	0.016323	-77.0232	3454	0.280554	-0.323929	3641.34	3755.29	3881.83
Anshan nucleus;North China Craton	Liu, S.W., et al., 2017	123.683	41.3833	16BX15-1-15	Migmatite	0.280563	0.000339	0.007843	-78.1195	3454	0.28054	-0.802758	3657.73	3783.92	3922.49
Anshan nucleus;North China Craton	Liu, S.W., et al., 2017	123.591	41.4414	15YK52-1-2	Migmatite	0.280638	0.000629	0.017467	-75.4672	3484	0.280596	1.87576	3585.38	3646.93	3715.35
Anshan nucleus;North China Craton	Liu, S.W., et al., 2017	123.591	41.4414	15YK52-1-5	Migmatite	0.28056	0.000406	0.010514	-78.2256	3484	0.280533	-0.370918	3667.92	3781.32	3906.19
Anshan nucleus;North China Craton	Liu, S.W., et al., 2017	123.591	41.4414	15YK52-1-6	Migmatite	0.280653	0.000597	0.015798	-74.9367	3484	0.280613	2.48702	3562.54	3610.33	3663.38
Anshan nucleus;North China Craton	Liu, S.W., et al., 2017	123.591	41.4414	15YK52-1-8	Migmatite	0.280688	0.000951	0.027674	-73.699	3484	0.280624	2.88747	3548.23	3586.34	3629.32
Anshan nucleus;North China Craton	Liu, S.W., et al., 2017	123.591	41.4414	15YK52-1-9	Migmatite	0.280622	0.000842	0.022408	-76.033	3484	0.280565	0.795731	3626.4	3711.56	3807.13
Anshan nucleus;North China Craton	Liu, S.W., et al., 2017	123.591	41.4414	15YK52-1-11	Migmatite	0.280638	0.000822	0.022469	-75.4672	3484	0.280583	1.41391	3603.19	3674.57	3754.61
Anshan nucleus;North China Craton	Liu, S.W., et al., 2017	123.591	41.4414	15YK52-1-14	Migmatite	0.280638	0.000601	0.022469	-75.4672	3484	0.280598	1.94277	3582.81	3642.91	3709.66
Anshan nucleus;North China Craton	Liu, D.Y., et al., 2008	123.102	41.125	A0405-2.1	Mylonitized trondhjemitic rock	0.280409	0.000782	0.023544	-83.5656	3731	0.280353	-0.960128	3903.83	4007.64	4123.83
Anshan nucleus;North China Craton	Liu, D.Y., et al., 2008	123.102	41.125	A0405-1.1	Mylonitized trondhjemitic rock	0.280461	0.000813	0.024476	-81.7266	3584	0.280405	-2.57463	3837.93	3990.11	4160.67
Anshan nucleus;North China Craton	Liu, D.Y., et al., 2008	123.102	41.125	A0405-3.1	Mylonitized trondhjemitic rock	0.280489	0.000249	0.008395	-80.7364	3577	0.280472	-0.350262	3746.46	3852.07	3967.6
Anshan nucleus;North China Craton	Liu, D.Y., et al., 2008	123.102	41.125	A0405-10.1	Mylonitized trondhjemitic rock	0.280579	0.001188	0.035422	-77.5536	3515	0.280499	-0.860848	3716.83	3834.58	3968.8
Anshan nucleus;North China Craton	Liu, D.Y., et al., 2008	123.102	41.125	A0405-14.1	Mylonitized trondhjemitic rock	0.280431	0.001631	0.046773	-82.7875	3608	0.280317	-5.12182	3960.91	4160.16	4392.07
Anshan nucleus;North China Craton	Liu, D.Y., et al., 2008	123.023	41.1103	A0423-2.1	Banded trondhjemite	0.280429	0.000911	0.02763	-82.8583	3629	0.280365	-2.92401	3890.19	4045.64	4220.62
Anshan nucleus;North China Craton	Liu, D.Y., et al., 2008	123.023	41.1103	A0423-17.1	Banded trondhjemite	0.28045	0.000617	0.01799	-82.1156	3675	0.280406	-0.374186	3833.24	3929.4	4036.24
Anshan nucleus;North China Craton	Liu, D.Y., et al., 2008	123.023	41.1103	A0423-18.1	Banded trondhjemite	0.280455	0.000839	0.023173	-81.9388	3691	0.280395	-0.38868	3848.46	3942.66	4048.35
Anshan nucleus;North China Craton	Liu, D.Y., et al., 2008	123.023	41.1103	A0423-23.1	Banded trondhjemite	0.280475	0.000562	0.016777	-81.2315	3550	0.280437	-2.24532	3794.87	3944.23	4109.81
Anshan nucleus;North China Craton	Liu, D.Y., et al., 2008	123.023	41.1103	A9604-1.1	Meta-quartzdiorite	0.280395	0.00148	0.041093	-84.0607	3712	0.280289	-3.68293	3993.84	4154.78	4340.75
Anshan nucleus;North China Craton	Liu, D.Y., et al., 2008	123.023	41.1103	A9604-3.1	Meta-quartzdiorite	0.280413	0.000725	0.020611	-83.4241	3611	0.280362	-3.44584	3892.84	4062.8	4252.56
Anshan nucleus;North China Craton	Liu, D.Y., et al., 2008	123.023	41.1103	A9604-3.2	Meta-quartzdiorite	0.280428	0.000492	0.014458	-82.8936	3709	0.280393	-0.0501615	3850.01	3936.44	4031.97
Anshan nucleus;North China Craton	Liu, D.Y., et al., 2008	123.023	41.1103	A9604-4.1	Meta-quartzdiorite	0.280453	0.000807	0.024025	-82.0095	3738	0.280395	0.706639	3847.96	3913.88	3987.75
Anshan nucleus;North China Craton	Liu, D.Y., et al., 2008	123.023	41.1103	A9604-10.1	Meta-quartzdiorite	0.280414	0.001888	0.050045	-83.3887	3651	0.280281	-5.4083	4010.95	4210.25	4445.14
Anshan nucleus;North China Craton	Liu, D.Y., et al., 2008	123.023	41.1103	A9604-11.1	Meta-quartzdiorite	0.280448	0.00132	0.034373	-82.1864	3713	0.280353	-1.36097	3906.02	4017.55	4145.47
Anshan nucleus;North China Craton	Liu, D.Y., et al., 2008	123.023	41.1103	A9604-17.1	Meta-quartzdiorite	0.280505	0.000392	0.009008	-80.1706	3786	0.280476	4.75418	3739.02	3710.03	3678.12
Anshan nucleus;North China Craton	Liu, D.Y., et al., 2008	123.023	41.1103	A0507-2.1	Banded trondhjemite	0.280352	0.00046	0.015159	-85.5813	3809	0.280318	-0.343179	3946.76	4031.38	4124.78
Anshan nucleus;North China Craton	Liu, D.Y., et al., 2008	123.023	41.1103	A0507-3.1	Banded trondhjemite	0.280463	0.000848	0.027876	-81.6559	3798	0.280401	2.34325	3838.72	3863.06	3890.39
Anshan nucleus;North China Craton	Liu, D.Y., et al., 2008	123.023	41.1103	A0507-4.1	Banded trondhjemite	0.280432	0.000986	0.034051	-82.7522	3702	0.280362	-1.33003	3893.71	4007.2	4135.39
Anshan nucleus;North China Craton	Liu, D.Y., et al., 2008	123.023	41.1103	A0507-5.1	Banded trondhjemite	0.280388	0.000658	0.023486	-84.3082	3784	0.28034	-0.159922	3919.2	4001.11	4092.3
Anshan nucleus;North China Craton	Liu, D.Y., et al., 2008	123.023	41.1103	A0507-6.1	Banded trondhjemite	0.280446	0.001074	0.034237	-82.2571	3782	0.280368	0.778049	3883.86	3943.78	4011.73
Anshan nucleus;North China Craton	Liu, D.Y., et al., 2008	123.023	41.1103	A0507-7.1	Banded trondhjemite	0.280396	0.000574	0.015379	-84.0253	3792	0.280354	0.530893	3900.26	3966.24	4039.42
Anshan nucleus;North China Craton	Liu, D.Y., et al., 2008	123.023	41.1103	A0507-8.1	Banded trondhjemite	0.28039	0.000693	0.020974	-84.2375	3695	0.280341	-2.24308	3920.06	4056.09	4207.75
Anshan nucleus;North China Craton	Liu, D.Y., et al., 2008	123.023	41.1103	A0507-10.1	Banded trondhjemite	0.280363	0.001142	0.03831	-85.1923	3794	0.280279	-2.08525	4001.67	4123.24	4261.52
Anshan nucleus;North China Craton	Liu, D.Y., et al., 2008	123.023	41.1103	A0507-11.1	Banded trondhjemite	0.280406	0.000752	0.021846	-83.6717	3793	0.280351	0.445476	3904.8	3972.1	4047.32
Anshan nucleus;North China Craton	Liu, D.Y., et al., 2008	123.023	41.1103	A0507-12.1	Banded trondhjemite	0.280412	0.000572	0.016698	-83.4595	3776	0.28037	0.734135	3878.97	3941.73	4011.34
Anshan nucleus;North China Craton	Liu, D.Y., et al., 2008	123.102	41.125	A0403-6.1	Biotite schist	0.280505	0.001969	0.051234	-80.1706	3715	0.280364	-0.943189	3895.13	3994.26	4111.54
Anshan nucleus;North China Craton	Liu, D.Y., et al., 2008	123.04	41.1136	A0512-2.1	Banded trondhjemite	0.280386	0.001426	0.039506	-84.3789	3763	0.280282	-2.71054	4000.34	4136.4	4293.23
Anshan nucleus;North China Craton	Liu, D.Y., et al., 2008	123.04	41.1136	A0512-3.1	Banded trondhjemite	0.280347	0.001086	0.033273	-85.7581	3705	0.280269	-4.54773	4017.22	4200.73	4408.93
Anshan nucleus;North China Craton	Liu, D.Y., et al., 2008	123.04	41.1136	A0512-8.1	Banded trondhjemite	0.280429	0.001768	0.06121	-82.8583	3669	0.280304	-4.16923	3977.9	4150.52	4352.76
Anshan nucleus;North China Craton	Liu, D.Y., et al., 2008	123.04	41.1136	A0512-12.1	Banded trondhjemite	0.280475	0.00094	0.028516	-81.2315	3773	0.280406	1.95451	3831.83	3866.77	3906.15
Anshan nucleus;North China Craton	Wang et al., 2022	123.396	41.0622	D3006-1-8	Potassic granite	0.280676	0.001452	0.062041	-74.1233	3348	0.280582	-1.79775	3611.04	3761.56	3935.25
Anshan nucleus;North China Craton	Wang et al., 2022	123.396	41.0622	D3006-1-9	Potassic granite	0.280815	0.002423	0.08211	-69.2077	3370	0.280658	1.40515	3511.53	3586.69	3677.69
Anshan nucleus;North China Craton	Wang et al., 2022	123.396	41.0622	D3006-1-10	Potassic granite	0.280769	0.001727	0.07534	-70.8345	3322	0.280659	0.306078	3510.02	3615.41	3738.64
Anshan nucleus;North China Craton	Wang et al., 2022	123.396	41.0622	D3006-1-11	Potassic granite	0.280568	0.001569	0.062247	-77.9427	3381	0.280466	-5.1766	3768.89	3988.92	4244.25
Anshan nucleus;North China Craton	Wang et al., 2022	123.396	41.0622	D3006-1-12	Potassic granite	0.280593	0.000879	0.034746	-77.0585	3361	0.280536	-3.14263	3668.57	3852.04	4058.27
Anshan nucleus;North China Craton	Wang et al., 2022	123.396	41.0622	D3006-1-13	Potassic granite	0.280838	0.002055	0.065021	-68.3943	3053	0.280718	-3.88831	3445.29	3659.73	3914.56
Anshan nucleus;North China Craton	Wang et al., 2022	123.396	41.0622	D3006-1-23	Potassic granite	0.280647	0.000886	0.03359	-75.1489	3284	0.280591	-2.99327	3597.1	3783.78	3993.69
Anshan nucleus;North China Craton	Wang et al., 2022	123.396	41.0622	D3006-1-24	Potassic granite	0.280711	0.001449	0.065101	-72.8856	3342	0.280618	-0.678428	3563.26	3689.89	3836.01
Anshan nucleus;North China Craton	Wang et al., 2022	123.396	41.0622	D3006-1-25	Potassic granite	0.280611	0.001186	0.041902	-76.422	3270	0.280536	-5.2674	3673.6	3909.1	4177.52
Anshan nucleus;North China Craton	Wang et al., 2022	123.396	41.0622	D3006-1-26	Potassic granite	0.28081	0.001445	0.053095	-69.3845	3302	0.280718	1.96017	3428.31	3500.62	3584.04
Anshan nucleus;North China Craton	Wang et al., 2022	123.396	41.0622	D3006-1-27	Potassic granite	0.280517	0.001211	0.041553	-79.7462	3279	0.280441	-8.4692	3802.39	4107.22	4455.08
Anshan nucleus;North China Craton	Wang et al., 2022	123.396	41.0622	D3006-1-28	Potassic granite	0.280549	0.001853	0.072516	-78.6146	3369	0.280429	-6.77848	3823.13	4075.26	4371.89
Anshan nucleus;North China Craton	Wang et al., 2022	123.396	41.0622	D3006-1-29	Potassic granite	0.280806	0.002886	0.120295	-69.526	3339	0.280621	-0.650665	3568.54	3685.92	3831.63
Anshan nucleus;North China Craton	Wang et al., 2022	123.396	41.0622	D3006-1-30	Potassic granite	0.280794	0.001809	0.076322	-69.9503	3090	0.280687	-4.1254	3483.31	3702.41	3959.62
Anshan nucleus;North China Craton	Wang et al., 2022	123.396	41.0622	D3006-1-34	Potassic granite	0.280632	0.001951	0.082464	-75.6793	3436	0.280503	-2.56497	3719.25	3875.34	4059.86
Anshan nucleus;North China Craton	Wang et al., 2022	123.396	41.0622	D3006-1-35	Potassic granite	0.280721	0.001279	0.057133	-72.5319	3161	0.280643	-4.01049	3533.95	3750.09	3997.5
Anshan nucleus;North China Craton	Wang et al., 2022	123.396	41.0622	D3006-139	Potassic granite	0.280789	0.001431	0.060718	-70.1272	3287	0.280699	0.906871	3455.62	3552.25	3663.65
Anshan nucleus;North China Craton	Wang et al., 2022	123.396	41.0622	D3006-1-41	Potassic granite	0.280464	0.000773	0.035829	-81.6205	3301	0.280415	-8.86984	3830.01	4147.95	4503.66
Anshan nucleus;North China Craton	Wang et al., 2022	123.396	41.0622	D3006-1-43	Potassic granite	0.280575	0.000916	0.03845	-77.6951	3325	0.280516	-4.69104	3696.11	3916.89	4165.49
Anshan nucleus;North China Craton	Wang et al., 2022	123.396	41.0622	D3006-1-45	Potassic granite	0.280572	0.001459	0.061966	-77.8012	3316	0.280479	-6.23755	3752.64	4002.36	4290.63
Anshan nucleus;North China Craton	Wang et al., 2022	123.396	41.0622	D3006-1-49	Potassic granite	0.280586	0.00172	0.055335	-77.3061	3252	0.280478	-7.75422	3759.35	4043.89	4376.48
Anshan nucleus;North China Craton	Wang et al., 2022	123.396	41.0622	D3006-1-51	Potassic granite	0.280548	0.000944	0.035051	-78.6499	3387	0.280486	-4.30274	3734.84	3941.37	4174.21
Anshan nucleus;North China Craton	Wang et al., 2022	123.396	41.0622	D3006-1-52	Potassic granite	0.280857	0.002021	0.093892	-67.7224	3292	0.280729	2.11083	3415.91	3483.81	3564.38
Anshan nucleus;North China Craton	Wang et al., 2022	123.396	41.0622	D3006-1-53	Potassic granite	0.280675	0.002253	0.093401	-74.1587	3361	0.280529	-3.38789	3689.76	3866.7	4079.1
Anshan nucleus;North China Craton	Wan et al., 2007	123.076	41.0856	A9837-01(12.1)ma	Potassic granite	0.280792	0.001167	0.030222	-70.0211	2992	0.280725	-5.04585	3427.83	3682.48	3972.48
Anshan nucleus;North China Craton	Wan et al., 2007	123.076	41.0856	A9837-03(19.1)ma	Potassic granite	0.280829	0.001463	0.040768	-68.7126	2992	0.280745	-4.33329	3404.05	3639.63	3911.64
Anshan nucleus;North China Craton	Wan et al., 2007	123.076	41.0856	A9837-06ma	Potassic granite	0.280792	0.000972	0.026765	-70.0211	2992	0.280736	-4.64743	3410.53	3658.53	3938.47
Anshan nucleus;North China Craton	Wan et al., 2007	123.076	41.0856	A9837-07ma	Potassic granite	0.28077	0.000605	0.016809	-70.7991	2992	0.280735	-4.68086	3407.73	3660.55	3941.34
Anshan nucleus;North China Craton	Wan et al., 2007	123.076	41.0856	A9837-10ma	Potassic granite	0.280787	0.000881	0.028167	-70.1979	2992	0.280736	-4.63951	3409.22	3658.06	3937.8
Anshan nucleus;North China Craton	Wan et al., 2007	123.076	41.0856	A9837-11ma	Potassic granite	0.280786	0.000865	0.026919	-70.2333	2992	0.280736	-4.64243	3409.15	3658.23	3938.05
Anshan nucleus;North China Craton	Wan et al., 2007	123.076	41.0856	A9837-12ma	Potassic granite	0.280764	0.000514	0.01632	-71.0113	2992	0.280735	-4.70855	3407.77	3662.21	3943.7
Anshan nucleus;North China Craton	Wan et al., 2007	123.076	41.0856	A9837-13(13.1)ma	Potassic granite	0.280761	0.000969	0.028759	-71.1174	2992	0.280705	-5.74502	3451.91	3724.5	4032.16
Anshan nucleus;North China Craton	Wan et al., 2007	123.062	41.0836	A9825-01ma	Potassic granite	0.280758	0.000921	0.025397	-71.2235	2913	0.280707	-7.54149	3451.66	3772.01	4132.8
Anshan nucleus;North China Craton	Wan et al., 2007	123.062	41.0836	A9825-05(2.1)ma	Potassic granite	0.280797	0.000773	0.022377	-69.8443	2913	0.280754	-5.85905	3386.36	3670.85	3989.15
Anshan nucleus;North China Craton	Wan et al., 2007	123.062	41.0836	A9825-06ma	Potassic granite	0.280738	0.000677	0.018806	-71.9307	2913	0.2807	-7.76851	3456.69	3785.67	4152.19
Anshan nucleus;North China Craton	Wan et al., 2007	123.062	41.0836	A9825-10ma	Potassic granite	0.280708	0.000232	0.007055	-72.9917	2913	0.280695	-7.95204	3457.17	3796.72	4167.88
Anshan nucleus;North China Craton	Wan et al., 2007	123.062	41.0836	A9825-13ma	Potassic granite	0.280751	0.000686	0.020363	-71.471	2913	0.280713	-7.32363	3440.16	3758.93	4114.22
Anshan nucleus;North China Craton	Wan et al., 2007	123.062	41.0836	A9825-14(6.1)ma	Potassic granite	0.280786	0.000598	0.015501	-70.2333	2913	0.280753	-5.90283	3385.81	3673.49	3992.9
Anshan nucleus;North China Craton	Wan et al., 2007	123.062	41.0836	A9825-15ma	Potassic granite	0.280785	0.00098	0.026422	-70.2686	2913	0.28073	-6.69762	3420.64	3721.28	4060.76
Anshan nucleus;North China Craton	Wan et al., 2007	123.062	41.0836	A9825-16ma	Potassic granite	0.280744	0.000542	0.015252	-71.7186	2913	0.280714	-7.28663	3436.78	3756.71	4111.07
Anshan nucleus;North China Craton	Wan et al., 2007	123.062	41.0836	A9825-17ma	Potassic granite	0.280779	0.001040	0.028920	-70.4808	2913	0.280721	-7.03045	3434.04	3741.29	4089.17
Anshan nucleus;North China Craton	Wan et al., 2007	123.062	41.0836	A9825-19(8.1)ma	Potassic granite	0.280803	0.001099	0.029398	-69.6321	2913	0.280742	-6.29337	3406.94	3696.97	4026.23
Anshan nucleus;North China Craton	Wan et al., 2007	123.062	41.0836	A9825-20(11.1)ma	Potassic granite	0.280814	0.000994	0.025600	-69.2431	2913	0.280759	-5.69311	3382.87	3660.86	3974.96
Anshan nucleus;North China Craton	Wan et al., 2007	123.062	41.0836	A9825-21(13.1)ma	Potassic granite	0.280814	0.001137	0.031044	-69.2431	2913	0.280751	-5.97732	3395.45	3677.96	3999.24
Anshan nucleus;North China Craton	Wan et al., 2007	123.062	41.0836	A9825-22(12.1)ma	Potassic granite	0.280809	0.000974	0.026876	-69.4199	2913	0.280755	-5.83135	3387.84	3669.18	3986.77
Anshan nucleus;North China Craton	Wan et al., 2007	123.062	41.0836	A9825-23ma	Potassic granite	0.280747	0.000881	0.024291	-71.6125	2913	0.280698	-7.85357	3462.83	3790.77	4159.43
Anshan nucleus;North China Craton	Wan et al., 2007	123.062	41.0836	A9825-25ma	Potassic granite	0.280775	0.000808	0.022687	-70.6223	2913	0.28073	-6.71176	3418.86	3722.14	4061.98
Anshan nucleus;North China Craton	Wan et al., 2007	123.062	41.0836	A9825-27(9.1)ma	Potassic granite	0.280832	0.000981	0.026079	-68.6065	2913	0.280777	-5.02652	3357.51	3620.74	3917.99
Anshan nucleus;North China Craton	Wan et al., 2007	123.062	41.0836	A9825-28ma	Potassic granite	0.280746	0.000890	0.025105	-71.6478	2913	0.280696	-7.90705	3464.98	3793.98	4163.99
Anshan nucleus;North China Craton	Wan et al., 2015	123.11	41.1542	A0713-1	Gneissic syenogranite	0.281436	0.000833	0.038681	-47.2465	2503	0.281396	7.49481	2528.55	2543.84	2560.99
Anshan nucleus;North China Craton	Wan et al., 2015	123.11	41.1542	A0713-2	Gneissic syenogranite	0.281333	0.000835	0.04045	-50.8891	2503	0.281293	3.82835	2668.75	2767.92	2879.19
Anshan nucleus;North China Craton	Wan et al., 2015	123.11	41.1542	A0713-3	Gneissic syenogranite	0.281318	0.000934	0.042968	-51.4195	2503	0.281273	3.12664	2696.04	2810.74	2940
Anshan nucleus;North China Craton	Wan et al., 2015	123.11	41.1542	A0713-4	Gneissic syenogranite	0.281356	0.001013	0.045227	-50.0757	2503	0.281308	4.3438	2649.75	2736.46	2834.51
Anshan nucleus;North China Craton	Wan et al., 2015	123.11	41.1542	A0713-5	Gneissic syenogranite	0.281285	0.00075	0.03587	-52.5865	2503	0.281249	2.26575	2727.88	2863.25	3014.55
Anshan nucleus;North China Craton	Wan et al., 2015	123.11	41.1542	A0713-6	Gneissic syenogranite	0.281286	0.00084	0.040341	-52.5512	2503	0.281246	2.14836	2732.89	2870.41	3024.72
Anshan nucleus;North China Craton	Wan et al., 2015	123.11	41.1542	A0713-7	Gneissic syenogranite	0.281287	0.000775	0.037371	-52.5158	2503	0.28125	2.29439	2726.93	2861.5	3012.07
Anshan nucleus;North China Craton	Wan et al., 2015	123.11	41.1542	A0713-8	Gneissic syenogranite	0.281322	0.000907	0.040943	-51.2781	2503	0.281279	3.31478	2688.71	2799.27	2923.7
Anshan nucleus;North China Craton	Wan et al., 2015	123.11	41.1542	A0713-9	Gneissic syenogranite	0.281346	0.001522	0.062758	-50.4293	2503	0.281273	3.12312	2699.25	2810.97	2940.31
Anshan nucleus;North China Craton	Wan et al., 2015	123.11	41.1542	A0713-10	Gneissic syenogranite	0.281301	0.000753	0.033685	-52.0207	2503	0.281265	2.82967	2706.43	2828.86	2965.72
Anshan nucleus;North China Craton	Wan et al., 2015	123.11	41.1542	A0713-11	Gneissic syenogranite	0.281314	0.001558	0.063543	-51.561	2503	0.28124	1.92389	2746.09	2884.09	3044.15
Anshan nucleus;North China Craton	Wan et al., 2015	123.576	41.0661	A1123-1	Gneissic syenogranite	0.281187	0.000839	0.045875	-56.0522	2512	0.281147	-1.16835	2866.96	3079.29	3317.56
Anshan nucleus;North China Craton	Wan et al., 2015	123.576	41.0661	A1123-2	Gneissic syenogranite	0.281138	0.000425	0.023585	-57.7851	2512	0.281118	-2.20481	2902.09	3142.3	3407.03
Anshan nucleus;North China Craton	Wan et al., 2015	123.576	41.0661	A1123-3	Gneissic syenogranite	0.281165	0.000974	0.055928	-56.8302	2512	0.281118	-2.18105	2906.89	3140.85	3404.97
Anshan nucleus;North China Craton	Wan et al., 2015	123.576	41.0661	A1123-5	Gneissic syenogranite	0.281207	0.000601	0.033623	-55.3449	2512	0.281178	-0.0510846	2822.47	3011.32	3221.04
Anshan nucleus;North China Craton	Wan et al., 2015	123.576	41.0661	A1123-6	Gneissic syenogranite	0.281185	0.000668	0.032202	-56.123	2512	0.281153	-0.947791	2857	3065.88	3298.51
Anshan nucleus;North China Craton	Wan et al., 2015	123.576	41.0661	A1123-9	Gneissic syenogranite	0.281166	0.00059	0.030641	-56.7949	2512	0.281138	-1.49046	2876.8	3098.88	3345.37
Anshan nucleus;North China Craton	Wan et al., 2015	123.749	40.9614	A1214-1	Syenogranite	0.28127	0.001452	0.076562	-53.117	2489	0.281201	0.230381	2799.05	2976.46	3181.19
Anshan nucleus;North China Craton	Wan et al., 2015	123.749	40.9614	A1214-2	Syenogranite	0.281233	0.000712	0.031544	-54.4255	2489	0.281199	0.164962	2795.46	2980.44	3186.85
Anshan nucleus;North China Craton	Wan et al., 2015	123.749	40.9614	A1214-4	Syenogranite	0.281278	0.001028	0.062637	-52.8341	2489	0.281229	1.23133	2757.2	2915.48	3094.61
Anshan nucleus;North China Craton	Wan et al., 2015	123.749	40.9614	A1214-5	Syenogranite	0.281246	0.000806	0.047878	-53.9657	2489	0.281208	0.468442	2784.67	2961.96	3160.6
Anshan nucleus;North China Craton	Wan et al., 2015	123.749	40.9614	A1214-7	Syenogranite	0.281176	0.000968	0.046535	-56.4412	2489	0.28113	-2.29467	2891.51	3130.09	3399.34
Anshan nucleus;North China Craton	Wan et al., 2015	123.749	40.9614	A1214-8	Syenogranite	0.281239	0.001078	0.056715	-54.2133	2489	0.281188	-0.240101	2813.99	3005.11	3221.87
Anshan nucleus;North China Craton	Wan et al., 2015	123.749	40.9614	A1214-10	Syenogranite	0.281244	0.001102	0.058037	-54.0365	2489	0.281192	-0.102842	2808.93	2996.75	3210
Anshan nucleus;North China Craton	Wan et al., 2015	123.749	40.9614	A1214-11	Syenogranite	0.281172	0.001296	0.059945	-56.5827	2489	0.28111	-2.99115	2921.86	3172.41	3459.44
Anshan nucleus;North China Craton	Wan et al., 2015	123.749	40.9614	A1214-12	Syenogranite	0.281263	0.000953	0.054069	-53.3645	2489	0.281218	0.824616	2772.21	2940.27	3129.8
Anshan nucleus;North China Craton	Wan et al., 2015	123.508	41.4753	A1239-1	Syenogranite	0.28111	0.001125	0.076379	-58.7753	2523	0.281056	-4.14951	2993.22	3268.81	3582.05
Anshan nucleus;North China Craton	Wan et al., 2015	123.508	41.4753	A1239-3	Syenogranite	0.281159	0.000626	0.040334	-57.0424	2523	0.281129	-1.55178	2888.89	3111.07	3358.06
Anshan nucleus;North China Craton	Wan et al., 2015	123.508	41.4753	A1239-4	Syenogranite	0.281139	0.001411	0.079082	-57.7497	2523	0.281071	-3.60817	2975.97	3235.95	3535.39
Anshan nucleus;North China Craton	Wan et al., 2015	123.508	41.4753	A1239-5	Syenogranite	0.2811	0.000889	0.05674	-59.1289	2523	0.281057	-4.10078	2988.42	3265.86	3577.86
Anshan nucleus;North China Craton	Wan et al., 2015	123.508	41.4753	A1239-6	Syenogranite	0.281128	0.001208	0.069323	-58.1387	2523	0.28107	-3.65155	2975.17	3238.59	3539.14
Anshan nucleus;North China Craton	Wan et al., 2015	123.645	41.3786	A1126-1-1	Banded granodiorite	0.280544	0.001022	0.057488	-78.7914	3521	0.280475	-1.57056	3747.72	3881.58	4033.03
Anshan nucleus;North China Craton	Wan et al., 2015	123.645	41.3786	A1126-4-1	Banded granodiorite	0.280531	0.000846	0.044803	-79.2511	3489	0.280474	-2.34281	3748.06	3902.96	4076.82
Anshan nucleus;North China Craton	Wan et al., 2015	123.645	41.3786	A1126-5	Banded granodiorite	0.280563	0.00118	0.059806	-78.1195	3491	0.280484	-1.95718	3737.56	3881.49	4045.49
Anshan nucleus;North China Craton	Wan et al., 2015	123.645	41.3786	A1126-12	Banded granodiorite	0.280583	0.001228	0.072189	-77.4122	3509	0.2805	-0.95102	3715.31	3835.32	3972.38
Anshan nucleus;North China Craton	Wan et al., 2015	123.645	41.3786	A1126-14	Banded granodiorite	0.280617	0.001111	0.059735	-76.2098	3607	0.28054	2.77782	3658.4	3688.56	3722.81
Anshan nucleus;North China Craton	Wan et al., 2015	123.645	41.3786	A1126-9	Banded granodiorite	0.280747	0.000679	0.034486	-71.6125	2624	0.280713	-14.013	3444.87	3941.5	4494.85
Anshan nucleus;North China Craton	Wan et al., 2015	123.645	41.3786	A1126-2	Banded granodiorite	0.281082	0.000668	0.033108	-59.7655	2517	0.28105	-4.49791	2995.59	3285.36	3608.07
Anshan nucleus;North China Craton	Wan et al., 2015	123.645	41.3786	A1126-10	Banded granodiorite	0.281005	0.000528	0.024883	-62.4885	2517	0.28098	-6.99711	3087.84	3436.85	3823.18
Anshan nucleus;North China Craton	Wan et al., 2015	123.638	41.3817	A1124-1-1	Gneissic quartz monzonite	0.280454	0.000635	0.034177	-81.9742	3513	0.280411	-4.02744	3829.72	4021.92	4235.67
Anshan nucleus;North China Craton	Wan et al., 2015	123.638	41.3817	A1124-1-2	Gneissic quartz monzonite	0.280486	0.000481	0.025912	-80.8425	3554	0.280453	-1.56254	3772.55	3906.6	4054.7
Anshan nucleus;North China Craton	Wan et al., 2015	123.638	41.3817	A1124-4	Gneissic quartz monzonite	0.280436	0.000696	0.035316	-82.6107	3648	0.280387	-1.69813	3859.52	3987.34	4129.87
Anshan nucleus;North China Craton	Wan et al., 2015	123.638	41.3817	A1124-6	Gneissic quartz monzonite	0.280561	0.000794	0.038296	-78.1902	3407	0.280509	-3.03211	3703.15	3880.88	4079.91
Anshan nucleus;North China Craton	Wan et al., 2015	123.638	41.3817	A1124-12	Gneissic quartz monzonite	0.280467	0.00092	0.044893	-81.5144	3558	0.280404	-3.22073	3840.51	4008.54	4197.76
Anshan nucleus;North China Craton	Wan et al., 2015	123.638	41.3817	A1124-13	Gneissic quartz monzonite	0.280543	0.000873	0.041224	-78.8268	3480	0.280484	-2.18613	3734.68	3886.66	4057.46
Anshan nucleus;North China Craton	Wan et al., 2015	123.638	41.3817	A1124-19	Gneissic quartz monzonite	0.2805	0.000409	0.019264	-80.3474	3736	0.28047	3.36109	3747.22	3754.14	3761.76
Anshan nucleus;North China Craton	Wan et al., 2015	123.638	41.3817	A1124-18	Gneissic quartz monzonite	0.28075	0.000523	0.028983	-71.5064	2767	0.280722	-10.3714	3427.14	3830.9	4277.74
Anshan nucleus;North China Craton	Wan et al., 2015	123.638	41.3817	A1124-3	Gneissic quartz monzonite	0.281158	0.001083	0.055341	-57.0778	2507	0.281106	-2.72752	2924.68	3170.21	3448.76
Anshan nucleus;North China Craton	Wan et al., 2015	123.638	41.3817	A1124-8	Gneissic quartz monzonite	0.281012	0.000825	0.041816	-62.241	2507	0.280973	-7.48068	3102.12	3458.48	3858.1
Anshan nucleus;North China Craton	Wan et al., 2015	123.638	41.3817	A1124-14	Gneissic quartz monzonite	0.281036	0.000636	0.02832	-61.3922	2507	0.281006	-6.30541	3054.85	3387.3	3757.03
Anshan nucleus;North China Craton	Wan et al., 2015	123.638	41.3814	A1235-4-2	Gneissic quartz monzonite	0.280902	0.000747	0.033752	-66.131	2711	0.280863	-6.65302	3243.53	3564.17	3922.5
Anshan nucleus;North China Craton	Wan et al., 2015	123.638	41.3814	A1235-6	Gneissic quartz monzonite	0.280839	0.000116	0.005467	-68.359	2507	0.280833	-12.4263	3274.7	3757.49	4282.7
Anshan nucleus;North China Craton	Wan et al., 2015	123.638	41.3814	A1235-15	Gneissic quartz monzonite	0.280586	0.001289	0.047874	-77.3061	3607	0.280496	1.23086	3717.17	3780.97	3854.03
Anshan nucleus;North China Craton	Wan et al., 2015	123.638	41.3814	A1235-16	Gneissic quartz monzonite	0.280607	0.000755	0.029779	-76.5635	3383	0.280558	-1.85283	3638.26	3791.87	3963.59
Anshan nucleus;North China Craton	Wan et al., 2015	123.593	41.3989	A1228-2	Gneissic monzogrnaite	0.281203	0.000583	0.034781	-55.4864	2519	0.281175	-0.00392552	2826.54	3013.85	3221.69
Anshan nucleus;North China Craton	Wan et al., 2015	123.593	41.3989	A1228-3	Gneissic monzogrnaite	0.281169	0.000691	0.033433	-56.6888	2519	0.281136	-1.39789	2880.26	3098.64	3342.08
Anshan nucleus;North China Craton	Wan et al., 2015	123.593	41.3989	A1228-4	Gneissic monzogrnaite	0.281284	0.000899	0.056412	-52.6219	2519	0.281241	2.33626	2739.8	2871.32	3019.3
Anshan nucleus;North China Craton	Wan et al., 2015	123.593	41.3989	A1228-5	Gneissic monzogrnaite	0.281231	0.001458	0.076417	-54.4962	2519	0.281161	-0.504959	2853.19	3044.33	3264.97
Anshan nucleus;North China Craton	Wan et al., 2015	123.593	41.3989	A1228-7	Gneissic monzogrnaite	0.281209	0.00075	0.046506	-55.2742	2519	0.281173	-0.0762207	2830.64	3018.25	3227.93
Anshan nucleus;North China Craton	Wan et al., 2015	123.593	41.3989	A1228-8	Gneissic monzogrnaite	0.281162	0.001374	0.060116	-56.9363	2519	0.281096	-2.81525	2941.56	3184.75	3464.36
Anshan nucleus;North China Craton	Wan et al., 2015	123.593	41.3989	A1228-9	Gneissic monzogrnaite	0.281033	0.000925	0.057757	-61.4983	2519	0.280989	-6.63504	3081.8	3416.42	3793.34
Anshan nucleus;North China Craton	Wan et al., 2015	123.593	41.3989	A1228-11	Gneissic monzogrnaite	0.281222	0.000744	0.045263	-54.8145	2519	0.281186	0.396389	2812.64	2989.49	3187.09
Baishan nucleus;North China Craton	Wu et al., 2021	127.241	43.0014	14SJ06-1-24.1	Trondhjemitic gneiss	0.280993	0.001492	0.050427	-62.9129	2783	0.280914	-3.19581	3182.58	3410.55	3674.12
Baishan nucleus;North China Craton	Wu et al., 2021	127.241	43.0014	14SJ06-1-31.1	Trondhjemitic gneiss	0.281023	0.001277	0.037565	-61.852	2783	0.280955	-1.7206	3123.82	3321.37	3547.48
Baishan nucleus;North China Craton	Wu et al., 2021	127.241	43.0014	14SJ06-1-36.1	Trondhjemitic gneiss	0.281036	0.001875	0.05673	-61.3922	2783	0.280936	-2.39168	3155.49	3361.95	3605.1
Baishan nucleus;North China Craton	Wu et al., 2021	127.241	43.0014	14SJ06-1-40.1	Trondhjemitic gneiss	0.280967	0.000904	0.028043	-63.8323	2783	0.280919	-3.00632	3169.16	3399.1	3657.87
Baishan nucleus;North China Craton	Wu et al., 2021	127.241	43.0014	14SJ06-1-41.2	Trondhjemitic gneiss	0.281022	0.001458	0.04264	-61.8873	2783	0.280944	-2.09934	3140.06	3344.27	3580.01
Baishan nucleus;North China Craton	Wu et al., 2021	127.241	43.0014	14SJ06-1-47.1	Trondhjemitic gneiss	0.281037	0.001034	0.031196	-61.3569	2783	0.280982	-0.761701	3085.12	3263.35	3465.1
Baishan nucleus;North China Craton	Wu et al., 2021	127.241	43.0014	14SJ06-1-54.1	Trondhjemitic gneiss	0.281058	0.001585	0.050255	-60.6142	2783	0.280974	-1.05898	3101.11	3281.34	3490.65
Baishan nucleus;North China Craton	Wu et al., 2021	127.241	43.0014	14SJ06-1-96.1	Trondhjemitic gneiss	0.281047	0.001758	0.050358	-61.0032	2783	0.280953	-1.77842	3130.52	3324.87	3552.45
Baishan nucleus;North China Craton	Wu et al., 2021	127.241	43.0014	14SJ06-1-100.1	Trondhjemitic gneiss	0.281138	0.00145	0.041407	-57.7851	2783	0.281061	2.0439	2980.4	3093.37	3223.73
Baishan nucleus;North China Craton	Wu et al., 2021	127.241	43.0014	14SJ06-1-104.1	Trondhjemitic gneiss	0.28103	0.001522	0.055683	-61.6044	2783	0.280949	-1.93597	3134.38	3334.39	3565.98
Baishan nucleus;North China Craton	Wu et al., 2021	127.241	43.0014	14SJ06-1-120.1	Trondhjemitic gneiss	0.281105	0.001283	0.038522	-58.9521	2783	0.281037	1.18614	3012.44	3145.37	3297.57
Baishan nucleus;North China Craton	Shan et al., 2019	127.218	42.7564	16HD-01 01	Tonalite	0.281323	0.00101	0.02399	-51.2427	2496	0.281275	3.01866	2694.57	2811.91	2944.6
Baishan nucleus;North China Craton	Shan et al., 2019	127.218	42.7564	16HD-01 02	Tonalite	0.281318	0.000647	0.014876	-51.4195	2496	0.281287	3.45599	2676.05	2785.22	2906.7
Baishan nucleus;North China Craton	Shan et al., 2019	127.218	42.7564	16HD-01 04	Tonalite	0.281326	0.00074	0.017944	-51.1366	2496	0.281291	3.5829	2671.66	2777.48	2895.7
Baishan nucleus;North China Craton	Shan et al., 2019	127.218	42.7564	16HD-01 07	Tonalite	0.281343	0.000743	0.019652	-50.5354	2496	0.281308	4.18239	2648.83	2740.88	2843.73
Baishan nucleus;North China Craton	Shan et al., 2019	127.218	42.7564	16HD-01 08	Tonalite	0.28128	0.000596	0.012942	-52.7634	2496	0.281252	2.19102	2723.78	2862.39	3016.27
Baishan nucleus;North China Craton	Shan et al., 2019	127.218	42.7564	16HD-01 09	Tonalite	0.281321	0.001019	0.021756	-51.3134	2496	0.281272	2.93229	2697.93	2817.18	2952.08
Baishan nucleus;North China Craton	Shan et al., 2019	127.218	42.7564	16HD-01 10	Tonalite	0.28129	0.000599	0.013624	-52.4097	2496	0.281261	2.54157	2710.51	2841.01	2985.92
Baishan nucleus;North China Craton	Shan et al., 2019	127.218	42.7564	16HD-01 11	Tonalite	0.281329	0.000681	0.014578	-51.0305	2496	0.281297	3.78957	2663.53	2764.86	2877.79
Baishan nucleus;North China Craton	Shan et al., 2019	127.218	42.7564	16HD-01 12	Tonalite	0.281301	0.000447	0.010222	-52.0207	2496	0.28128	3.19034	2685.14	2801.43	2929.72
Baishan nucleus;North China Craton	Shan et al., 2019	127.218	42.7564	16HD-01 13	Tonalite	0.281336	0.000736	0.015842	-50.783	2496	0.281301	3.94531	2657.84	2755.36	2864.29
Baishan nucleus;North China Craton	Shan et al., 2019	127.218	42.7564	16HD-01 17	Tonalite	0.281314	0.000515	0.012365	-51.561	2496	0.281289	3.53743	2672.34	2780.25	2899.64
Baishan nucleus;North China Craton	Shan et al., 2019	127.218	42.7564	16HD-01 18	Tonalite	0.281344	0.000806	0.019862	-50.5	2496	0.281306	4.11119	2651.81	2745.23	2849.91
Baishan nucleus;North China Craton	Shan et al., 2019	127.218	42.7564	16HD-01 19	Tonalite	0.281341	0.001767	0.051795	-50.6061	2496	0.281257	2.37598	2723.81	2851.12	3000.27
Baishan nucleus;North China Craton	Shan et al., 2019	127.218	42.7564	16HD-01 20	Tonalite	0.28131	0.000614	0.014894	-51.7024	2496	0.281281	3.22741	2684.57	2799.17	2926.51
Baishan nucleus;North China Craton	Shan et al., 2019	127.218	42.7564	16HD-01 21	Tonalite	0.281304	0.000727	0.018329	-51.9146	2496	0.281269	2.82254	2700.54	2823.88	2961.58
Baishan nucleus;North China Craton	Shan et al., 2019	127.218	42.7564	16HD-01 24	Tonalite	0.281302	0.001153	0.029778	-51.9853	2496	0.281247	2.02951	2733.39	2872.24	3030.26
Baishan nucleus;North China Craton	Shan et al., 2019	127.218	42.7564	16HD-01 26	Tonalite	0.281308	0.001063	0.025074	-51.7732	2496	0.281257	2.3954	2718.78	2849.93	2998.58
Baishan nucleus;North China Craton	Shan et al., 2019	127.218	42.7564	16HD-01 29	Tonalite	0.281341	0.000606	0.015209	-50.6061	2496	0.281312	4.34342	2642.17	2731.05	2829.77
Baishan nucleus;North China Craton	Shan et al., 2019	127.218	42.7564	16HD-01 30	Tonalite	0.281309	0.000477	0.01248	-51.7378	2496	0.281286	3.42401	2676.45	2787.18	2909.47
Baishan nucleus;North China Craton	Shan et al., 2019	127.016	42.7814	16HD-97 01	Granodiorite	0.281277	0.00054	0.012988	-52.8694	2513	0.281251	2.56519	2723.89	2852.72	2995.41
Baishan nucleus;North China Craton	Shan et al., 2019	127.016	42.7814	16HD-97 03	Granodiorite	0.281265	0.000473	0.011451	-53.2938	2513	0.281242	2.25275	2735.32	2871.77	3022.45
Baishan nucleus;North China Craton	Shan et al., 2019	127.016	42.7814	16HD-97 05	Granodiorite	0.281232	0.000524	0.012731	-54.4608	2513	0.281207	0.992088	2783.29	2948.58	3131.53
Baishan nucleus;North China Craton	Shan et al., 2019	127.016	42.7814	16HD-97 08	Granodiorite	0.28133	0.001711	0.039565	-50.9951	2513	0.281248	2.4518	2735.04	2859.65	3005.24
Baishan nucleus;North China Craton	Shan et al., 2019	127.016	42.7814	16HD-97 09	Granodiorite	0.281238	0.000431	0.011607	-54.2487	2513	0.281217	1.36418	2768.6	2925.92	3099.35
Baishan nucleus;North China Craton	Shan et al., 2019	127.016	42.7814	16HD-97 10	Granodiorite	0.281257	0.000497	0.011806	-53.5767	2513	0.281233	1.92728	2747.76	2891.61	3050.62
Baishan nucleus;North China Craton	Shan et al., 2019	127.016	42.7814	16HD-97 11	Granodiorite	0.281276	0.000464	0.011322	-52.9048	2513	0.281254	2.65932	2719.91	2846.98	2987.26
Baishan nucleus;North China Craton	Shan et al., 2019	127.016	42.7814	16HD-97 12	Granodiorite	0.281243	0.000549	0.014223	-54.0718	2513	0.281217	1.34064	2770.28	2927.35	3101.38
Baishan nucleus;North China Craton	Shan et al., 2019	127.016	42.7814	16HD-97 13	Granodiorite	0.281235	0.000462	0.011642	-54.3547	2513	0.281213	1.20458	2774.83	2935.64	3113.15
Baishan nucleus;North China Craton	Shan et al., 2019	127.016	42.7814	16HD-97 15	Granodiorite	0.281218	0.000322	0.008324	-54.9559	2513	0.281203	0.838897	2787.61	2957.91	3144.78
Baishan nucleus;North China Craton	Shan et al., 2019	127.016	42.7814	16HD-97 17	Granodiorite	0.28117	0.000416	0.009354	-56.6534	2513	0.28115	-1.02861	2858.61	3071.57	3306.16
Baishan nucleus;North China Craton	Shan et al., 2019	127.016	42.7814	16HD-97 20	Granodiorite	0.281251	0.000678	0.017511	-53.7889	2513	0.281218	1.40501	2768.72	2923.43	3095.81
Baishan nucleus;North China Craton	Shan et al., 2019	127.016	42.7814	16HD-97 21	Granodiorite	0.281234	0.000704	0.019564	-54.3901	2513	0.2812	0.756048	2793.53	2962.96	3151.94
Baishan nucleus;North China Craton	Shan et al., 2019	127.016	42.7814	16HD-97 22	Granodiorite	0.281193	0.000438	0.01071	-55.84	2513	0.281172	-0.24817	2829.42	3024.09	3238.75
Baishan nucleus;North China Craton	Shan et al., 2019	127.016	42.7814	16HD-97 25	Granodiorite	0.28123	0.000545	0.013307	-54.5316	2513	0.281204	0.885123	2787.48	2955.1	3140.78
Baishan nucleus;North China Craton	Shan et al., 2019	127.016	42.7814	16HD-97 27	Granodiorite	0.281263	0.001089	0.025545	-53.3645	2513	0.281211	1.13042	2782.06	2940.16	3119.57
Baishan nucleus;North China Craton	Shan et al., 2019	127.016	42.7814	16HD-97 28	Granodiorite	0.281227	0.000656	0.016648	-54.6377	2513	0.281196	0.589008	2799.51	2973.13	3166.39
Baishan nucleus;North China Craton	Shan et al., 2019	127.016	42.7814	16HD-97 29	Granodiorite	0.281217	0.000663	0.016618	-54.9913	2513	0.281185	0.221417	2813.5	2995.51	3198.16
Baishan nucleus;North China Craton	Shan et al., 2019	127.016	42.7814	16HD-97 32	Granodiorite	0.281239	0.000482	0.012288	-54.2133	2513	0.281216	1.31271	2770.88	2929.05	3103.8
Baishan nucleus;North China Craton	Shan et al., 2019	127.015	42.6897	16HD-104 04	Granodiorite	0.281241	0.000862	0.021314	-54.1426	2507	0.2812	0.600503	2795.5	2967.8	3161.34
Baishan nucleus;North China Craton	Shan et al., 2019	127.015	42.6897	16HD-104 06	Granodiorite	0.281248	0.000877	0.024625	-53.895	2507	0.281206	0.823917	2787.09	2954.2	3142.02
Baishan nucleus;North China Craton	Shan et al., 2019	127.015	42.6897	16HD-104 08	Granodiorite	0.281342	0.002663	0.075733	-50.5708	2507	0.281215	1.12662	2788.93	2935.77	3115.85
Baishan nucleus;North China Craton	Shan et al., 2019	127.015	42.6897	16HD-104 13	Granodiorite	0.281231	0.000511	0.012794	-54.4962	2507	0.281207	0.842371	2783.7	2953.07	3140.42
Baishan nucleus;North China Craton	Shan et al., 2019	127.015	42.6897	16HD-104 17	Granodiorite	0.281188	0.000659	0.016324	-56.0169	2507	0.281156	-0.938824	2852.29	3061.49	3294.37
Baishan nucleus;North China Craton	Shan et al., 2019	127.015	42.6897	16HD-104 19	Granodiorite	0.281241	0.00087	0.02424	-54.1426	2507	0.281199	0.586884	2796.08	2968.63	3162.52
Baishan nucleus;North China Craton	Shan et al., 2019	127.015	42.6897	16HD-104 21	Granodiorite	0.281248	0.000849	0.023482	-53.895	2507	0.281207	0.871581	2785.07	2951.29	3137.9
Baishan nucleus;North China Craton	Shan et al., 2019	127.015	42.6897	16HD-104 26	Granodiorite	0.281242	0.000996	0.024682	-54.1072	2507	0.281194	0.407958	2803.9	2979.53	3177.99
Baishan nucleus;North China Craton	Shan et al., 2019	127.015	42.6897	16HD-104 30	Granodiorite	0.281276	0.000893	0.019959	-52.9048	2507	0.281233	1.79247	2750.24	2895.19	3058.23
Baishan nucleus;North China Craton	Shan et al., 2019	127.015	42.6897	16HD-104 31	Granodiorite	0.281285	0.000731	0.018654	-52.5865	2507	0.28125	2.38832	2726.53	2858.87	3006.65
Baishan nucleus;North China Craton	Shan et al., 2019	127.015	42.6897	16HD-104 32	Granodiorite	0.281206	0.000829	0.023855	-55.3803	2507	0.281166	-0.588063	2840.5	3040.15	3264.07
Baishan nucleus;North China Craton	Shan et al., 2019	127.015	42.6897	16HD-104 33	Granodiorite	0.281275	0.001015	0.023978	-52.9402	2507	0.281226	1.54923	2760.35	2910.01	3079.28
Baishan nucleus;North China Craton	Shan et al., 2019	127.015	42.6897	16HD-104 35	Granodiorite	0.281279	0.000986	0.028764	-52.7987	2507	0.281232	1.74085	2752.82	2898.34	3062.7
Baishan nucleus;North China Craton	Guo et al., 2015	128.866	42.6078	13JN01-5-02	Biotite trondhjemitic gneiss	0.281271	0.000183	0.006031	-53.0816	2551	0.281262	3.83378	2707.08	2804.79	2911.39
Baishan nucleus;North China Craton	Guo et al., 2015	128.866	42.6078	13JN01-5-04	Biotite trondhjemitic gneiss	0.281273	0.000293	0.009347	-53.0109	2551	0.281259	3.71427	2712.02	2812.08	2921.74
Baishan nucleus;North China Craton	Guo et al., 2015	128.866	42.6078	13JN01-5-09	Biotite trondhjemitic gneiss	0.281271	0.00033	0.010634	-53.0816	2551	0.281255	3.57902	2717.27	2820.33	2933.45
Baishan nucleus;North China Craton	Guo et al., 2015	128.866	42.6078	13JN01-5-11	Biotite trondhjemitic gneiss	0.281282	0.000225	0.007666	-52.6926	2551	0.281271	4.15223	2695.29	2785.37	2883.81
Baishan nucleus;North China Craton	Guo et al., 2015	128.866	42.6078	13JN01-5-13	Biotite trondhjemitic gneiss	0.281287	0.000459	0.015227	-52.5158	2551	0.281265	3.92453	2704.79	2799.26	2903.53
Baishan nucleus;North China Craton	Guo et al., 2015	128.866	42.6078	13JN01-5-14	Biotite trondhjemitic gneiss	0.281274	0.000321	0.010522	-52.9755	2551	0.281258	3.70132	2712.63	2812.87	2922.86
Baishan nucleus;North China Craton	Guo et al., 2015	128.866	42.6078	13JN01-5-15	Biotite trondhjemitic gneiss	0.281268	0.000332	0.011154	-53.1877	2551	0.281252	3.46885	2721.43	2827.05	2942.99
Baishan nucleus;North China Craton	Guo et al., 2015	128.866	42.6078	13JN01-5-18	Biotite trondhjemitic gneiss	0.281272	0.000241	0.008665	-53.0463	2551	0.28126	3.76883	2709.76	2808.75	2917.01
Baishan nucleus;North China Craton	Guo et al., 2015	128.866	42.6078	13JN01-5-19	Biotite trondhjemitic gneiss	0.281277	0.000309	0.010614	-52.8694	2551	0.281262	3.82882	2707.78	2805.1	2911.82
Baishan nucleus;North China Craton	Guo et al., 2015	128.866	42.6078	13JN01-5-20	Biotite trondhjemitic gneiss	0.281268	0.000304	0.010503	-53.1877	2551	0.281253	3.51737	2719.48	2824.09	2938.78
Baishan nucleus;North China Craton	Guo et al., 2015	128.866	42.6078	13JN01-5-22	Biotite trondhjemitic gneiss	0.281297	0.00043	0.014774	-52.1622	2551	0.281276	4.33047	2689.34	2774.5	2868.37
Baishan nucleus;North China Craton	Guo et al., 2015	128.866	42.6078	13JN01-5-23	Biotite trondhjemitic gneiss	0.281276	0.000309	0.010212	-52.9048	2551	0.281261	3.79325	2709.12	2807.27	2914.9
Baishan nucleus;North China Craton	Guo et al., 2015	128.866	42.6078	13JN01-5-24	Biotite trondhjemitic gneiss	0.281274	0.000269	0.008722	-52.9755	2551	0.281261	3.79144	2709.02	2807.38	2915.05
Baishan nucleus;North China Craton	Guo et al., 2015	128.478	42.5197	13JN10-1-02	Biotite plagioclase gneiss	0.281121	0.00159	0.056178	-58.3863	2654	0.28104	-1.67308	3014.84	3219.2	3456.59
Baishan nucleus;North China Craton	Guo et al., 2015	128.478	42.5197	13JN10-1-04	Biotite plagioclase gneiss	0.281083	0.000985	0.03687	-59.7301	2654	0.281033	-1.93281	3018.92	3234.95	3478.95
Baishan nucleus;North China Craton	Guo et al., 2015	128.478	42.5197	13JN10-1-05	Biotite plagioclase gneiss	0.281077	0.000751	0.028862	-59.9423	2654	0.281039	-1.72385	3008.75	3222.28	3460.96
Baishan nucleus;North China Craton	Guo et al., 2015	128.478	42.5197	13JN10-1-07	Biotite plagioclase gneiss	0.281095	0.000884	0.033189	-59.3057	2654	0.28105	-1.32357	2994.8	3198.01	3426.5
Baishan nucleus;North China Craton	Guo et al., 2015	128.478	42.5197	13JN10-1-09	Biotite plagioclase gneiss	0.281063	0.000873	0.034136	-60.4374	2654	0.281019	-2.44215	3037.16	3265.82	3522.79
Baishan nucleus;North China Craton	Guo et al., 2015	128.478	42.5197	13JN10-1-10	Biotite plagioclase gneiss	0.281074	0.00057	0.020195	-60.0484	2654	0.281045	-1.50383	2998.77	3208.94	3442.02
Baishan nucleus;North China Craton	Guo et al., 2015	128.478	42.5197	13JN10-1-13	Biotite plagioclase gneiss	0.281117	0.001383	0.054233	-58.5277	2654	0.281047	-1.4417	3003.92	3205.17	3436.67
Baishan nucleus;North China Craton	Guo et al., 2015	128.478	42.5197	13JN10-1-14	Biotite plagioclase gneiss	0.281078	0.000621	0.023599	-59.9069	2654	0.281046	-1.45359	2997.34	3205.9	3437.69
Baishan nucleus;North China Craton	Guo et al., 2015	128.478	42.5197	13JN10-1-15	Biotite plagioclase gneiss	0.281039	0.000189	0.005999	-61.2861	2654	0.281029	-2.0612	3016.13	3242.74	3490.01
Baishan nucleus;North China Craton	Guo et al., 2015	128.478	42.5197	13JN10-1-17	Biotite plagioclase gneiss	0.281082	0.000807	0.031907	-59.7655	2654	0.281041	-1.64706	3006.36	3217.63	3454.35
Baishan nucleus;North China Craton	Guo et al., 2015	128.478	42.5197	13JN10-1-21	Biotite plagioclase gneiss	0.281074	0.00085	0.032503	-60.0484	2654	0.281031	-2.00929	3020.51	3239.59	3485.54
Baishan nucleus;North China Craton	Guo et al., 2015	128.478	42.5197	13JN10-1-23	Biotite plagioclase gneiss	0.281098	0.000945	0.037557	-59.1996	2654	0.28105	-1.32696	2995.48	3198.22	3426.79
Baishan nucleus;North China Craton	Guo et al., 2015	128.478	42.5197	13JN10-1-25	Biotite plagioclase gneiss	0.281056	0.000593	0.023646	-60.6849	2654	0.281026	-2.18572	3024.67	3250.28	3500.72
Baishan nucleus;North China Craton	Guo et al., 2015	128.947	42.56	13JN02-4-02	Hornblende plagioclase gneiss	0.28113	0.000121	0.003295	-58.068	2671	0.281124	1.69115	2890.27	3028.12	3178.11
Baishan nucleus;North China Craton	Guo et al., 2015	128.947	42.56	13JN02-4-03	Hornblende plagioclase gneiss	0.281143	0.001097	0.023508	-57.6082	2671	0.281087	0.380123	2946.16	3107.75	3291.18
Baishan nucleus;North China Craton	Guo et al., 2015	128.947	42.56	13JN02-4-09	Hornblende plagioclase gneiss	0.281154	0.000225	0.005745	-57.2192	2671	0.281143	2.35603	2865.99	2987.72	3120.74
Baishan nucleus;North China Craton	Guo et al., 2015	128.947	42.56	13JN02-4-18	Hornblende plagioclase gneiss	0.281212	0.001559	0.038426	-55.1681	2671	0.281132	1.99545	2887.02	3009.65	3151.88
Baishan nucleus;North China Craton	Guo et al., 2015	128.947	42.56	13JN02-4-24	Hornblende plagioclase gneiss	0.280918	0.001171	0.035044	-65.5652	2934	0.280852	-1.87127	3257.68	3446.75	3662.11
Baishan nucleus;North China Craton	Guo et al., 2015	128.863	42.6247	13JN06-2-03	Hornblende plagioclase gneiss	0.281203	0.000474	0.017976	-55.4864	2683	0.281179	3.92088	2818.62	2901.86	2993.77
Baishan nucleus;North China Craton	Guo et al., 2015	128.863	42.6247	13JN06-2-08	Hornblende plagioclase gneiss	0.281202	0.00037	0.013681	-55.5218	2683	0.281183	4.07516	2812.45	2892.47	2980.44
Baishan nucleus;North China Craton	Guo et al., 2015	128.863	42.6247	13JN06-2-22	Hornblende plagioclase gneiss	0.28123	0.000654	0.02481	-54.5316	2683	0.281196	4.5529	2795.32	2863.4	2939.16
Baishan nucleus;North China Craton	Guo et al., 2015	128.749	42.7056	13JN08-2-02	Trondhjemitic gneiss	0.280926	0.000213	0.007992	-65.2823	2732	0.280915	-4.33032	3167.74	3439.98	3737.33
Baishan nucleus;North China Craton	Guo et al., 2015	128.749	42.7056	13JN08-2-03	Trondhjemitic gneiss	0.281082	0.000248	0.009407	-59.7655	2626	0.28107	-1.28093	2963.51	3173.87	3403.98
Baishan nucleus;North China Craton	Guo et al., 2015	128.749	42.7056	13JN08-2-01	Trondhjemitic gneiss	0.281103	0.000187	0.007165	-59.0228	2551	0.281094	-2.14852	2931.01	3168.85	3428.35
Baishan nucleus;North China Craton	Guo et al., 2015	128.749	42.7056	13JN08-2-06	Trondhjemitic gneiss	0.281115	0.000217	0.008246	-58.5984	2551	0.281104	-1.7737	2917.3	3146.09	3396.03
Baishan nucleus;North China Craton	Guo et al., 2015	128.749	42.7056	13JN08-2-08	Trondhjemitic gneiss	0.281119	0.000348	0.012159	-58.457	2551	0.281102	-1.85846	2921.74	3151.24	3403.34
Baishan nucleus;North China Craton	Guo et al., 2015	128.749	42.7056	13JN08-2-12	Trondhjemitic gneiss	0.281069	0.000266	0.010627	-60.2252	2551	0.281056	-3.49474	2982.16	3250.57	3544.39
Baishan nucleus;North China Craton	Guo et al., 2015	128.749	42.7056	13JN08-2-18	Trondhjemitic gneiss	0.281076	0.000615	0.022711	-59.9776	2551	0.281046	-3.8506	2999.56	3272.15	3575.03
Baishan nucleus;North China Craton	Guo et al., 2015	128.749	42.7056	13JN08-2-19	Trondhjemitic gneiss	0.281102	0.000787	0.030602	-59.0582	2551	0.281064	-3.22393	2977.84	3234.13	3521.04
Baishan nucleus;North China Craton	Guo et al., 2015	128.542	42.7428	13JN09-4-02	Biotite trondhjemitic gneiss	0.281184	0.000219	0.00813	-56.1583	2532	0.281173	0.24114	2825.6	3008.96	3209.28
Baishan nucleus;North China Craton	Guo et al., 2015	128.542	42.7428	13JN09-4-04	Biotite trondhjemitic gneiss	0.281213	0.000683	0.027994	-55.1328	2532	0.28118	0.474578	2820.35	2994.75	3189.11
Baishan nucleus;North China Craton	Guo et al., 2015	128.542	42.7428	13JN09-4-05	Biotite trondhjemitic gneiss	0.281197	0.000379	0.014816	-55.6986	2532	0.281179	0.428334	2819.79	2997.57	3193.1
Baishan nucleus;North China Craton	Guo et al., 2015	128.542	42.7428	13JN09-4-06	Biotite trondhjemitic gneiss	0.281215	0.000477	0.020691	-55.062	2532	0.281192	0.899985	2802.74	2968.86	3152.34
Baishan nucleus;North China Craton	Guo et al., 2015	128.542	42.7428	13JN09-4-12	Biotite trondhjemitic gneiss	0.281197	0.000266	0.009707	-55.6986	2532	0.281184	0.622669	2811.65	2985.74	3176.31
Baishan nucleus;North China Craton	Guo et al., 2015	128.542	42.7428	13JN09-4-14	Biotite trondhjemitic gneiss	0.281195	0.00014	0.004682	-55.7693	2532	0.281188	0.768229	2805.29	2976.88	3163.73
Baishan nucleus;North China Craton	Guo et al., 2015	128.542	42.7428	13JN09-4-15	Biotite trondhjemitic gneiss	0.281211	0.000644	0.026062	-55.2035	2532	0.28118	0.470517	2820.21	2995	3189.46
Baishan nucleus;North China Craton	Guo et al., 2015	128.542	42.7428	13JN09-4-19	Biotite trondhjemitic gneiss	0.281177	0.000147	0.004859	-56.4059	2532	0.28117	0.116001	2829.73	3016.57	3220.09
Baishan nucleus;North China Craton	Guo et al., 2015	128.542	42.7428	13JN09-4-20	Biotite trondhjemitic gneiss	0.281205	0.000277	0.010898	-55.4157	2532	0.281192	0.88828	2801.76	2969.57	3153.35
Baishan nucleus;North China Craton	Guo et al., 2015	128.542	42.7428	13JN09-4-21	Biotite trondhjemitic gneiss	0.281239	0.001132	0.047482	-54.2133	2532	0.281184	0.627115	2817.96	2985.47	3175.93
Baishan nucleus;North China Craton	Guo et al., 2015	128.542	42.7428	13JN09-4-22	Biotite trondhjemitic gneiss	0.28118	0.000202	0.007051	-56.2998	2532	0.28117	0.128111	2829.7	3015.84	3219.05
Baishan nucleus;North China Craton	Guo et al., 2015	128.542	42.7428	13JN09-4-23	Biotite trondhjemitic gneiss	0.281206	0.000248	0.009138	-55.3803	2532	0.281194	0.97372	2798.35	2964.37	3145.96
Baishan nucleus;North China Craton	Guo et al., 2015	128.542	42.7428	13JN09-4-25	Biotite trondhjemitic gneiss	0.2812	0.000698	0.02885	-55.5925	2532	0.281166	-0.0135781	2838.98	3024.46	3231.29
Baishan nucleus;North China Craton	Guo et al., 2018	127.115	42.7786	14JN01-1-03	Monzonitic granite	0.281255	0.000361	0.009022	-53.6475	2497	0.281238	1.723	2740.87	2891.69	3057.46
Baishan nucleus;North China Craton	Guo et al., 2018	127.115	42.7786	14JN01-1-05	Monzonitic granite	0.281304	0.000363	0.011087	-51.9146	2497	0.281287	3.46221	2675.33	2785.62	2906.84
Baishan nucleus;North China Craton	Guo et al., 2018	127.115	42.7786	14JN01-1-08	Monzonitic granite	0.281272	0.000501	0.013928	-53.0463	2497	0.281248	2.09023	2727.88	2869.31	3025.68
Baishan nucleus;North China Craton	Guo et al., 2018	127.115	42.7786	14JN01-1-11	Monzonitic granite	0.281343	0.00225	0.060203	-50.5354	2497	0.281236	1.65011	2756.47	2896.15	3063.79
Baishan nucleus;North China Craton	Guo et al., 2018	127.115	42.7786	14JN01-1-12	Monzonitic granite	0.281442	0.003338	0.08553	-47.0344	2497	0.281283	3.32637	2695.99	2793.94	2918.65
Baishan nucleus;North China Craton	Guo et al., 2018	127.115	42.7786	14JN01-1-13	Monzonitic granite	0.281318	0.000307	0.008361	-51.4195	2497	0.281303	4.05503	2652.75	2749.43	2855.45
Baishan nucleus;North China Craton	Guo et al., 2018	127.115	42.7786	14JN01-1-17	Monzonitic granite	0.281348	0.000676	0.018261	-50.3586	2497	0.281316	4.49635	2637.48	2722.49	2817.19
Baishan nucleus;North China Craton	Guo et al., 2018	127.115	42.7786	14JN01-1-20	Monzonitic granite	0.28134	0.000673	0.018606	-50.6415	2497	0.281308	4.21693	2648.1	2739.55	2841.42
Baishan nucleus;North China Craton	Guo et al., 2018	127.115	42.7786	14JN01-1-22	Monzonitic granite	0.28134	0.000494	0.014582	-50.6415	2497	0.281316	4.5204	2635.89	2721.02	2815.1
Baishan nucleus;North China Craton	Guo et al., 2018	127.265	42.8036	14JN07-1-01	Monzonitic granite	0.281293	0.002556	0.09059	-52.3036	2492	0.281171	-0.753268	2850.37	3038.64	3268.23
Baishan nucleus;North China Craton	Guo et al., 2018	127.265	42.8036	14JN07-1-02	Monzonitic granite	0.28128	0.000425	0.010285	-52.7634	2492	0.28126	2.38968	2711.82	2847.18	2996.36
Baishan nucleus;North China Craton	Guo et al., 2018	127.265	42.8036	14JN07-1-03	Monzonitic granite	0.28127	0.000483	0.011552	-53.117	2492	0.281247	1.93593	2729.31	2874.85	3035.65
Baishan nucleus;North China Craton	Guo et al., 2018	127.265	42.8036	14JN07-1-04	Monzonitic granite	0.281314	0.000364	0.009032	-51.561	2492	0.281297	3.70202	2661.99	2767.11	2882.65
Baishan nucleus;North China Craton	Guo et al., 2018	127.265	42.8036	14JN07-1-06	Monzonitic granite	0.281332	0.001447	0.039714	-50.9244	2492	0.281263	2.50991	2713.22	2839.86	2985.96
Baishan nucleus;North China Craton	Guo et al., 2018	127.265	42.8036	14JN07-1-07	Monzonitic granite	0.281278	0.000459	0.011662	-52.8341	2492	0.281256	2.26104	2716.88	2855.03	3007.5
Baishan nucleus;North China Craton	Guo et al., 2018	127.265	42.8036	14JN07-1-10	Monzonitic granite	0.281262	0.000398	0.009949	-53.3999	2492	0.281243	1.79523	2734.08	2883.43	3047.83
Baishan nucleus;North China Craton	Guo et al., 2018	127.265	42.8036	14JN07-1-12	Monzonitic granite	0.281266	0.000445	0.01109	-53.2585	2492	0.281245	1.85797	2732.01	2879.6	3042.4
Baishan nucleus;North China Craton	Guo et al., 2018	127.265	42.8036	14JN07-1-14	Monzonitic granite	0.281279	0.000741	0.019018	-52.7987	2492	0.281244	1.81951	2735.36	2881.95	3045.73
Baishan nucleus;North China Craton	Guo et al., 2018	127.265	42.8036	14JN07-1-15	Monzonitic granite	0.281288	0.000627	0.017155	-52.4804	2492	0.281258	2.33244	2715.17	2850.67	3001.32
Baishan nucleus;North China Craton	Guo et al., 2018	127.265	42.8036	14JN07-1-17	Monzonitic granite	0.281278	0.000459	0.012234	-52.8341	2492	0.281256	2.26104	2716.88	2855.03	3007.5
Baishan nucleus;North China Craton	Guo et al., 2018	127.265	42.8036	14JN07-1-18	Monzonitic granite	0.28131	0.000507	0.013374	-51.7024	2492	0.281286	3.31784	2677.18	2790.56	2915.95
Baishan nucleus;North China Craton	Guo et al., 2018	127.265	42.8036	14JN07-1-20	Monzonitic granite	0.28133	0.000431	0.010502	-50.9951	2492	0.281309	4.15767	2645.07	2739.29	2843.15
Baishan nucleus;North China Craton	Guo et al., 2018	127.265	42.8036	14JN07-1-21	Monzonitic granite	0.281304	0.000613	0.018111	-51.9146	2492	0.281275	2.92513	2692.6	2814.52	2949.98
Baishan nucleus;North China Craton	Guo et al., 2018	127.315	42.855	14JN16-1-01	Porphyritic quartz syenite	0.281368	0.000529	0.013552	-49.6513	2471	0.281343	4.86642	2600.52	2679.7	2767.35
Baishan nucleus;North China Craton	Guo et al., 2018	127.315	42.855	14JN16-1-02	Porphyritic quartz syenite	0.281308	0.000426	0.011272	-51.7732	2471	0.281288	2.90551	2674.29	2799.46	2937.42
Baishan nucleus;North China Craton	Guo et al., 2018	127.315	42.855	14JN16-1-03	Porphyritic quartz syenite	0.281363	0.000598	0.014718	-49.8281	2471	0.281335	4.5729	2611.91	2697.64	2792.83
Baishan nucleus;North China Craton	Guo et al., 2018	127.315	42.855	14JN16-1-04	Porphyritic quartz syenite	0.281352	0.000458	0.012532	-50.2171	2471	0.28133	4.41653	2617.31	2707.19	2806.39
Baishan nucleus;North China Craton	Guo et al., 2018	127.315	42.855	14JN16-1-05	Porphyritic quartz syenite	0.281325	0.000383	0.011095	-51.172	2471	0.281307	3.58216	2648.52	2758.15	2878.76
Baishan nucleus;North China Craton	Guo et al., 2018	127.315	42.855	14JN16-1-06	Porphyritic quartz syenite	0.281382	0.000413	0.011031	-49.1562	2471	0.281363	5.55883	2573.93	2637.37	2707.25
Baishan nucleus;North China Craton	Guo et al., 2018	127.315	42.855	14JN16-1-07	Porphyritic quartz syenite	0.281369	0.000551	0.015275	-49.6159	2471	0.281343	4.86509	2600.64	2679.78	2767.47
Baishan nucleus;North China Craton	Guo et al., 2018	127.315	42.855	14JN16-1-08	Porphyritic quartz syenite	0.281331	0.000546	0.015917	-50.9598	2471	0.281305	3.52215	2651.56	2761.82	2883.97
Baishan nucleus;North China Craton	Guo et al., 2018	127.315	42.855	14JN16-1-09	Porphyritic quartz syenite	0.281373	0.000669	0.017123	-49.4745	2471	0.281341	4.80943	2603.17	2683.19	2772.3
Baishan nucleus;North China Craton	Guo et al., 2018	127.315	42.855	14JN16-1-10	Porphyritic quartz syenite	0.281313	0.000617	0.019981	-51.5963	2471	0.281284	2.76298	2680.73	2808.16	2949.77
Baishan nucleus;North China Craton	Guo et al., 2018	127.315	42.855	14JN16-1-11	Porphyritic quartz syenite	0.281367	0.000367	0.012482	-49.6867	2471	0.28135	5.10256	2591.05	2665.27	2746.86
Baishan nucleus;North China Craton	Guo et al., 2018	127.315	42.855	14JN16-1-12	Porphyritic quartz syenite	0.281353	0.000613	0.01753	-50.1818	2471	0.281324	4.19213	2626.43	2720.9	2825.86
Baishan nucleus;North China Craton	Guo et al., 2018	127.315	42.855	14JN16-1-13	Porphyritic quartz syenite	0.281336	0.000643	0.01823	-50.783	2471	0.281306	3.53727	2651.45	2760.9	2882.66
Baishan nucleus;North China Craton	Guo et al., 2018	127.315	42.855	14JN16-1-14	Porphyritic quartz syenite	0.281311	0.000563	0.018422	-51.6671	2471	0.281284	2.78242	2679.69	2806.98	2948.09
Baishan nucleus;North China Craton	Guo et al., 2018	127.315	42.855	14JN16-1-15	Porphyritic quartz syenite	0.281341	0.000573	0.019467	-50.6061	2471	0.281314	3.83248	2639.92	2742.87	2857.06
Baishan nucleus;North China Craton	Guo et al., 2017	127.448	42.7414	13JN17-1-01	Hornblende-plagioclase gneiss	0.281186	0.000528	0.020346	-56.0876	2574	0.28116	0.735524	2845.37	3011.28	3194.94
Baishan nucleus;North China Craton	Guo et al., 2017	127.448	42.7414	13JN17-1-02	Hornblende-plagioclase gneiss	0.281172	0.000356	0.012064	-56.5827	2574	0.281154	0.538407	2851.55	3023.27	3211.97
Baishan nucleus;North China Craton	Guo et al., 2017	127.448	42.7414	13JN17-1-05	Hornblende-plagioclase gneiss	0.281186	0.000354	0.012128	-56.0876	2574	0.281169	1.03988	2832.69	2992.77	3168.65
Baishan nucleus;North China Craton	Guo et al., 2017	127.448	42.7414	13JN17-1-06	Hornblende-plagioclase gneiss	0.281169	0.000332	0.011029	-56.6888	2574	0.281153	0.473679	2853.81	3027.21	3217.56
Baishan nucleus;North China Craton	Guo et al., 2017	127.448	42.7414	13JN17-1-07	Hornblende-plagioclase gneiss	0.28119	0.000405	0.013888	-55.9461	2574	0.28117	1.09295	2831.04	2989.54	3164.07
Baishan nucleus;North China Craton	Guo et al., 2017	127.448	42.7414	13JN17-1-13	Hornblende-plagioclase gneiss	0.281184	0.000373	0.013323	-56.1583	2574	0.281166	0.935506	2836.75	2999.12	3177.67
Baishan nucleus;North China Craton	Guo et al., 2017	127.448	42.7414	13JN17-1-14	Hornblende-plagioclase gneiss	0.281169	0.000415	0.01465	-56.6888	2574	0.281149	0.328498	2859.88	3036.04	3230.09
Baishan nucleus;North China Craton	Guo et al., 2017	127.448	42.7414	13JN17-1-15	Hornblende-plagioclase gneiss	0.281192	0.00037	0.013175	-55.8754	2574	0.281174	1.22531	2825.83	2981.49	3152.63
Baishan nucleus;North China Craton	Guo et al., 2017	127.448	42.7414	13JN17-1-18	Hornblende-plagioclase gneiss	0.281192	0.000366	0.012631	-55.8754	2574	0.281174	1.23231	2825.54	2981.06	3152.03
Baishan nucleus;North China Craton	Guo et al., 2017	127.448	42.7414	13JN17-1-19	Hornblende-plagioclase gneiss	0.281179	0.000361	0.013029	-56.3351	2574	0.281161	0.778648	2842.56	3008.66	3191.22
Baishan nucleus;North China Craton	Guo et al., 2017	127.448	42.7414	13JN17-1-20	Hornblende-plagioclase gneiss	0.281189	0.000351	0.012759	-55.9815	2574	0.281172	1.15184	2828.47	2985.96	3158.98
Baishan nucleus;North China Craton	Guo et al., 2017	127.448	42.7414	13JN17-1-22	Hornblende-plagioclase gneiss	0.281187	0.00033	0.012171	-56.0522	2574	0.281171	1.11743	2829.62	2988.05	3161.95
Baishan nucleus;North China Craton	Guo et al., 2017	127.448	42.7414	13JN17-1-25	Hornblende-plagioclase gneiss	0.2812	0.000384	0.014069	-55.5925	2574	0.281181	1.48538	2816.14	2965.66	3130.16
Baishan nucleus;North China Craton	Guo et al., 2017	127.215	42.7406	14JN04-4-01	Plagioclase gneiss	0.281287	0.000741	0.018808	-52.5158	2578	0.281251	4.04588	2724.53	2812.8	2911.42
Baishan nucleus;North China Craton	Guo et al., 2017	127.215	42.7406	14JN04-4-02	Plagioclase gneiss	0.281314	0.000354	0.008682	-51.561	2578	0.281297	5.68428	2661.31	2712.86	2769.5
Baishan nucleus;North China Craton	Guo et al., 2017	127.215	42.7406	14JN04-4-04	Plagioclase gneiss	0.281307	0.000871	0.022948	-51.8085	2578	0.281264	4.52952	2706.57	2783.31	2869.54
Baishan nucleus;North China Craton	Guo et al., 2017	127.215	42.7406	14JN04-4-07	Plagioclase gneiss	0.281304	0.00032	0.007113	-51.9146	2578	0.281288	5.38815	2672.39	2730.93	2795.16
Baishan nucleus;North China Craton	Guo et al., 2017	127.215	42.7406	14JN04-4-08	Plagioclase gneiss	0.281284	0.000613	0.015358	-52.6219	2578	0.281254	4.16342	2719.58	2805.63	2901.24
Baishan nucleus;North China Craton	Guo et al., 2017	127.215	42.7406	14JN04-4-09	Plagioclase gneiss	0.281263	0.000511	0.012552	-53.3645	2578	0.281238	3.59516	2740.69	2840.27	2950.43
Baishan nucleus;North China Craton	Guo et al., 2017	127.215	42.7406	14JN04-4-13	Plagioclase gneiss	0.281314	0.000465	0.011245	-51.561	2578	0.281291	5.48981	2668.9	2724.73	2786.35
Baishan nucleus;North China Craton	Guo et al., 2017	127.215	42.7406	14JN04-4-16	Plagioclase gneiss	0.281313	0.000638	0.016322	-51.5963	2578	0.281282	5.15115	2682.18	2745.39	2815.7
Baishan nucleus;North China Craton	Guo et al., 2017	127.215	42.7406	14JN04-4-18	Plagioclase gneiss	0.281345	0.000737	0.019326	-50.4647	2578	0.281309	6.11594	2645.71	2686.51	2732.09
Baishan nucleus;North China Craton	Guo et al., 2017	127.215	42.7406	14JN04-4-19	Plagioclase gneiss	0.281323	0.00082	0.021777	-51.2427	2578	0.281283	5.18799	2681.28	2743.15	2812.51
Baishan nucleus;North China Craton	Guo et al., 2017	127.215	42.7406	14JN04-4-20	Plagioclase gneiss	0.281286	0.000592	0.014769	-52.5512	2578	0.281257	4.27135	2715.41	2799.05	2891.89
Baishan nucleus;North China Craton	Guo et al., 2017	127.215	42.7406	14JN04-4-21	Plagioclase gneiss	0.281279	0.000523	0.012941	-52.7987	2578	0.281253	4.14325	2720.01	2806.86	2902.98
Baishan nucleus;North China Craton	Guo et al., 2017	127.215	42.7406	14JN04-4-22	Plagioclase gneiss	0.281303	0.000916	0.024264	-51.95	2578	0.281258	4.3084	2715.18	2796.8	2888.69
Baishan nucleus;North China Craton	Guo et al., 2017	127.215	42.7406	14JN04-4-23	Plagioclase gneiss	0.281329	0.000586	0.014716	-51.0305	2578	0.2813	5.81137	2657	2705.1	2758.49
Baishan nucleus;North China Craton	Guo et al., 2016	127.234	42.9911	14JN09-1-01	Pyroxene amphibolite	0.2813	0.001026	0.026566	-52.0561	2557	0.28125	3.53861	2727.06	2827.45	2941.04
Baishan nucleus;North China Craton	Guo et al., 2016	127.234	42.9911	14JN09-1-02	Pyroxene amphibolite	0.281291	0.000448	0.011309	-52.3744	2557	0.281269	4.22264	2698.65	2785.73	2881.8
Baishan nucleus;North China Craton	Guo et al., 2016	127.234	42.9911	14JN09-1-03	Pyroxene amphibolite	0.281259	0.000829	0.021289	-53.506	2557	0.281219	2.42256	2768.72	2895.46	3037.61
Baishan nucleus;North China Craton	Guo et al., 2016	127.234	42.9911	14JN09-1-04	Pyroxene amphibolite	0.281255	0.000304	0.008244	-53.6475	2557	0.28124	3.19235	2736.87	2848.55	2971
Baishan nucleus;North China Craton	Guo et al., 2016	127.234	42.9911	14JN09-1-05	Pyroxene amphibolite	0.281288	0.00038	0.009686	-52.4804	2557	0.281269	4.23407	2697.96	2785.03	2880.81
Baishan nucleus;North China Craton	Guo et al., 2016	127.234	42.9911	14JN09-1-07	Pyroxene amphibolite	0.281283	0.000898	0.023236	-52.6573	2557	0.281239	3.15632	2741.09	2850.75	2974.13
Baishan nucleus;North China Craton	Guo et al., 2016	127.234	42.9911	14JN09-1-12	Pyroxene amphibolite	0.281303	0.001862	0.05312	-51.95	2557	0.281212	2.19296	2783.69	2909.45	3057.48
Baishan nucleus;North China Craton	Guo et al., 2016	127.234	42.9911	14JN09-1-13	Pyroxene amphibolite	0.281283	0.000718	0.017566	-52.6573	2557	0.281248	3.46903	2728.32	2831.69	2947.06
Baishan nucleus;North China Craton	Guo et al., 2016	127.234	42.9911	14JN09-1-14	Pyroxene amphibolite	0.281306	0.000872	0.022121	-51.8439	2557	0.281263	4.01956	2708	2798.12	2899.39
Baishan nucleus;North China Craton	Guo et al., 2016	127.369	42.9697	14JN11-2-02	Amphibolite	0.281272	0.000482	0.013269	-53.0463	2558	0.281248	3.51055	2726.55	2829.93	2944.14
Baishan nucleus;North China Craton	Guo et al., 2016	127.369	42.9697	14JN11-2-05	Amphibolite	0.28123	0.000798	0.022899	-54.5316	2558	0.281191	1.46748	2805.75	2954.39	3120.88
Baishan nucleus;North China Craton	Guo et al., 2016	127.369	42.9697	14JN11-2-08	Amphibolite	0.281251	0.00077	0.020884	-53.7889	2558	0.281213	2.26308	2775.31	2905.95	3052.08
Baishan nucleus;North China Craton	Guo et al., 2016	127.446	42.9561	14JN13-1-01	Felsic paragneiss	0.281193	0.001186	0.032267	-55.84	2688	0.281132	2.37698	2884.79	2999.61	3130.49
Baishan nucleus;North China Craton	Guo et al., 2016	127.446	42.9561	14JN13-1-02	Felsic paragneiss	0.281171	0.000866	0.022731	-56.6181	2688	0.281126	2.17955	2890.63	3011.61	3147.52
Baishan nucleus;North China Craton	Guo et al., 2016	127.446	42.9561	14JN13-1-03	Felsic paragneiss	0.281194	0.000396	0.010721	-55.8047	2688	0.281174	3.85753	2825.04	2909.59	3002.65
Baishan nucleus;North China Craton	Guo et al., 2016	127.446	42.9561	14JN13-1-04	Felsic paragneiss	0.281175	0.00078	0.019438	-56.4766	2688	0.281135	2.47917	2878.79	2993.4	3121.67
Baishan nucleus;North China Craton	Guo et al., 2016	127.446	42.9561	14JN13-1-06	Felsic paragneiss	0.281201	0.00058	0.014525	-55.5571	2688	0.281171	3.77004	2829.01	2914.91	3010.21
Baishan nucleus;North China Craton	Guo et al., 2016	127.446	42.9561	14JN13-1-08	Felsic paragneiss	0.28125	0.001169	0.029742	-53.8243	2688	0.28119	4.43608	2805.66	2874.39	2952.68
Baishan nucleus;North China Craton	Guo et al., 2016	127.446	42.9561	14JN13-1-09	Felsic paragneiss	0.281183	0.000803	0.02019	-56.1937	2688	0.281142	2.72173	2869.69	2978.66	3100.73
Baishan nucleus;North China Craton	Guo et al., 2016	127.446	42.9561	14JN13-1-10	Felsic paragneiss	0.281204	0.001063	0.0278	-55.451	2688	0.281149	2.99333	2860.56	2962.15	3077.29
Baishan nucleus;North China Craton	Guo et al., 2016	127.446	42.9561	14JN13-1-11	Felsic paragneiss	0.281209	0.001208	0.031485	-55.2742	2688	0.281147	2.90601	2864.59	2967.46	3084.83
Baishan nucleus;North China Craton	Guo et al., 2016	127.446	42.9561	14JN13-1-13	Felsic paragneiss	0.281175	0.00079	0.020915	-56.4766	2688	0.281134	2.46088	2879.53	2994.51	3123.24
Baishan nucleus;North China Craton	Guo et al., 2016	127.446	42.9561	14JN13-1-14	Felsic paragneiss	0.281193	0.000802	0.021728	-55.84	2688	0.281152	3.07935	2856.1	2956.92	3069.86
Baishan nucleus;North China Craton	Guo et al., 2016	127.446	42.9561	14JN13-1-16	Felsic paragneiss	0.281178	0.000971	0.026988	-56.3705	2688	0.281128	2.23655	2889.02	3008.14	3142.6
Baishan nucleus;North China Craton	Guo et al., 2016	127.446	42.9561	14JN13-1-17	Felsic paragneiss	0.281185	0.000652	0.0182	-56.123	2688	0.281151	3.06908	2855.82	2957.54	3070.75
Baishan nucleus;North China Craton	Guo et al., 2016	127.446	42.9561	14JN13-1-18	Felsic paragneiss	0.281179	0.000794	0.02131	-56.3351	2688	0.281138	2.59588	2874.43	2986.31	3111.59
Baishan nucleus;North China Craton	Guo et al., 2016	127.446	42.9561	14JN13-1-19	Felsic paragneiss	0.281171	0.000588	0.016285	-56.6181	2688	0.281141	2.68804	2869.93	2980.7	3103.64
Baishan nucleus;North China Craton	Guo et al., 2016	127.446	42.9561	14JN13-1-20	Felsic paragneiss	0.281228	0.001385	0.039091	-54.6023	2688	0.281157	3.25826	2851.83	2946.04	3054.42
Baishan nucleus;North China Craton	Guo et al., 2016	127.446	42.9561	14JN13-1-24	Felsic paragneiss	0.281182	0.001122	0.030735	-56.229	2688	0.281124	2.10268	2894.96	3016.28	3154.16
Baishan nucleus;North China Craton	Li et al., 2023	127.297	42.6164	21LJ55-1-001	tonalite	0.281385	0.001102	0.030222	-49.0501	2533	0.281332	5.89369	2616.23	2665.09	2720.57
Baishan nucleus;North China Craton	Li et al., 2023	127.297	42.6164	21LJ55-1-008	tonalite	0.28135	0.001639	0.043761	-50.2879	2533	0.281271	3.72498	2702.08	2797.49	2908.58
Baishan nucleus;North China Craton	Li et al., 2023	127.297	42.6164	21LJ55-1-009	tonalite	0.281287	0.00109	0.030272	-52.5158	2533	0.281234	2.42885	2749.38	2876.51	3020.79
Baishan nucleus;North China Craton	Li et al., 2023	127.297	42.6164	21LJ55-1-010	tonalite	0.281294	0.001159	0.031698	-52.2683	2533	0.281238	2.5591	2744.77	2868.57	3009.51
Baishan nucleus;North China Craton	Li et al., 2023	127.297	42.6164	21LJ55-1-012	tonalite	0.281339	0.000808	0.021151	-50.6769	2533	0.2813	4.76347	2658.73	2734.11	2818.58
Baishan nucleus;North China Craton	Li et al., 2023	127.297	42.6164	21LJ55-1-015	tonalite	0.281396	0.000754	0.018597	-48.6611	2533	0.28136	6.88365	2577.69	2604.59	2634.66
Baishan nucleus;North China Craton	Li et al., 2023	127.633	42.6285	21LJ63-1-001	tonalite	0.281301	0.001069	0.026539	-52.0207	2521	0.28125	2.69474	2728.76	2851.02	2989.63
Baishan nucleus;North China Craton	Li et al., 2023	127.633	42.6285	21LJ63-1-007	tonalite	0.281243	0.000574	0.015176	-54.0718	2521	0.281215	1.47944	2772.07	2925.08	3094.79
Baishan nucleus;North China Craton	Li et al., 2023	127.633	42.6285	21LJ63-1-008	tonalite	0.281285	0.000694	0.018673	-52.5865	2521	0.281252	2.76773	2723.93	2846.57	2983.3
Baishan nucleus;North China Craton	Li et al., 2023	127.633	42.6285	21LJ63-1-009	tonalite	0.281287	0.000632	0.016247	-52.5158	2521	0.281257	2.94501	2716.87	2835.76	2967.95
Baishan nucleus;North China Craton	Li et al., 2023	127.633	42.6285	21LJ63-1-011	tonalite	0.281318	0.000877	0.022525	-51.4195	2521	0.281276	3.62807	2692.05	2794.1	2908.8
Baishan nucleus;North China Craton	Li et al., 2023	127.633	42.6285	21LJ63-1-012	tonalite	0.281378	0.001628	0.041787	-49.2977	2521	0.2813	4.4762	2662.46	2742.34	2835.31
Baishan nucleus;North China Craton	Li et al., 2023	127.633	42.6285	21LJ63-1-015	tonalite	0.28127	0.00086	0.020972	-53.117	2521	0.281229	1.95005	2756.02	2896.41	3054.08
Baishan nucleus;North China Craton	Li et al., 2023	127.633	42.6285	21LJ63-1-017	tonalite	0.281317	0.000978	0.026887	-51.4549	2521	0.28127	3.41958	2700.5	2806.82	2926.86
Baishan nucleus;North China Craton	Li et al., 2023	127.633	42.6285	21LJ63-1-019	tonalite	0.281302	0.000807	0.02176	-51.9853	2521	0.281263	3.17887	2708.86	2821.5	2947.7
Baishan nucleus;North China Craton	Li et al., 2023	127.367	42.6356	21LJ33-1-002	Trondhjemitic gneiss	0.281376	0.002277	0.063914	-49.3684	2551	0.281265	3.93933	2711.93	2798.38	2902.28
Baishan nucleus;North China Craton	Li et al., 2023	127.367	42.6356	21LJ33-1-003	Trondhjemitic gneiss	0.281359	0.002911	0.080079	-49.9696	2551	0.281217	2.23591	2783.54	2902.21	3049.71
Baishan nucleus;North China Craton	Li et al., 2023	127.367	42.6356	21LJ33-1-004	Trondhjemitic gneiss	0.281379	0.002469	0.07036	-49.2623	2551	0.281259	3.71328	2721.8	2812.16	2921.85
Baishan nucleus;North China Craton	Li et al., 2023	127.367	42.6356	21LJ33-1-005	Trondhjemitic gneiss	0.281543	0.004709	0.138741	-43.4626	2551	0.281314	5.6643	2650.11	2693.13	2752.82
Baishan nucleus;North China Craton	Li et al., 2023	127.367	42.6356	21LJ33-1-006	Trondhjemitic gneiss	0.281345	0.001516	0.037883	-50.4647	2551	0.281271	4.1556	2700.21	2785.18	2883.53
Baishan nucleus;North China Craton	Li et al., 2023	127.367	42.6356	21LJ33-1-010	Trondhjemitic gneiss	0.281362	0.00222	0.06334	-49.8635	2551	0.281254	3.54017	2727.48	2822.72	2936.84
Baishan nucleus;North China Craton	Li et al., 2023	127.367	42.6356	21LJ33-1-012	Trondhjemitic gneiss	0.281423	0.002349	0.069235	-47.7063	2551	0.281309	5.48623	2650.72	2703.98	2768.23
Baishan nucleus;North China Craton	Li et al., 2023	127.367	42.6356	21LJ33-1-014	Trondhjemitic gneiss	0.281373	0.001613	0.043798	-49.4745	2551	0.281294	4.98339	2668.33	2734.67	2811.81
Baishan nucleus;North China Craton	Li et al., 2023	127.367	42.6356	21LJ33-1-015	Trondhjemitic gneiss	0.281376	0.004169	0.117604	-49.3684	2551	0.281173	0.660356	2857.89	2998.12	3185.92
Baishan nucleus;North China Craton	Li et al., 2023	127.368	42.6333	21LJ30-1-003	Monzogranitic gneiss	0.28136	0.000826	0.023585	-49.9342	2528	0.28132	5.36677	2631.45	2693.39	2762.86
Baishan nucleus;North China Craton	Li et al., 2023	127.368	42.6333	21LJ30-1-005	Monzogranitic gneiss	0.281326	0.000893	0.026876	-51.1366	2528	0.281283	4.0425	2682.29	2774.24	2877.65
Baishan nucleus;North China Craton	Li et al., 2023	127.368	42.6333	21LJ30-1-017	Monzogranitic gneiss	0.281349	0.001107	0.032986	-50.3232	2528	0.281296	4.49307	2665.85	2746.74	2838.61
Baishan nucleus;North China Craton	Li et al., 2023	127.368	42.6325	21LJ32-1-001	Monzogranitic gneiss	0.281272	0.000474	0.012582	-53.0463	2528	0.281249	2.84136	2725.99	2847.49	2981.68
Baishan nucleus;North China Craton	Li et al., 2023	127.368	42.6325	21LJ32-1-004	Monzogranitic gneiss	0.281284	0.000822	0.021655	-52.6219	2528	0.281244	2.67064	2734.33	2857.9	2996.46
Baishan nucleus;North China Craton	Li et al., 2023	127.368	42.6325	21LJ32-1-005	Monzogranitic gneiss	0.281319	0.001698	0.048546	-51.3842	2528	0.281237	2.41136	2749.36	2873.71	3018.91
Baishan nucleus;North China Craton	Li et al., 2023	127.368	42.6325	21LJ32-1-009	Monzogranitic gneiss	0.281336	0.001339	0.036833	-50.783	2528	0.281271	3.63238	2700.01	2799.26	2913.19
Baishan nucleus;North China Craton	Li et al., 2023	127.368	42.6325	21LJ32-1-010	Monzogranitic gneiss	0.28131	0.000844	0.022703	-51.7024	2528	0.281269	3.55758	2700.6	2803.82	2919.66
Baishan nucleus;North China Craton	Li et al., 2023	127.368	42.6325	21LJ32-1-012	Monzogranitic gneiss	0.281299	0.000919	0.025167	-52.0914	2528	0.281255	3.03758	2720.83	2835.53	2964.7
Baishan nucleus;North China Craton	Li et al., 2023	127.368	42.6325	21LJ32-1-013	Monzogranitic gneiss	0.281318	0.001205	0.033021	-51.4195	2528	0.28126	3.22227	2715.2	2824.27	2948.71
Baishan nucleus;North China Craton	Li et al., 2023	127.368	42.6325	21LJ32-1-015	Monzogranitic gneiss	0.281248	0.000782	0.020517	-53.895	2528	0.28121	1.45895	2780.23	2931.73	3101.3
Baishan nucleus;North China Craton	Wu ML., et al., 2016	124.837	41.8783	14LN17-1 01	garnet-bearing granulite	0.281397	0.000534	0.012182	-48.6257	2515	0.281371	6.88862	2561.72	2590.27	2621.88
Baishan nucleus;North China Craton	Wu ML., et al., 2016	124.837	41.8783	14LN17-1 19	garnet-bearing granulite	0.281282	0.000459	0.011021	-52.6926	2515	0.28126	2.92677	2711.5	2832.22	2965.45
Baishan nucleus;North China Craton	Wu ML., et al., 2016	124.837	41.8783	14LN17-1 20	garnet-bearing granulite	0.281374	0.000169	0.003832	-49.4391	2515	0.281366	6.69401	2568.59	2602.17	2638.78
Baishan nucleus;North China Craton	Wu ML., et al., 2016	124.837	41.8783	14LN17-1 22	garnet-bearing granulite	0.281405	0.000295	0.00656	-48.3428	2515	0.281391	7.58132	2535.29	2547.9	2561.71
Baishan nucleus;North China Craton	Wu ML., et al., 2016	124.837	41.8783	14LN17-1 24	garnet-bearing granulite	0.281318	5e-05	0.00131	-51.4195	2515	0.281316	4.90563	2635.4	2711.45	2793.96
Baishan nucleus;North China Craton	Wu ML., et al., 2016	124.837	41.8783	14LN17-1 25	garnet-bearing granulite	0.281397	0.000654	0.014804	-48.6257	2515	0.281366	6.68367	2569.67	2602.8	2639.68
Baishan nucleus;North China Craton	Wu ML., et al., 2016	124.837	41.8783	14LN17-1 29	garnet-bearing granulite	0.281319	0.000505	0.011006	-51.3842	2515	0.281295	4.1641	2664.92	2756.73	2858.26
Baishan nucleus;North China Craton	Zhang et al., 2024(unpublished)	127.535	42.6872	21LJ25-1-003	Monzonitic granite	0.2812	0.0010775	0.0307331	-55.5881	2513	0.281148	-1.08607	2866.92	3075.06	3311.12
Baishan nucleus;North China Craton	Zhang et al., 2024(unpublished)	127.535	42.6872	21LJ25-1-007	Monzonitic granite	0.281197	0.00118694	0.0350978	-55.704	2513	0.28114	-1.38945	2879.61	3093.5	3337.32
Baishan nucleus;North China Craton	Zhang et al., 2024(unpublished)	127.535	42.6872	21LJ25-1-008	Monzonitic granite	0.281165	0.000632726	0.0171266	-56.8145	2513	0.281135	-1.56041	2880.71	3103.9	3352.08
Baishan nucleus;North China Craton	Zhang et al., 2024(unpublished)	127.535	42.6872	21LJ25-1-009	Monzonitic granite	0.281161	0.000842198	0.0223286	-56.9545	2513	0.281121	-2.05866	2901.71	3134.18	3395.08
Baishan nucleus;North China Craton	Zhang et al., 2024(unpublished)	127.535	42.6872	21LJ25-1-012	Monzonitic granite	0.281235	0.00207719	0.0630124	-54.3391	2513	0.281136	-1.53603	2894.33	3102.41	3349.96
Baishan nucleus;North China Craton	Zhang et al., 2024(unpublished)	127.535	42.6872	21LJ25-1-014	Monzonitic granite	0.28116	0.00107596	0.0317652	-57.007	2513	0.281108	-2.51041	2921.42	3161.63	3434.06
Baishan nucleus;North China Craton	Zhang et al., 2024(unpublished)	127.535	42.6872	21LJ25-1-015	Monzonitic granite	0.281213	0.00109655	0.0312506	-55.1268	2513	0.281161	-0.654743	2850.57	3048.82	3273.87
Baishan nucleus;North China Craton	Zhang et al., 2024(unpublished)	127.535	42.6872	21LJ25-1-016	Monzonitic granite	0.28113	0.000919915	0.0256066	-58.0717	2513	0.281086	-3.31481	2950.36	3210.49	3503.43
Baishan nucleus;North China Craton	Zhang et al., 2024(unpublished)	127.372	42.6742	21LJ26-1-001	Monzonitic granite	0.281328	0.000888677	0.0239103	-51.0561	2517	0.281286	3.88368	2678.89	2775.4	2883.93
Baishan nucleus;North China Craton	Zhang et al., 2024(unpublished)	127.372	42.6742	21LJ26-1-004	Monzonitic granite	0.281306	0.00040539	0.0105907	-51.8354	2517	0.281287	3.92604	2675.24	2772.81	2880.25
Baishan nucleus;North China Craton	Zhang et al., 2024(unpublished)	127.372	42.6742	21LJ26-1-005	Monzonitic granite	0.281286	0.00101824	0.026971	-52.5659	2517	0.281237	2.14387	2746.16	2881.5	3034.6
Baishan nucleus;North China Craton	Zhang et al., 2024(unpublished)	127.372	42.6742	21LJ26-1-007	Monzonitic granite	0.281298	0.000819614	0.022267	-52.1236	2517	0.281259	2.92818	2715.05	2833.69	2966.7
Baishan nucleus;North China Craton	Zhang et al., 2024(unpublished)	127.372	42.6742	21LJ26-1-008	Monzonitic granite	0.281236	0.000763772	0.0218452	-54.3041	2517	0.2812	0.830765	2794.57	2961.5	3148.19
Baishan nucleus;North China Craton	Zhang et al., 2024(unpublished)	127.372	42.6742	21LJ26-1-010	Monzonitic granite	0.28134	0.00116298	0.0299257	-50.6572	2517	0.281284	3.81596	2682.69	2779.53	2889.8
Baishan nucleus;North China Craton	Zhang et al., 2024(unpublished)	127.372	42.6742	21LJ26-1-011	Monzonitic granite	0.281325	0.0013053	0.0398854	-51.1563	2517	0.281263	3.0708	2712.13	2824.99	2954.35
Baishan nucleus;North China Craton	Zhang et al., 2024(unpublished)	127.372	42.6742	21LJ26-1-014	Monzonitic granite	0.281299	0.000853892	0.0252421	-52.074	2517	0.281258	2.91949	2715.56	2834.22	2967.45
Baishan nucleus;North China Craton	Zhang et al., 2024(unpublished)	127.372	42.6742	21LJ26-1-016	Monzonitic granite	0.281313	0.00149817	0.0442625	-51.6039	2517	0.281241	2.29091	2743.43	2872.55	3021.88
Baishan nucleus;North China Craton	Wu et al., 2021	127.28	43.0344	14SJ07-1-5.1	Granodioritic gneiss	0.281216	0.001253	0.044303	-55.0267	2531	0.281155	-0.421213	2858.39	3048.48	3265.83
Baishan nucleus;North China Craton	Wu et al., 2021	127.28	43.0344	14SJ07-1-20.1	Granodioritic gneiss	0.281394	0.001536	0.050459	-48.7318	2531	0.28132	5.42304	2633.82	2692.29	2760.03
Baishan nucleus;North China Craton	Wu et al., 2021	127.28	43.0344	14SJ07-1-22.1	Granodioritic gneiss	0.281355	0.001282	0.038685	-50.111	2531	0.281293	4.47261	2669.86	2750.32	2842.43
Baishan nucleus;North China Craton	Wu et al., 2021	127.28	43.0344	14SJ07-1-23.1	Granodioritic gneiss	0.2814	0.001546	0.047481	-48.5197	2531	0.281325	5.61924	2626.21	2680.31	2743.02
Baishan nucleus;North China Craton	Wu et al., 2021	127.28	43.0344	14SJ07-1-30.1	Granodioritic gneiss	0.281122	0.00053	0.014382	-58.3509	2531	0.281096	-2.52152	2931.38	3176.14	3447.1
Baishan nucleus;North China Craton	Wu et al., 2021	127.28	43.0344	14SJ07-1-36.1	Granodioritic gneiss	0.281191	0.000871	0.02457	-55.9108	2531	0.281149	-0.653674	2863.92	3062.62	3285.9
Baishan nucleus;North China Craton	Wu et al., 2021	127.28	43.0344	14SJ07-1-38.1	Granodioritic gneiss	0.281231	0.001027	0.036286	-54.4962	2531	0.281181	0.500789	2821.14	2992.39	3186.17
Baishan nucleus;North China Craton	Wu et al., 2021	127.28	43.0344	14SJ07-1-39.1	Granodioritic gneiss	0.281005	0.00114	0.048971	-62.4885	2531	0.28095	-7.73139	3137.1	3491.93	3895.52
Baishan nucleus;North China Craton	Wu et al., 2021	127.28	43.0344	14SJ07-1-44.1	Granodioritic gneiss	0.281251	0.001182	0.036836	-53.7889	2531	0.281194	0.945652	2805.24	2965.31	3147.72
Baishan nucleus;North China Craton	Wu et al., 2021	127.28	43.0344	14SJ07-1-78.1	Granodioritic gneiss	0.28115	0.000562	0.021295	-57.3607	2531	0.281123	-1.58068	2896.21	3118.98	3365.93
Baishan nucleus;North China Craton	Wu et al., 2021	127.28	43.0344	14SJ07-1-78.2	Granodioritic gneiss	0.281201	0.000687	0.019278	-55.5571	2531	0.281168	0.0182968	2836.83	3021.75	3227.86
Baishan nucleus;North China Craton	Wu et al., 2021	127.28	43.0344	14SJ07-1-93.1	Granodioritic gneiss	0.281196	0.001257	0.035997	-55.7339	2531	0.281135	-1.13941	2886.05	3092.15	3327.84
Baishan nucleus;North China Craton	Wu et al., 2021	127.28	43.0344	14SJ07-1-99.1	Granodioritic gneiss	0.281404	0.002586	0.07775	-48.3782	2531	0.281279	3.97366	2694.89	2780.78	2885.69
Baishan nucleus;North China Craton	Wu et al., 2021	127.28	43.0344	14SJ07-1-100.1	Granodioritic gneiss	0.281263	0.001657	0.053618	-53.3645	2531	0.281183	0.55588	2823.96	2989.04	3181.41
Baishan nucleus;North China Craton	Wu et al., 2021	127.28	43.0344	14SJ07-1-102.1	Granodioritic gneiss	0.2812	0.000668	0.025132	-55.5925	2531	0.281168	0.0153934	2836.78	3021.92	3228.11
Baishan nucleus;North China Craton	Wu et al., 2021	127.28	43.0344	14SJ07-1-104.1	Granodioritic gneiss	0.281326	0.000841	0.027023	-51.1366	2531	0.281285	4.19931	2678.67	2766.99	2866.11
Baishan nucleus;North China Craton	Wu et al., 2021	127.459	42.7772	14SJ14-3-5.1	Intermediate granulite	0.281277	0.002473	0.064943	-52.8694	2534	0.281157	-0.284867	2866.6	3042.5	3256.07
Baishan nucleus;North China Craton	Wu et al., 2021	127.459	42.7772	14SJ14-3-14.1	Intermediate granulite	0.281269	0.000932	0.025291	-53.1524	2534	0.281224	2.08294	2762.54	2898.36	3051.39
Baishan nucleus;North China Craton	Wu et al., 2021	127.459	42.7772	14SJ14-3-27.1	Intermediate granulite	0.281154	0.001052	0.028922	-57.2192	2534	0.281103	-2.21372	2927.75	3159.74	3422.55
Baishan nucleus;North China Craton	Wu et al., 2021	127.459	42.7772	14SJ14-3-30.1	Intermediate granulite	0.281281	0.000506	0.01312	-52.728	2534	0.281257	3.24296	2716.13	2827.65	2950.99
Baishan nucleus;North China Craton	Wu et al., 2021	127.459	42.7772	14SJ14-3-33.1	Intermediate granulite	0.281263	0.000559	0.014282	-53.3645	2534	0.281236	2.51154	2744.08	2872.24	3014.3
Baishan nucleus;North China Craton	Wu et al., 2021	127.459	42.7772	14SJ14-3-42.1	Intermediate granulite	0.281233	0.0012	0.029663	-54.4255	2534	0.281175	0.34128	2831.18	3004.41	3201.98
Baishan nucleus;North China Craton	Wu et al., 2021	127.459	42.7772	14SJ14-3-70.1	Intermediate granulite	0.281293	0.000619	0.015924	-52.3036	2534	0.281263	3.47526	2707.86	2813.49	2930.87
Baishan nucleus;North China Craton	Wu et al., 2021	127.459	42.7772	14SJ14-3-75.1	Intermediate granulite	0.28132	0.000712	0.018331	-51.3488	2534	0.281286	4.27548	2677.85	2764.67	2861.55
Baishan nucleus;North China Craton	Wu et al., 2021	127.459	42.7772	14SJ14-3-96.1	Intermediate granulite	0.281199	0.00049	0.013262	-55.6279	2534	0.281175	0.354065	2825.15	3003.63	3200.87
Baishan nucleus;North China Craton	Wu et al., 2021	127.459	42.7772	14SJ14-3-97.1	Intermediate granulite	0.281192	0.001528	0.041257	-55.8754	2534	0.281118	-1.68148	2912.21	3127.4	3376.63
Baishan nucleus;North China Craton	Wu et al., 2021	127.459	42.7772	14SJ14-3-105.1	Intermediate granulite	0.281236	0.000764	0.020234	-54.3194	2534	0.281199	1.19841	2795.17	2952.23	3127.89
Baishan nucleus;North China Craton	Wu et al., 2021	127.459	42.7772	14SJ14-3-107.1	Intermediate granulite	0.281231	0.000751	0.020763	-54.4962	2534	0.281195	1.04296	2800.99	2961.7	3141.33
Baishan nucleus;North China Craton	Guo et al., 2016	127.306	42.8739	14JN17-1-01	Biotite-plagioclase gneiss	0.28134	0.000707	0.017094	-50.6415	2536	0.281306	5.04063	2650.43	2719.52	2796.6
Baishan nucleus;North China Craton	Guo et al., 2016	127.306	42.8739	14JN17-1-02	Biotite-plagioclase gneiss	0.28123	0.000363	0.011362	-54.5316	2536	0.281212	1.72089	2774.48	2921.96	3084.06
Baishan nucleus;North China Craton	Guo et al., 2016	127.306	42.8739	14JN17-1-04	Biotite-plagioclase gneiss	0.281316	0.000894	0.027208	-51.4902	2536	0.281273	3.86491	2695.96	2791.27	2898.49
Baishan nucleus;North China Craton	Guo et al., 2016	127.306	42.8739	14JN17-1-08	Biotite-plagioclase gneiss	0.281212	0.000894	0.026245	-55.1681	2536	0.281169	0.166003	2837.16	3016.62	3218.47
Baishan nucleus;North China Craton	Guo et al., 2016	127.306	42.8739	14JN17-1-10	Biotite-plagioclase gneiss	0.281024	0.000552	0.018832	-61.8166	2536	0.280997	-5.93136	3064.32	3386.8	3744.14
Baishan nucleus;North China Craton	Guo et al., 2016	127.306	42.8739	14JN17-1-11	Biotite-plagioclase gneiss	0.281248	0.000677	0.020644	-53.895	2536	0.281215	1.82019	2772.69	2915.91	3075.47
Baishan nucleus;North China Craton	Guo et al., 2016	127.306	42.8739	14JN17-1-12	Biotite-plagioclase gneiss	0.281203	0.00056	0.017298	-55.4864	2536	0.281176	0.421246	2824.86	3001.08	3196.42
Baishan nucleus;North China Craton	Guo et al., 2016	127.306	42.8739	14JN17-1-13	Biotite-plagioclase gneiss	0.281064	0.001127	0.0312	-60.402	2536	0.281009	-5.49919	3055.92	3360.59	3706.92
Baishan nucleus;North China Craton	Guo et al., 2016	127.306	42.8739	14JN17-1-16	Biotite-plagioclase gneiss	0.281342	0.000933	0.024819	-50.5708	2536	0.281297	4.72246	2663.3	2738.95	2824.18
Baishan nucleus;North China Craton	Guo et al., 2016	127.306	42.8739	14JN17-1-18	Biotite-plagioclase gneiss	0.281212	0.000294	0.008354	-55.1681	2536	0.281198	1.19955	2793.63	2953.71	3129.14
Baishan nucleus;North China Craton	Guo et al., 2016	127.306	42.8739	14JN17-1-19	Biotite-plagioclase gneiss	0.281227	0.000686	0.019659	-54.6377	2536	0.281194	1.0578	2801.68	2962.34	3141.4
Baishan nucleus;North China Craton	Guo et al., 2016	127.306	42.8739	14JN17-1-20	Biotite-plagioclase gneiss	0.281283	0.000562	0.015269	-52.6573	2536	0.281256	3.26312	2717.35	2827.97	2950.6
Baishan nucleus;North China Craton	Guo et al., 2016	127.306	42.8739	14JN17-1-22	Biotite-plagioclase gneiss	0.281265	0.000604	0.014563	-53.2938	2536	0.281236	2.55057	2744.56	2871.41	3012.28
Baishan nucleus;North China Craton	Guo et al., 2016	127.306	42.8739	14JN17-1-23	Biotite-plagioclase gneiss	0.281212	0.000579	0.017156	-55.1681	2536	0.281184	0.708615	2814.14	2983.59	3171.58
Baishan nucleus;North China Craton	Guo et al., 2016	127.306	42.8739	14JN17-1-26	Biotite-plagioclase gneiss	0.281093	0.000452	0.012694	-59.3765	2536	0.281071	-3.30502	2964.3	3227.55	3518
Baishan nucleus;North China Craton	Guo et al., 2016	127.306	42.8739	14JN17-1-28	Biotite-plagioclase gneiss	0.281203	0.000852	0.021868	-55.4864	2536	0.281162	-0.0817467	2846.26	3031.69	3239.88
North Liaoing-South Jilin;North China Craton	Wang et al., 2016c	124.907	42.2069	12LN59-1-01	Monzogranitic gneiss	0.281098	0.001128	0.045475	-59.1996	2529	0.281044	-4.4477	3009.78	3291.49	3611.74
North Liaoing-South Jilin;North China Craton	Wang et al., 2016c	124.907	42.2069	12LN59-1-02	Monzogranitic gneiss	0.281119	0.000499	0.020706	-58.457	2529	0.281095	-2.62039	2933.06	3180.61	3454.28
North Liaoing-South Jilin;North China Craton	Wang et al., 2016c	124.907	42.2069	12LN59-1-03	Monzogranitic gneiss	0.281138	0.000493	0.018066	-57.7851	2529	0.281114	-1.93434	2907.16	3138.93	3395.1
North Liaoing-South Jilin;North China Craton	Wang et al., 2016c	124.907	42.2069	12LN59-1-04	Monzogranitic gneiss	0.281097	0.000703	0.027455	-59.235	2529	0.281063	-3.75325	2978.12	3249.38	3551.93
North Liaoing-South Jilin;North China Craton	Wang et al., 2016c	124.907	42.2069	12LN59-1-05	Monzogranitic gneiss	0.281177	0.000536	0.019158	-56.4059	2529	0.281151	-0.621129	2858.04	3059.1	3281.75
North Liaoing-South Jilin;North China Craton	Wang et al., 2016c	124.907	42.2069	12LN59-1-06	Monzogranitic gneiss	0.281079	0.00048	0.01927	-59.8716	2529	0.281056	-4.01039	2985.16	3264.98	3574.1
North Liaoing-South Jilin;North China Craton	Wang et al., 2016c	124.907	42.2069	12LN59-1-08	Monzogranitic gneiss	0.281178	0.001852	0.072425	-56.3705	2529	0.281089	-2.84603	2956.77	3194.29	3473.71
North Liaoing-South Jilin;North China Craton	Wang et al., 2016c	124.907	42.2069	12LN59-1-09	Monzogranitic gneiss	0.281099	0.000442	0.018822	-59.1643	2529	0.281078	-3.2338	2955.52	3217.85	3507.17
North Liaoing-South Jilin;North China Craton	Wang et al., 2016c	124.907	42.2069	12LN59-1-10	Monzogranitic gneiss	0.281134	0.001056	0.045672	-57.9265	2529	0.281083	-3.04366	2955.24	3206.3	3490.76
North Liaoing-South Jilin;North China Craton	Wang et al., 2016c	124.907	42.2069	12LN59-1-11	Monzogranitic gneiss	0.281101	0.000647	0.027105	-59.0935	2529	0.28107	-3.5148	2968.45	3234.91	3531.39
North Liaoing-South Jilin;North China Craton	Wang et al., 2016c	124.907	42.2069	12LN59-1-12	Monzogranitic gneiss	0.281179	0.000802	0.03337	-56.3351	2529	0.28114	-1.0069	2875.02	3082.56	3315.05
North Liaoing-South Jilin;North China Craton	Wang et al., 2016c	124.907	42.2069	12LN59-1-13	Monzogranitic gneiss	0.281131	0.000865	0.03628	-58.0326	2529	0.281089	-2.82228	2944.66	3192.86	3471.68
North Liaoing-South Jilin;North China Craton	Wang et al., 2016c	124.907	42.2069	12LN59-1-14	Monzogranitic gneiss	0.28113	0.000465	0.019903	-58.068	2529	0.281108	-2.17077	2915.78	3153.3	3415.5
North Liaoing-South Jilin;North China Craton	Wang et al., 2016c	124.907	42.2069	12LN59-1-16	Monzogranitic gneiss	0.281117	0.000754	0.032325	-58.5277	2529	0.281081	-3.12954	2955.09	3211.52	3498.18
North Liaoing-South Jilin;North China Craton	Wang et al., 2016c	124.907	42.2069	12LN59-1-17	Monzogranitic gneiss	0.281099	0.000982	0.042076	-59.1643	2529	0.281052	-4.16135	2997	3274.13	3587.08
North Liaoing-South Jilin;North China Craton	Wang et al., 2016c	124.907	42.2069	12LN59-1-18	Monzogranitic gneiss	0.28108	0.000933	0.04209	-59.8362	2529	0.281035	-4.75294	3018.9	3310.01	3638.03
North Liaoing-South Jilin;North China Craton	Wang et al., 2016c	124.907	42.2069	12LN59-1-19	Monzogranitic gneiss	0.281123	0.001356	0.054176	-58.3155	2529	0.281058	-3.95019	2993.58	3261.31	3568.88
North Liaoing-South Jilin;North China Craton	Wang et al., 2016c	124.907	42.2069	12LN59-1-20	Monzogranitic gneiss	0.281087	0.000593	0.024944	-59.5886	2529	0.281058	-3.91996	2983.1	3259.49	3566.3
North Liaoing-South Jilin;North China Craton	Liu et al., 2022	124.806	42.4239	19LJ01-11-9	TTG gneiss	0.28084	0.00065	0.01983	-68.3236	3100	0.280801	0.190258	3318.28	3450.61	3597.87
North Liaoing-South Jilin;North China Craton	Liu et al., 2022	124.806	42.4239	19LJ01-11-11	TTG gneiss	0.28082	0.00041	0.0128	-69.0309	3100	0.280796	-0.0132867	3324.49	3462.87	3615.27
North Liaoing-South Jilin;North China Craton	Liu et al., 2022	124.806	42.4239	19LJ01-11-14	TTG gneiss	0.28084	0.00079	0.02557	-68.3236	3100	0.280793	-0.106493	3330.26	3468.48	3623.25
North Liaoing-South Jilin;North China Craton	Liu et al., 2022	124.806	42.4239	19LJ01-11-15	TTG gneiss	0.28087	0.00085	0.02886	-67.2627	3100	0.280819	0.834719	3295.15	3411.8	3542.75
North Liaoing-South Jilin;North China Craton	Liu et al., 2022	124.806	42.4239	19LJ01-11-25	TTG gneiss	0.28078	0.00062	0.02189	-70.4454	3100	0.280743	-1.88294	3395.72	3575.37	3775.02
North Liaoing-South Jilin;North China Craton	Liu et al., 2022	124.806	42.4239	19LJ01-11-26	TTG gneiss	0.28083	0.00078	0.02555	-68.6772	3100	0.280784	-0.441427	3342.8	3488.65	3651.88
North Liaoing-South Jilin;North China Craton	Liu et al., 2022	124.806	42.4239	19LJ01-11-27	TTG gneiss	0.28087	0.00134	0.04699	-67.2627	3100	0.28079	-0.203911	3337.39	3474.35	3631.58
North Liaoing-South Jilin;North China Craton	Liu et al., 2022	124.806	42.4239	19LJ01-11-29	TTG gneiss	0.28079	0.00063	0.02079	-70.0918	3100	0.280753	-1.548	3383.26	3555.22	3746.42
North Liaoing-South Jilin;North China Craton	Liu et al., 2022	124.806	42.4239	19LJ01-11-30	TTG gneiss	0.28083	0.00057	0.01854	-68.6772	3100	0.280796	0.00369945	3324.8	3461.85	3613.82
North Liaoing-South Jilin;North China Craton	Liu et al., 2022	124.806	42.4239	19LJ03-6-4	TTG gneiss	0.28085	0.00066	0.0216	-67.97	3100	0.280811	0.525192	3305.78	3430.44	3569.23
North Liaoing-South Jilin;North China Craton	Liu et al., 2022	124.806	42.4239	19LJ03-6-5	TTG gneiss	0.28084	0.00099	0.03607	-68.3236	3100	0.280781	-0.530424	3347.52	3494	3659.48
North Liaoing-South Jilin;North China Craton	Liu et al., 2022	124.806	42.4239	19LJ03-6-6	TTG gneiss	0.28084	0.00066	0.02161	-68.3236	3100	0.280801	0.169061	3319.14	3451.89	3599.68
North Liaoing-South Jilin;North China Craton	Liu et al., 2022	124.806	42.4239	19LJ03-6-11	TTG gneiss	0.28081	0.00038	0.0133	-69.3845	3100	0.280787	-0.305828	3335.2	3480.48	3640.28
North Liaoing-South Jilin;North China Craton	Liu et al., 2022	124.806	42.4239	19LJ03-6-18	TTG gneiss	0.28085	0.00115	0.03965	-67.97	3100	0.280782	-0.513438	3347.94	3492.98	3658.03
North Liaoing-South Jilin;North China Craton	Liu et al., 2022	124.806	42.4239	19LJ03-6-19	TTG gneiss	0.28082	0.00072	0.0227	-69.0309	3100	0.280777	-0.670379	3351	3502.42	3671.44
North Liaoing-South Jilin;North China Craton	Liu et al., 2022	124.806	42.4239	19LJ03-6-21	TTG gneiss	0.28079	0.00045	0.01557	-70.0918	3100	0.280763	-1.16646	3367.71	3532.27	3713.83
North Liaoing-South Jilin;North China Craton	Liu et al., 2022	124.806	42.4239	19LJ03-6-24	TTG gneiss	0.28082	0.00078	0.02601	-69.0309	3100	0.280774	-0.797558	3356.18	3510.08	3682.31
North Liaoing-South Jilin;North China Craton	Liu et al., 2022	124.806	42.4239	19LJ03-6-32	TTG gneiss	0.28083	0.0006	0.01939	-68.6772	3100	0.280794	-0.0598901	3327.36	3465.68	3619.26
North Liaoing-South Jilin;North China Craton	Liu et al., 2022	124.806	42.4239	19LJ03-6-33	TTG gneiss	0.28081	0.00046	0.01486	-69.3845	3100	0.280783	-0.4754	3342.02	3490.69	3654.78
North Liaoing-South Jilin;North China Craton	Liu et al., 2022	124.806	42.4239	19LJ03-6-34	TTG gneiss	0.28083	0.00129	0.04255	-68.6772	3100	0.280753	-1.52245	3387.31	3553.69	3744.24
North Liaoing-South Jilin;North China Craton	Liu et al., 2022	124.806	42.4239	19LJ03-6-35	TTG gneiss	0.28078	0.00093	0.03319	-70.4454	3100	0.280725	-2.54003	3422.93	3614.87	3831.11
North Liaoing-South Jilin;North China Craton	Cheng C.Q. et al., 2022	124.814	42.4261	19LJ04-4-01	TTG gneisses	0.281237	0.001124	0.031963	-54.284	2675	0.28118	3.76487	2820.1	2905.15	3001.81
North Liaoing-South Jilin;North China Craton	Cheng C.Q. et al., 2022	124.814	42.4261	19LJ04-4-04	TTG gneisses	0.281288	0.00093	0.024289	-52.4804	2675	0.28124	5.93241	2736.57	2773.17	2814.4
North Liaoing-South Jilin;North China Craton	Cheng C.Q. et al., 2022	124.814	42.4261	19LJ04-4-05	TTG gneisses	0.28127	0.000941	0.024545	-53.117	2675	0.281222	5.27199	2761.83	2813.4	2871.53
North Liaoing-South Jilin;North China Craton	Cheng C.Q. et al., 2022	124.814	42.4261	19LJ04-4-08	TTG gneisses	0.281259	0.000565	0.015332	-53.506	2675	0.28123	5.56493	2749.89	2795.55	2846.19
North Liaoing-South Jilin;North China Craton	Cheng C.Q. et al., 2022	124.814	42.4261	19LJ04-4-09	TTG gneisses	0.281278	0.001245	0.026104	-52.8341	2675	0.281214	5.00334	2772.89	2829.76	2894.76
North Liaoing-South Jilin;North China Craton	Cheng C.Q. et al., 2022	124.814	42.4261	19LJ04-4-10	TTG gneisses	0.281211	0.00023	0.006615	-55.2035	2675	0.281199	4.46688	2790.4	2862.42	2941.13
North Liaoing-South Jilin;North China Craton	Cheng C.Q. et al., 2022	124.814	42.4261	19LJ04-4-11	TTG gneisses	0.28134	0.001595	0.044609	-50.6415	2675	0.281258	6.57219	2712.78	2734.17	2759.03
North Liaoing-South Jilin;North China Craton	Cheng C.Q. et al., 2022	124.814	42.4261	19LJ04-4-15	TTG gneisses	0.281231	0.001	0.02675	-54.4962	2675	0.28118	3.77707	2819.15	2904.4	3000.75
North Liaoing-South Jilin;North China Craton	Cheng C.Q. et al., 2022	124.814	42.4261	19LJ04-4-16	TTG gneisses	0.281344	0.002034	0.057	-50.5	2675	0.28124	5.91554	2739.1	2774.2	2815.87
North Liaoing-South Jilin;North China Craton	Cheng C.Q. et al., 2022	124.814	42.4261	19LJ04-4-17	TTG gneisses	0.281211	0.001332	0.034507	-55.2035	2675	0.281143	2.46129	2871.18	2984.43	3114.38
North Liaoing-South Jilin;North China Craton	Cheng C.Q. et al., 2022	124.814	42.4261	19LJ04-4-23	TTG gneisses	0.281242	0.000991	0.026951	-54.1072	2675	0.281191	4.18481	2803.53	2879.59	2965.52
North Liaoing-South Jilin;North China Craton	Cheng C.Q. et al., 2022	124.814	42.4261	19LJ04-4-24	TTG gneisses	0.281331	0.001274	0.032842	-50.9598	2675	0.281266	6.83619	2702.27	2718.08	2736.17
North Liaoing-South Jilin;North China Craton	Cheng C.Q. et al., 2022	124.814	42.4261	19LJ04-4-26	TTG gneisses	0.281172	0.001475	0.042832	-56.5827	2675	0.281097	0.813501	2935.64	3084.53	3256.53
North Liaoing-South Jilin;North China Craton	Cheng C.Q. et al., 2022	124.814	42.4261	19LJ04-4-27	TTG gneisses	0.281256	0.000667	0.017462	-53.6121	2675	0.281222	5.27257	2761.18	2813.36	2871.48
North Liaoing-South Jilin;North China Craton	Cheng C.Q. et al., 2022	124.814	42.4261	19LJ04-4-30	TTG gneisses	0.281278	0.001468	0.037906	-52.8341	2675	0.281203	4.59749	2789.21	2854.48	2929.86
North Liaoing-South Jilin;North China Craton	Cheng C.Q. et al., 2022	124.814	42.425	19LJ06-3-01	Granitic gneisses	0.28129	0.000317	0.00878	-52.4097	2558	0.281275	4.43754	2690.93	2773.4	2863.86
North Liaoing-South Jilin;North China Craton	Cheng C.Q. et al., 2022	124.814	42.425	19LJ06-3-04	Granitic gneisses	0.281218	0.00015	0.004002	-54.9559	2558	0.281211	2.16687	2775.4	2911.8	3060.4
North Liaoing-South Jilin;North China Craton	Cheng C.Q. et al., 2022	124.814	42.425	19LJ06-3-05	Granitic gneisses	0.281263	0.000226	0.00569	-53.3645	2558	0.281252	3.63535	2720.74	2822.32	2933.33
North Liaoing-South Jilin;North China Craton	Cheng C.Q. et al., 2022	124.814	42.425	19LJ06-3-06	Granitic gneisses	0.281246	0.000115	0.002919	-53.9657	2558	0.28124	3.22361	2735.67	2847.42	2968.97
North Liaoing-South Jilin;North China Craton	Cheng C.Q. et al., 2022	124.814	42.425	19LJ06-3-09	Granitic gneisses	0.28125	0.000595	0.015545	-53.8243	2558	0.281221	2.53166	2764.14	2889.58	3028.85
North Liaoing-South Jilin;North China Craton	Cheng C.Q. et al., 2022	124.814	42.425	19LJ06-3-11	Granitic gneisses	0.281262	0.000323	0.009325	-53.3999	2558	0.281246	3.4312	2728.83	2834.76	2951.01
North Liaoing-South Jilin;North China Craton	Cheng C.Q. et al., 2022	124.814	42.425	19LJ06-3-15	Granitic gneisses	0.281234	0.000112	0.003156	-54.3901	2558	0.281229	2.802	2751.43	2873.11	3005.45
North Liaoing-South Jilin;North China Craton	Cheng C.Q. et al., 2022	124.814	42.425	19LJ06-3-16	Granitic gneisses	0.281267	0.000293	0.00754	-53.2231	2558	0.281253	3.66118	2720.05	2820.74	2931.1
North Liaoing-South Jilin;North China Craton	Cheng C.Q. et al., 2022	124.814	42.425	19LJ06-3-17	Granitic gneisses	0.28124	0.000459	0.013037	-54.1779	2558	0.281218	2.41234	2767.9	2896.85	3039.17
North Liaoing-South Jilin;North China Craton	Cheng C.Q. et al., 2022	124.814	42.425	19LJ06-3-18	Granitic gneisses	0.281341	0.000307	0.007387	-50.6061	2558	0.281326	6.2689	2621.93	2661.61	2705.13
North Liaoing-South Jilin;North China Craton	Cheng C.Q. et al., 2022	124.814	42.425	19LJ06-3-19	Granitic gneisses	0.281244	0.000178	0.00456	-54.0365	2558	0.281235	3.04298	2742.73	2858.43	2984.6
North Liaoing-South Jilin;North China Craton	Cheng C.Q. et al., 2022	124.814	42.425	19LJ06-3-20	Granitic gneisses	0.281243	0.000271	0.007162	-54.0718	2558	0.28123	2.84578	2750.59	2870.44	3001.67
North Liaoing-South Jilin;North China Craton	Cheng C.Q. et al., 2022	124.814	42.425	19LJ06-3-21	Granitic gneisses	0.281331	0.00029	0.007397	-50.9598	2558	0.281317	5.94276	2634.18	2681.53	2733.41
North Liaoing-South Jilin;North China Craton	Cheng C.Q. et al., 2022	124.814	42.425	19LJ06-3-22	Granitic gneisses	0.281376	0.000335	0.008173	-49.3684	2558	0.28136	7.46512	2576.84	2588.51	2601.33
North Liaoing-South Jilin;North China Craton	Cheng C.Q. et al., 2022	124.559	42.4442	19LJ11-1-03	Dioritic gneisses	0.28122	0.000534	0.019119	-54.8852	2536	0.281194	1.07066	2800.13	2961.56	3140.29
North Liaoing-South Jilin;North China Craton	Cheng C.Q. et al., 2022	124.559	42.4442	19LJ11-1-04	Dioritic gneisses	0.281203	0.000544	0.020091	-55.4864	2536	0.281177	0.448808	2823.7	2999.41	3194.04
North Liaoing-South Jilin;North China Craton	Cheng C.Q. et al., 2022	124.559	42.4442	19LJ11-1-05	Dioritic gneisses	0.281193	0.000475	0.016386	-55.84	2536	0.28117	0.212001	2832.11	3013.82	3214.5
North Liaoing-South Jilin;North China Craton	Cheng C.Q. et al., 2022	124.559	42.4442	19LJ11-1-06	Dioritic gneisses	0.281203	0.000238	0.008405	-55.4864	2536	0.281191	0.975917	2801.64	2967.32	3148.48
North Liaoing-South Jilin;North China Craton	Cheng C.Q. et al., 2022	124.559	42.4442	19LJ11-1-07	Dioritic gneisses	0.281244	0.000465	0.016855	-54.0365	2536	0.281221	2.04311	2762.96	2902.33	3056.19
North Liaoing-South Jilin;North China Craton	Cheng C.Q. et al., 2022	124.559	42.4442	19LJ11-1-08	Dioritic gneisses	0.281184	0.000308	0.010705	-56.1583	2536	0.281169	0.179574	2832.03	3015.79	3217.3
North Liaoing-South Jilin;North China Craton	Cheng C.Q. et al., 2022	124.559	42.4442	19LJ11-1-09	Dioritic gneisses	0.281208	0.000652	0.023418	-55.3096	2536	0.281176	0.440601	2824.83	2999.91	3194.75
North Liaoing-South Jilin;North China Craton	Cheng C.Q. et al., 2022	124.559	42.4442	19LJ11-1-10	Dioritic gneisses	0.281232	0.000421	0.014846	-54.4608	2536	0.281212	1.69211	2775.93	2923.71	3086.55
North Liaoing-South Jilin;North China Craton	Cheng C.Q. et al., 2022	124.559	42.4442	19LJ11-1-11	Dioritic gneisses	0.281231	0.00065	0.024198	-54.4962	2536	0.2812	1.26207	2793.69	2949.9	3123.74
North Liaoing-South Jilin;North China Craton	Cheng C.Q. et al., 2022	124.559	42.4442	19LJ11-1-14	Dioritic gneisses	0.281217	0.000561	0.020942	-54.9913	2536	0.28119	0.917454	2806.11	2970.88	3153.53
North Liaoing-South Jilin;North China Craton	Wang et al., 2016c	124.601	42.2	12LN78-1-01	Trondhjemitic gneiss	0.281326	0.000599	0.024971	-51.1366	2558	0.281297	5.22789	2661.94	2725.17	2795.39
North Liaoing-South Jilin;North China Craton	Wang et al., 2016c	124.601	42.2	12LN78-1-02	Trondhjemitic gneiss	0.281336	0.000781	0.032221	-50.783	2558	0.281298	5.26726	2660.94	2722.77	2791.98
North Liaoing-South Jilin;North China Craton	Wang et al., 2016c	124.601	42.2	12LN78-1-03	Trondhjemitic gneiss	0.281359	0.000526	0.021683	-49.9696	2558	0.281333	6.52851	2612.45	2645.75	2682.61
North Liaoing-South Jilin;North China Craton	Wang et al., 2016c	124.601	42.2	12LN78-1-04	Trondhjemitic gneiss	0.281314	0.000514	0.0214	-51.561	2558	0.281289	4.9488	2672.27	2742.21	2819.57
North Liaoing-South Jilin;North China Craton	Wang et al., 2016c	124.601	42.2	12LN78-1-05	Trondhjemitic gneiss	0.281307	0.00063	0.026255	-51.8085	2558	0.281276	4.49822	2689.73	2769.7	2858.61
North Liaoing-South Jilin;North China Craton	Wang et al., 2016c	124.601	42.2	12LN78-1-06	Trondhjemitic gneiss	0.281343	0.000599	0.02526	-50.5354	2558	0.281314	5.83255	2638.99	2688.26	2742.97
North Liaoing-South Jilin;North China Craton	Wang et al., 2016c	124.601	42.2	12LN78-1-07	Trondhjemitic gneiss	0.281356	0.000555	0.023545	-50.0757	2558	0.281329	6.37141	2618.46	2655.35	2696.24
North Liaoing-South Jilin;North China Craton	Wang et al., 2016c	124.601	42.2	12LN78-1-08	Trondhjemitic gneiss	0.281391	0.001059	0.043377	-48.8379	2558	0.281339	6.74036	2605.08	2632.81	2664.23
North Liaoing-South Jilin;North China Craton	Wang et al., 2016c	124.601	42.2	12LN78-1-09	Trondhjemitic gneiss	0.281305	0.000635	0.025455	-51.8793	2558	0.281274	4.41839	2692.78	2774.57	2865.53
North Liaoing-South Jilin;North China Craton	Wang et al., 2016c	124.601	42.2	12LN78-1-10	Trondhjemitic gneiss	0.281325	0.000552	0.023465	-51.172	2558	0.281298	5.27401	2660.06	2722.36	2791.39
North Liaoing-South Jilin;North China Craton	Wang et al., 2016c	124.601	42.2	12LN78-1-11	Trondhjemitic gneiss	0.281302	0.000552	0.022175	-51.9853	2558	0.281275	4.45594	2691.06	2772.28	2862.27
North Liaoing-South Jilin;North China Craton	Wang et al., 2016c	124.601	42.2	12LN78-1-12	Trondhjemitic gneiss	0.281283	0.000349	0.013722	-52.6573	2558	0.281266	4.13295	2702.52	2791.98	2890.25
North Liaoing-South Jilin;North China Craton	Wang et al., 2016c	124.601	42.2	12LN78-1-13	Trondhjemitic gneiss	0.281315	0.000681	0.028847	-51.5256	2558	0.281282	4.69412	2682.46	2757.75	2841.64
North Liaoing-South Jilin;North China Craton	Wang et al., 2016c	124.601	42.2	12LN78-1-14	Trondhjemitic gneiss	0.281274	0.000445	0.017486	-52.9755	2558	0.281252	3.64599	2721.27	2821.67	2932.41
North Liaoing-South Jilin;North China Craton	Wang et al., 2016c	124.601	42.2	12LN78-1-15	Trondhjemitic gneiss	0.281315	0.000527	0.022677	-51.5256	2558	0.281289	4.96177	2671.82	2741.41	2818.45
North Liaoing-South Jilin;North China Craton	Wang et al., 2016c	124.601	42.2	12LN78-1-16	Trondhjemitic gneiss	0.281304	0.000631	0.025475	-51.9146	2558	0.281273	4.38977	2693.85	2776.31	2868.01
North Liaoing-South Jilin;North China Craton	Wang et al., 2016c	124.601	42.2	12LN78-1-17	Trondhjemitic gneiss	0.281297	0.000468	0.018261	-52.1622	2558	0.281274	4.42408	2691.97	2774.22	2865.03
North Liaoing-South Jilin;North China Craton	Wang et al., 2016c	124.601	42.2	12LN78-1-18	Trondhjemitic gneiss	0.281359	0.000491	0.02055	-49.9696	2558	0.281335	6.58934	2610.1	2642.04	2677.33
North Liaoing-South Jilin;North China Craton	Wang et al., 2016c	124.601	42.2	12LN78-1-19	Trondhjemitic gneiss	0.281292	0.000801	0.034144	-52.339	2558	0.281253	3.6675	2722	2820.36	2930.56
North Liaoing-South Jilin;North China Craton	Wang et al., 2016c	124.601	42.2	12LN78-1-20	Trondhjemitic gneiss	0.281319	0.000518	0.022084	-51.3842	2558	0.281294	5.11969	2665.81	2731.78	2804.76
North Liaoing-South Jilin;North China Craton	Wang et al., 2016c	124.402	42.1106	13LB47-3-01	Trondhjemitic gneiss	0.281361	0.000829	0.030789	-49.8989	2558	0.28132	6.07304	2630.3	2673.58	2722.12
North Liaoing-South Jilin;North China Craton	Wang et al., 2016c	124.402	42.1106	13LB47-3-02	Trondhjemitic gneiss	0.281399	0.000775	0.031614	-48.555	2558	0.281361	7.51849	2575.02	2585.25	2596.7
North Liaoing-South Jilin;North China Craton	Wang et al., 2016c	124.402	42.1106	13LB47-3-03	Trondhjemitic gneiss	0.281356	0.001161	0.042751	-50.0757	2558	0.281299	5.3182	2660.03	2719.67	2787.57
North Liaoing-South Jilin;North China Craton	Wang et al., 2016c	124.402	42.1106	13LB47-3-04	Trondhjemitic gneiss	0.281361	0.001309	0.043202	-49.8989	2558	0.281297	5.23882	2663.5	2724.51	2794.45
North Liaoing-South Jilin;North China Craton	Wang et al., 2016c	124.402	42.1106	13LB47-3-05	Trondhjemitic gneiss	0.281314	0.000401	0.014261	-51.561	2558	0.281294	5.14519	2664.52	2730.22	2802.55
North Liaoing-South Jilin;North China Craton	Wang et al., 2016c	124.402	42.1106	13LB47-3-06	Trondhjemitic gneiss	0.281354	0.00107	0.042806	-50.1464	2558	0.281302	5.40522	2656.43	2714.35	2780.02
North Liaoing-South Jilin;North China Craton	Wang et al., 2016c	124.402	42.1106	13LB47-3-07	Trondhjemitic gneiss	0.28134	0.000297	0.01264	-50.6415	2558	0.281325	6.25071	2622.59	2662.72	2706.7
North Liaoing-South Jilin;North China Craton	Wang et al., 2016c	124.402	42.1106	13LB47-3-08	Trondhjemitic gneiss	0.28135	0.000552	0.021871	-50.2879	2558	0.281323	6.16321	2626.35	2668.07	2714.29
North Liaoing-South Jilin;North China Craton	Wang et al., 2016c	124.402	42.1106	13LB47-3-09	Trondhjemitic gneiss	0.281338	0.000385	0.015406	-50.7122	2558	0.281319	6.02663	2631.2	2676.41	2726.14
North Liaoing-South Jilin;North China Craton	Wang et al., 2016c	124.402	42.1106	13LB47-3-10	Trondhjemitic gneiss	0.281342	0.000616	0.023483	-50.5708	2558	0.281312	5.76744	2641.5	2692.24	2748.62
North Liaoing-South Jilin;North China Craton	Wang et al., 2016c	124.402	42.1106	13LB47-3-11	Trondhjemitic gneiss	0.281377	0.000774	0.027786	-49.333	2558	0.281339	6.73772	2604.83	2632.97	2664.46
North Liaoing-South Jilin;North China Craton	Wang et al., 2016c	124.402	42.1106	13LB47-3-12	Trondhjemitic gneiss	0.281361	0.000614	0.02576	-49.8989	2558	0.281331	6.44671	2615.69	2650.75	2689.71
North Liaoing-South Jilin;North China Craton	Wang et al., 2016c	124.402	42.1106	13LB47-3-13	Trondhjemitic gneiss	0.281364	0.000565	0.019744	-49.7928	2558	0.281336	6.63857	2608.33	2639.03	2673.06
North Liaoing-South Jilin;North China Craton	Wang et al., 2016c	124.402	42.1106	13LB47-3-14	Trondhjemitic gneiss	0.28135	0.00028	0.010015	-50.2879	2558	0.281336	6.63594	2608.06	2639.19	2673.29
North Liaoing-South Jilin;North China Craton	Wang et al., 2016c	124.402	42.1106	13LB47-3-15	Trondhjemitic gneiss	0.281357	0.000606	0.022119	-50.0403	2558	0.281327	6.31834	2620.55	2658.59	2700.84
North Liaoing-South Jilin;North China Craton	Wang et al., 2016c	124.632	42.2231	13LB46-5-01	Tonalitic gneiss	0.281317	0.00013	0.004741	-51.4549	2525	0.281311	4.96345	2642.11	2715.69	2795.77
North Liaoing-South Jilin;North China Craton	Wang et al., 2016c	124.632	42.2231	13LB46-5-02	Tonalitic gneiss	0.281315	2e-05	0.000865	-51.5256	2525	0.281314	5.08095	2637.38	2708.51	2785.58
North Liaoing-South Jilin;North China Craton	Wang et al., 2016c	124.632	42.2231	13LB46-5-03	Tonalitic gneiss	0.281376	0.000909	0.033381	-49.3684	2525	0.281332	5.72592	2615.35	2669.12	2729.65
North Liaoing-South Jilin;North China Craton	Wang et al., 2016c	124.632	42.2231	13LB46-5-04	Tonalitic gneiss	0.281317	5.4e-05	0.002029	-51.4549	2525	0.281314	5.09378	2637	2707.73	2784.47
North Liaoing-South Jilin;North China Craton	Wang et al., 2016c	124.632	42.2231	13LB46-5-05	Tonalitic gneiss	0.281334	0.000822	0.03017	-50.8537	2525	0.281294	4.38136	2666.49	2751.23	2846.24
North Liaoing-South Jilin;North China Craton	Wang et al., 2016c	124.632	42.2231	13LB46-5-06	Tonalitic gneiss	0.281312	8.5e-05	0.003429	-51.6317	2525	0.281308	4.86279	2645.74	2721.83	2804.5
North Liaoing-South Jilin;North China Craton	Wang et al., 2016c	124.632	42.2231	13LB46-5-07	Tonalitic gneiss	0.281376	0.001231	0.045464	-49.3684	2525	0.281317	5.17372	2637.45	2702.86	2777.55
North Liaoing-South Jilin;North China Craton	Wang et al., 2016c	124.632	42.2231	13LB46-5-08	Tonalitic gneiss	0.281357	0.00037	0.01523	-50.0403	2525	0.281339	5.9745	2604.68	2653.93	2708.08
North Liaoing-South Jilin;North China Craton	Wang et al., 2016c	124.632	42.2231	13LB46-5-09	Tonalitic gneiss	0.281346	0.000479	0.016083	-50.4293	2525	0.281323	5.39635	2626.8	2689.25	2758.24
North Liaoing-South Jilin;North China Craton	Wang et al., 2016c	124.632	42.2231	13LB46-5-10	Tonalitic gneiss	0.281387	0.001058	0.036877	-48.9794	2525	0.281336	5.86162	2610.49	2660.83	2717.88
North Liaoing-South Jilin;North China Craton	Wang et al., 2016c	124.632	42.2231	13LB46-5-11	Tonalitic gneiss	0.281347	0.000737	0.027252	-50.394	2525	0.281311	4.98948	2643	2714.1	2793.53
North Liaoing-South Jilin;North China Craton	Wang et al., 2016c	124.632	42.2231	13LB46-5-12	Tonalitic gneiss	0.281321	6.7e-05	0.00283	-51.3134	2525	0.281318	5.21375	2632.54	2700.4	2774.07
North Liaoing-South Jilin;North China Craton	Wang et al., 2016c	124.632	42.2231	13LB46-5-13	Tonalitic gneiss	0.281354	0.000307	0.01303	-50.1464	2525	0.281339	5.97584	2604.5	2653.85	2707.96
North Liaoing-South Jilin;North China Craton	Wang et al., 2016c	124.632	42.2231	13LB46-5-14	Tonalitic gneiss	0.281375	0.000647	0.025729	-49.4038	2525	0.281344	6.13965	2598.98	2643.84	2693.75
North Liaoing-South Jilin;North China Craton	Wang et al., 2016c	124.632	42.2231	13LB46-5-15	Tonalitic gneiss	0.281339	0.000302	0.010376	-50.6769	2525	0.281324	5.45093	2624.27	2685.92	2753.5
North Liaoing-South Jilin;North China Craton	Wang et al., 2016c	124.818	41.7967	13LB26-5-01	Trondhjemitic gneiss	0.281385	0.000467	0.015154	-49.0501	2504	0.281363	6.32584	2573.47	2616.12	2663.22
North Liaoing-South Jilin;North China Craton	Wang et al., 2016c	124.818	41.7967	13LB26-5-02	Trondhjemitic gneiss	0.281371	0.000504	0.015616	-49.5452	2504	0.281347	5.76504	2594.8	2650.41	2711.9
North Liaoing-South Jilin;North China Craton	Wang et al., 2016c	124.818	41.7967	13LB26-5-03	Trondhjemitic gneiss	0.281403	0.000681	0.021421	-48.4136	2504	0.28137	6.60215	2563.34	2599.23	2639.23
North Liaoing-South Jilin;North China Craton	Wang et al., 2016c	124.818	41.7967	13LB26-5-04	Trondhjemitic gneiss	0.281376	0.000489	0.014823	-49.3684	2504	0.281353	5.96836	2587.06	2637.98	2694.25
North Liaoing-South Jilin;North China Craton	Wang et al., 2016c	124.818	41.7967	13LB26-5-05	Trondhjemitic gneiss	0.281413	0.000816	0.0253	-48.0599	2504	0.281374	6.72826	2558.73	2591.52	2628.27
North Liaoing-South Jilin;North China Craton	Wang et al., 2016c	124.818	41.7967	13LB26-5-06	Trondhjemitic gneiss	0.281396	0.000602	0.018515	-48.6611	2504	0.281367	6.48752	2567.57	2606.24	2649.18
North Liaoing-South Jilin;North China Craton	Wang et al., 2016c	124.818	41.7967	13LB26-5-07	Trondhjemitic gneiss	0.281385	0.000486	0.015098	-49.0501	2504	0.281362	6.29354	2574.73	2618.1	2666.02
North Liaoing-South Jilin;North China Craton	Wang et al., 2016c	124.818	41.7967	13LB26-5-08	Trondhjemitic gneiss	0.281363	0.000628	0.020315	-49.8281	2504	0.281333	5.26971	2613.93	2680.68	2754.88
North Liaoing-South Jilin;North China Craton	Wang et al., 2016c	124.818	41.7967	13LB26-5-09	Trondhjemitic gneiss	0.281443	0.000652	0.018145	-46.999	2504	0.281412	8.07401	2507.22	2509.17	2511.34
North Liaoing-South Jilin;North China Craton	Wang et al., 2016c	124.818	41.7967	13LB26-5-10	Trondhjemitic gneiss	0.281377	0.000638	0.019716	-49.333	2504	0.281346	5.7506	2595.67	2651.29	2713.15
North Liaoing-South Jilin;North China Craton	Wang et al., 2016c	124.818	41.7967	13LB26-5-11	Trondhjemitic gneiss	0.281429	0.00072	0.022075	-47.4941	2504	0.281395	7.4605	2530.65	2546.72	2564.66
North Liaoing-South Jilin;North China Craton	Wang et al., 2016c	124.818	41.7967	13LB26-5-12	Trondhjemitic gneiss	0.281382	0.000504	0.0155	-49.1562	2504	0.281358	6.15624	2579.97	2626.49	2677.94
North Liaoing-South Jilin;North China Craton	Wang et al., 2016c	124.818	41.7967	13LB26-5-13	Trondhjemitic gneiss	0.281389	0.000554	0.016331	-48.9087	2504	0.281363	6.32018	2573.84	2616.47	2663.71
North Liaoing-South Jilin;North China Craton	Wang et al., 2016c	124.818	41.7967	13LB26-5-14	Trondhjemitic gneiss	0.281384	0.000693	0.021489	-49.0855	2504	0.281351	5.90603	2589.88	2641.79	2699.66
North Liaoing-South Jilin;North China Craton	Wang et al., 2016c	124.818	41.7967	13LB26-5-15	Trondhjemitic gneiss	0.281372	0.000505	0.015584	-49.5099	2504	0.281348	5.79891	2593.52	2648.34	2708.96
North Liaoing-South Jilin;North China Craton	Wang et al., 2016c	124.372	42.0225	12LN80-1-01	Monzogranitic gneiss	0.281349	0.000405	0.012688	-50.3232	2515	0.28133	5.40183	2617.77	2681.15	2750.93
North Liaoing-South Jilin;North China Craton	Wang et al., 2016c	124.372	42.0225	12LN80-1-02	Monzogranitic gneiss	0.281321	0.000562	0.019485	-51.3134	2515	0.281294	4.13788	2666.14	2758.33	2860.53
North Liaoing-South Jilin;North China Craton	Wang et al., 2016c	124.372	42.0225	12LN80-1-03	Monzogranitic gneiss	0.28132	0.000526	0.016687	-51.3488	2515	0.281295	4.1638	2665.02	2756.75	2858.28
North Liaoing-South Jilin;North China Craton	Wang et al., 2016c	124.372	42.0225	12LN80-1-04	Monzogranitic gneiss	0.281399	0.001204	0.055177	-48.555	2515	0.281341	5.81546	2604.01	2655.88	2715.05
North Liaoing-South Jilin;North China Craton	Wang et al., 2016c	124.372	42.0225	12LN80-1-05	Monzogranitic gneiss	0.281372	0.000451	0.014715	-49.5099	2515	0.28135	6.14126	2589.92	2635.96	2686.77
North Liaoing-South Jilin;North China Craton	Wang et al., 2016c	124.372	42.0225	12LN80-1-06	Monzogranitic gneiss	0.281362	0.000454	0.013716	-49.8635	2515	0.28134	5.78048	2603.58	2658.01	2718.08
North Liaoing-South Jilin;North China Craton	Wang et al., 2016c	124.372	42.0225	12LN80-1-07	Monzogranitic gneiss	0.281344	0.000396	0.012415	-50.5	2515	0.281325	5.23938	2623.89	2691.07	2765.02
North Liaoing-South Jilin;North China Craton	Wang et al., 2016c	124.372	42.0225	12LN80-1-08	Monzogranitic gneiss	0.281353	0.000369	0.01131	-50.1818	2515	0.281335	5.60557	2609.98	2668.7	2733.25
North Liaoing-South Jilin;North China Craton	Wang et al., 2016c	124.372	42.0225	12LN80-1-09	Monzogranitic gneiss	0.281356	0.000399	0.014218	-50.0757	2515	0.281337	5.66103	2607.96	2665.31	2728.44
North Liaoing-South Jilin;North China Craton	Wang et al., 2016c	124.372	42.0225	12LN80-1-10	Monzogranitic gneiss	0.281349	0.000391	0.013034	-50.3232	2515	0.28133	5.42574	2616.83	2679.69	2748.86
North Liaoing-South Jilin;North China Craton	Wang et al., 2016c	124.372	42.0225	12LN80-1-11	Monzogranitic gneiss	0.281306	0.00026	0.009791	-51.8439	2515	0.281294	4.12019	2665.61	2759.41	2862.06
North Liaoing-South Jilin;North China Craton	Wang et al., 2016c	124.372	42.0225	12LN80-1-12	Monzogranitic gneiss	0.281375	0.000355	0.012048	-49.4038	2515	0.281358	6.41191	2579.51	2619.42	2663.27
North Liaoing-South Jilin;North China Craton	Wang et al., 2016c	124.372	42.0225	12LN80-1-13	Monzogranitic gneiss	0.281339	0.000257	0.008577	-50.6769	2515	0.281327	5.29895	2621.25	2687.43	2759.85
North Liaoing-South Jilin;North China Craton	Wang et al., 2016c	124.372	42.0225	12LN80-1-14	Monzogranitic gneiss	0.281339	0.000414	0.015735	-50.6769	2515	0.281319	5.03081	2631.82	2703.81	2783.11
North Liaoing-South Jilin;North China Craton	Wang et al., 2016c	124.372	42.0225	12LN80-1-15	Monzogranitic gneiss	0.281344	0.000403	0.013315	-50.5	2515	0.281325	5.22742	2624.36	2691.8	2766.06
North Liaoing-South Jilin;North China Craton	Wang et al., 2016c	124.372	42.0225	12LN80-1-16	Monzogranitic gneiss	0.281398	0.000594	0.018067	-48.5904	2515	0.281369	6.82171	2564.34	2594.36	2627.69
North Liaoing-South Jilin;North China Craton	Wang et al., 2016c	124.372	42.0225	12LN80-1-17	Monzogranitic gneiss	0.28132	0.000392	0.012707	-51.3488	2515	0.281301	4.39266	2655.85	2742.78	2838.44
North Liaoing-South Jilin;North China Craton	Wang et al., 2016c	124.372	42.0225	12LN80-1-18	Monzogranitic gneiss	0.281405	0.002081	0.085694	-48.3428	2515	0.281305	4.53102	2656.92	2734.35	2826.47
North Liaoing-South Jilin;North China Craton	Wang et al., 2016c	124.372	42.0225	12LN80-1-19	Monzogranitic gneiss	0.281333	0.000155	0.00532	-50.8891	2515	0.281326	5.25977	2622.44	2689.82	2763.25
North Liaoing-South Jilin;North China Craton	Wang et al., 2016c	124.372	42.0225	12LN80-1-20	Monzogranitic gneiss	0.281353	0.000375	0.012362	-50.1818	2515	0.281335	5.59533	2610.39	2669.33	2734.14
North Liaoing-South Jilin;North China Craton	Guo et al., 2018	125.979	41.8208	13JN38-1-03	Monzonitic granite	0.281379	0.000958	0.024704	-49.2623	2501	0.281333	5.2104	2614.59	2681.97	2757.98
North Liaoing-South Jilin;North China Craton	Guo et al., 2018	125.979	41.8208	13JN38-1-04	Monzonitic granite	0.281298	0.001006	0.025868	-52.1268	2501	0.28125	2.24825	2728.37	2862.77	3014.71
North Liaoing-South Jilin;North China Craton	Guo et al., 2018	125.979	41.8208	13JN38-1-05	Monzonitic granite	0.281409	0.002412	0.067773	-48.2014	2501	0.281294	3.80826	2675.09	2767.62	2879.6
North Liaoing-South Jilin;North China Craton	Guo et al., 2018	125.979	41.8208	13JN38-1-06	Monzonitic granite	0.281339	0.000925	0.023426	-50.6769	2501	0.281295	3.8439	2666.83	2765.43	2876.49
North Liaoing-South Jilin;North China Craton	Guo et al., 2018	125.979	41.8208	13JN38-1-12	Monzonitic granite	0.281335	0.000472	0.012484	-50.8183	2501	0.281312	4.47089	2641.13	2727.14	2822.12
North Liaoing-South Jilin;North China Craton	Guo et al., 2018	125.979	41.8208	13JN38-1-13	Monzonitic granite	0.281365	0.001292	0.035186	-49.7574	2501	0.281303	4.14534	2656.81	2747.03	2850.36
North Liaoing-South Jilin;North China Craton	Guo et al., 2018	125.979	41.8208	13JN38-1-16	Monzonitic granite	0.28133	0.001082	0.030771	-50.9951	2501	0.281278	3.25722	2690.07	2801.23	2927.33
North Liaoing-South Jilin;North China Craton	Guo et al., 2018	125.979	41.8208	13JN38-1-20	Monzonitic granite	0.281287	0.001112	0.031942	-52.5158	2501	0.281234	1.67705	2750.96	2897.59	3064.16
North Liaoing-South Jilin;North China Craton	Guo et al., 2018	125.979	41.8208	13JN38-1-22	Monzonitic granite	0.281311	0.000692	0.018605	-51.6671	2501	0.281278	3.24378	2688.63	2802.05	2928.49
North Liaoing-South Jilin;North China Craton	Guo et al., 2018	125.979	41.8208	13JN38-1-24	Monzonitic granite	0.281325	0.00068	0.018275	-51.172	2501	0.281293	3.76205	2668.87	2770.42	2883.58
North Liaoing-South Jilin;North China Craton	Guo et al., 2018	126.381	42.03	13JN45-5-06	Monzonitic granite	0.281372	0.001392	0.053763	-49.5099	2502	0.281306	4.24659	2654.17	2741.62	2842.26
North Liaoing-South Jilin;North China Craton	Guo et al., 2018	126.381	42.03	13JN45-5-09	Monzonitic granite	0.281328	0.000861	0.029296	-51.0659	2502	0.281287	3.58386	2677.34	2782.07	2899.7
North Liaoing-South Jilin;North China Craton	Guo et al., 2017a	126.876	42.3589	13JN11-2-01	Biotite plagioclase gneiss	0.281418	0.000946	0.033282	-47.8831	2546	0.281372	7.62762	2560.57	2569.23	2578.98
North Liaoing-South Jilin;North China Craton	Guo et al., 2017a	126.876	42.3589	13JN11-2-06	Biotite plagioclase gneiss	0.281358	0.000788	0.024994	-50.005	2546	0.28132	5.76685	2631.57	2682.94	2740.46
North Liaoing-South Jilin;North China Craton	Guo et al., 2017a	126.876	42.3589	13JN11-2-10	Biotite plagioclase gneiss	0.281367	0.000934	0.03431	-49.6867	2546	0.281322	5.83444	2629.31	2678.82	2734.6
North Liaoing-South Jilin;North China Craton	Guo et al., 2017a	126.876	42.3589	13JN11-2-14	Biotite plagioclase gneiss	0.281345	0.001303	0.040291	-50.4647	2546	0.281282	4.41375	2685.08	2765.55	2857.76
North Liaoing-South Jilin;North China Craton	Guo et al., 2017a	126.876	42.3589	13JN11-2-16	Biotite plagioclase gneiss	0.281394	0.001374	0.052967	-48.7318	2546	0.281327	6.03375	2622.58	2666.65	2717.32
North Liaoing-South Jilin;North China Craton	Guo et al., 2017a	126.876	42.3589	13JN11-2-17	Biotite plagioclase gneiss	0.281364	0.000503	0.019054	-49.7928	2546	0.28134	6.47319	2604.17	2639.79	2679.19
North Liaoing-South Jilin;North China Craton	Guo et al., 2017a	126.876	42.3589	13JN11-2-18	Biotite plagioclase gneiss	0.281375	0.001326	0.050128	-49.4038	2546	0.281311	5.44099	2645.43	2702.85	2768.72
North Liaoing-South Jilin;North China Craton	Guo et al., 2017a	126.876	42.3589	13JN11-2-20	Biotite plagioclase gneiss	0.281371	0.000676	0.025212	-49.5452	2546	0.281338	6.42294	2606.35	2642.86	2683.55
North Liaoing-South Jilin;North China Craton	Guo et al., 2017a	126.876	42.3589	13JN11-2-21	Biotite plagioclase gneiss	0.281421	0.001407	0.051725	-47.777	2546	0.281353	6.93699	2587.58	2611.45	2638.94
North Liaoing-South Jilin;North China Craton	Guo et al., 2017a	126.876	42.3589	13JN11-2-22	Biotite plagioclase gneiss	0.281388	0.001251	0.047323	-48.944	2546	0.281327	6.03308	2622.35	2666.69	2717.38
North Liaoing-South Jilin;North China Craton	Guo et al., 2017a	126.952	42.6558	13JN13-1-01	Biotite plagioclase gneiss	0.281358	0.000493	0.016337	-50.005	2541	0.281334	6.16326	2611.58	2654.84	2702.65
North Liaoing-South Jilin;North China Craton	Guo et al., 2017a	126.952	42.6558	13JN13-1-04	Biotite plagioclase gneiss	0.281338	0.000617	0.01709	-50.7122	2541	0.281308	5.23789	2646.97	2711.36	2782.91
North Liaoing-South Jilin;North China Craton	Guo et al., 2017a	126.952	42.6558	13JN13-1-05	Biotite plagioclase gneiss	0.281358	0.00059	0.022202	-50.005	2541	0.281329	5.99583	2618.12	2665.07	2717.18
North Liaoing-South Jilin;North China Craton	Guo et al., 2017a	126.952	42.6558	13JN13-1-07	Biotite plagioclase gneiss	0.281352	0.000661	0.022672	-50.2171	2541	0.28132	5.65988	2631.04	2685.59	2746.32
North Liaoing-South Jilin;North China Craton	Guo et al., 2017a	126.952	42.6558	13JN13-1-11	Biotite plagioclase gneiss	0.281367	0.000569	0.018799	-49.6867	2541	0.281339	6.35218	2604.55	2643.3	2686.26
North Liaoing-South Jilin;North China Craton	Guo et al., 2017a	126.952	42.6558	13JN13-1-12	Biotite plagioclase gneiss	0.281384	0.001349	0.047032	-49.0855	2541	0.281319	5.61048	2634.63	2688.61	2750.61
North Liaoing-South Jilin;North China Craton	Guo et al., 2017a	126.952	42.6558	13JN13-1-13	Biotite plagioclase gneiss	0.281371	0.000723	0.023907	-49.5452	2541	0.281336	6.22863	2609.52	2650.85	2696.98
North Liaoing-South Jilin;North China Craton	Guo et al., 2017a	126.952	42.6558	13JN13-1-14	Biotite plagioclase gneiss	0.281347	0.0008	0.025483	-50.394	2541	0.281308	5.24212	2647.32	2711.1	2782.54
North Liaoing-South Jilin;North China Craton	Guo et al., 2017a	126.952	42.6558	13JN13-1-16	Biotite plagioclase gneiss	0.281393	0.001195	0.043149	-48.7672	2541	0.281335	6.19639	2611.63	2652.82	2699.79
North Liaoing-South Jilin;North China Craton	Guo et al., 2017a	126.952	42.6558	13JN13-1-24	Biotite plagioclase gneiss	0.281401	0.000795	0.026969	-48.4843	2541	0.281362	7.17136	2573.64	2593.23	2615.17
North Liaoing-South Jilin;North China Craton	Guo et al., 2017a	127.465	42.8694	13JN18-2-01	Hornblende-plagioclase gneiss	0.281383	0.000895	0.026454	-49.1208	2524	0.28134	5.97641	2604.86	2653.04	2707.24
North Liaoing-South Jilin;North China Craton	Guo et al., 2017a	127.465	42.8694	13JN18-2-02	Hornblende-plagioclase gneiss	0.281361	0.000768	0.022967	-49.8989	2524	0.281324	5.41167	2626.14	2687.54	2756.23
North Liaoing-South Jilin;North China Craton	Guo et al., 2017a	127.465	42.8694	13JN18-2-03	Hornblende-plagioclase gneiss	0.281375	0.000961	0.03108	-49.4038	2524	0.281329	5.57875	2620.25	2677.34	2741.74
North Liaoing-South Jilin;North China Craton	Guo et al., 2017a	127.465	42.8694	13JN18-2-04	Hornblende-plagioclase gneiss	0.281402	0.000501	0.013947	-48.4489	2524	0.281378	7.32754	2552.8	2570.43	2589.94
North Liaoing-South Jilin;North China Craton	Guo et al., 2017a	127.465	42.8694	13JN18-2-05	Hornblende-plagioclase gneiss	0.281402	0.000941	0.028569	-48.4489	2524	0.281357	6.5733	2582.07	2616.56	2655.43
North Liaoing-South Jilin;North China Craton	Guo et al., 2017a	127.465	42.8694	13JN18-2-06	Hornblende-plagioclase gneiss	0.281416	0.001067	0.03165	-47.9538	2524	0.281365	6.85523	2571.42	2599.32	2630.96
North Liaoing-South Jilin;North China Craton	Guo et al., 2017a	127.465	42.8694	13JN18-2-07	Hornblende-plagioclase gneiss	0.281381	0.000933	0.028146	-49.1916	2524	0.281336	5.84014	2610.17	2661.37	2719.06
North Liaoing-South Jilin;North China Craton	Guo et al., 2017a	127.465	42.8694	13JN18-2-08	Hornblende-plagioclase gneiss	0.281355	0.000898	0.027501	-50.111	2524	0.281312	4.97543	2643.19	2714.18	2794.06
North Liaoing-South Jilin;North China Craton	Guo et al., 2017a	127.465	42.8694	13JN18-2-09	Hornblende-plagioclase gneiss	0.281364	0.000702	0.020634	-49.7928	2524	0.28133	5.6315	2617.58	2674.11	2737.16
North Liaoing-South Jilin;North China Craton	Guo et al., 2017a	127.465	42.8694	13JN18-2-10	Hornblende-plagioclase gneiss	0.281396	0.001169	0.034817	-48.6611	2524	0.28134	5.96907	2605.74	2653.49	2707.88
North Liaoing-South Jilin;North China Craton	Guo et al., 2017a	127.465	42.8694	13JN18-2-11	Hornblende-plagioclase gneiss	0.281365	0.000886	0.028992	-49.7574	2524	0.281322	5.35166	2628.75	2691.21	2761.44
North Liaoing-South Jilin;North China Craton	Guo et al., 2017a	127.465	42.8694	13JN18-2-12	Hornblende-plagioclase gneiss	0.281391	0.000801	0.021989	-48.8379	2524	0.281352	6.42207	2587.63	2625.8	2668.56
North Liaoing-South Jilin;North China Craton	Guo et al., 2017a	127.465	42.8694	13JN18-2-13	Hornblende-plagioclase gneiss	0.281391	0.000882	0.028351	-48.8379	2524	0.281348	6.28322	2593.09	2634.29	2680.61
North Liaoing-South Jilin;North China Craton	Guo et al., 2017a	127.465	42.8694	13JN18-2-14	Hornblende-plagioclase gneiss	0.281366	0.000698	0.02075	-49.722	2524	0.281332	5.70949	2614.6	2669.35	2730.39
North Liaoing-South Jilin;North China Craton	Guo et al., 2017a	127.465	42.8694	13JN18-2-15	Hornblende-plagioclase gneiss	0.281372	0.000829	0.025257	-49.5099	2524	0.281332	5.69833	2615.35	2670.03	2731.36
North Liaoing-South Jilin;North China Craton	Guo et al., 2017a	127.341	42.9047	14JN19-2-01	Biotite-hornblende plagioclase gneiss	0.281347	0.000706	0.020953	-50.394	2536	0.281313	5.29132	2640.88	2704.21	2774.86
North Liaoing-South Jilin;North China Craton	Guo et al., 2017a	127.341	42.9047	14JN19-2-02	Biotite-hornblende plagioclase gneiss	0.281336	0.000838	0.028533	-50.783	2536	0.281295	4.6727	2664.88	2741.98	2828.49
North Liaoing-South Jilin;North China Craton	Guo et al., 2017a	127.341	42.9047	14JN19-2-03	Biotite-hornblende plagioclase gneiss	0.281351	0.000467	0.014543	-50.2525	2536	0.281328	5.84528	2619.26	2670.38	2726.82
North Liaoing-South Jilin;North China Craton	Guo et al., 2017a	127.341	42.9047	14JN19-2-04	Biotite-hornblende plagioclase gneiss	0.281341	0.000499	0.015788	-50.6061	2536	0.281317	5.43449	2634.89	2695.47	2762.44
North Liaoing-South Jilin;North China Craton	Guo et al., 2017a	127.341	42.9047	14JN19-2-06	Biotite-hornblende plagioclase gneiss	0.281313	0.000436	0.013089	-51.5963	2536	0.281292	4.54715	2668.26	2749.64	2839.37
North Liaoing-South Jilin;North China Craton	Guo et al., 2017a	127.341	42.9047	14JN19-2-08	Biotite-hornblende plagioclase gneiss	0.281336	0.000412	0.012323	-50.783	2536	0.281316	5.40652	2635.72	2697.18	2764.87
North Liaoing-South Jilin;North China Craton	Guo et al., 2017a	127.341	42.9047	14JN19-2-09	Biotite-hornblende plagioclase gneiss	0.281321	0.000318	0.009343	-51.3134	2536	0.281306	5.03495	2649.47	2719.86	2797.09
North Liaoing-South Jilin;North China Craton	Guo et al., 2017a	127.341	42.9047	14JN19-2-10	Biotite-hornblende plagioclase gneiss	0.281319	0.000397	0.011558	-51.3842	2536	0.2813	4.82773	2657.53	2732.51	2815.05
North Liaoing-South Jilin;North China Craton	Guo et al., 2017a	127.341	42.9047	14JN19-2-14	Biotite-hornblende plagioclase gneiss	0.281336	0.000854	0.024097	-50.783	2536	0.281295	4.64514	2665.99	2743.66	2830.88
North Liaoing-South Jilin;North China Craton	Guo et al., 2017a	127.341	42.9047	14JN19-2-15	Biotite-hornblende plagioclase gneiss	0.281315	0.000351	0.009693	-51.5256	2536	0.281298	4.76471	2659.76	2736.36	2820.51
North Liaoing-South Jilin;North China Craton	Guo et al., 2017a	127.341	42.9047	14JN19-2-16	Biotite-hornblende plagioclase gneiss	0.281342	0.000739	0.019471	-50.5708	2536	0.281306	5.05664	2649.91	2718.54	2795.21
North Liaoing-South Jilin;North China Craton	Guo et al., 2017a	127.341	42.9047	14JN19-2-17	Biotite-hornblende plagioclase gneiss	0.281334	0.000273	0.006614	-50.8537	2536	0.281321	5.57483	2629.02	2686.9	2750.27
North Liaoing-South Jilin;North China Craton	Guo et al., 2017a	127.341	42.9047	14JN19-2-19	Biotite-hornblende plagioclase gneiss	0.281318	0.000394	0.01025	-51.4195	2536	0.281299	4.79733	2658.67	2734.37	2817.68
North Liaoing-South Jilin;North China Craton	Guo et al., 2017a	127.341	42.9047	14JN19-2-20	Biotite-hornblende plagioclase gneiss	0.281331	0.000383	0.010429	-50.9598	2536	0.281312	5.27865	2640.47	2704.98	2775.96
North Liaoing-South Jilin;North China Craton	Guo et al., 2017a	127.341	42.9047	14JN19-2-22	Biotite-hornblende plagioclase gneiss	0.281322	0.000359	0.009664	-51.2781	2536	0.281305	4.99989	2650.92	2722	2800.13
North Liaoing-South Jilin;North China Craton	Guo et al., 2017a	127.341	42.9047	14JN19-2-23	Biotite-hornblende plagioclase gneiss	0.281339	0.000465	0.012754	-50.6769	2536	0.281316	5.42193	2635.27	2696.24	2763.53
North Liaoing-South Jilin;North China Craton	Guo et al., 2017a	127.341	42.9047	14JN19-2-24	Biotite-hornblende plagioclase gneiss	0.281363	0.000639	0.018355	-49.8281	2536	0.281332	5.97579	2614.67	2662.41	2715.5
North Liaoing-South Jilin;North China Craton	Guo et al., 2017a	127.341	42.9047	14JN19-2-25	Biotite-hornblende plagioclase gneiss	0.281334	0.000545	0.015067	-50.8537	2536	0.281308	5.10629	2647.45	2715.51	2790.9
North Liaoing-South Jilin;North China Craton	Guo et al., 2016	127.408	42.8778	13JN21-3-01	Garnet-biotite-plagioclase gneiss	0.281304	0.000671	0.018204	-51.9146	2579	0.281271	4.79586	2696.63	2767.84	2847.16
North Liaoing-South Jilin;North China Craton	Guo et al., 2016	127.408	42.8778	13JN21-3-03	Garnet-biotite-plagioclase gneiss	0.281236	0.000828	0.023522	-54.3194	2579	0.281195	2.10193	2799.81	2932	3080.26
North Liaoing-South Jilin;North China Craton	Guo et al., 2016	127.408	42.8778	13JN21-3-05	Garnet-biotite-plagioclase gneiss	0.281322	0.001019	0.027722	-51.2781	2579	0.281272	4.82619	2696.57	2766	2844.54
North Liaoing-South Jilin;North China Craton	Guo et al., 2016	127.408	42.8778	13JN21-3-10	Garnet-biotite-plagioclase gneiss	0.28136	0.001135	0.033609	-49.9342	2579	0.281304	5.97454	2652.74	2695.92	2745.03
North Liaoing-South Jilin;North China Craton	Guo et al., 2016	127.408	42.8778	13JN21-3-12	Garnet-biotite-plagioclase gneiss	0.281264	0.000586	0.017159	-53.3292	2579	0.281235	3.52204	2744.64	2845.5	2957.43
North Liaoing-South Jilin;North China Craton	Guo et al., 2016	127.408	42.8778	13JN21-3-15	Garnet-biotite-plagioclase gneiss	0.281318	0.000839	0.027212	-51.4195	2579	0.281277	4.99939	2689.39	2755.43	2829.53
North Liaoing-South Jilin;North China Craton	Guo et al., 2016	127.408	42.8778	13JN21-3-17	Garnet-biotite-plagioclase gneiss	0.281239	0.000686	0.018241	-54.2133	2579	0.281205	2.45752	2785.49	2910.35	3049.52
North Liaoing-South Jilin;North China Craton	Guo et al., 2016	127.408	42.8778	13JN21-3-19	Garnet-biotite-plagioclase gneiss	0.281291	0.000635	0.017283	-52.3744	2579	0.28126	4.39655	2711.68	2792.2	2881.74
North Liaoing-South Jilin;North China Craton	Guo et al., 2016	127.408	42.8778	13JN21-3-22	Garnet-biotite-plagioclase gneiss	0.281378	0.001226	0.035136	-49.2977	2579	0.281318	6.45531	2634.36	2666.57	2703.35
North Liaoing-South Jilin;North China Craton	Guo et al., 2016	127.341	42.905	13JN21-6-03	Hornblende-biotite gneiss	0.281265	0.000435	0.01171	-53.2938	2544	0.281244	3.02405	2732.65	2848.74	2976.73
North Liaoing-South Jilin;North China Craton	Guo et al., 2016	127.341	42.905	13JN21-6-04	Hornblende-biotite gneiss	0.281246	0.000452	0.011389	-53.9657	2544	0.281224	2.31889	2759.35	2891.71	3037.75
North Liaoing-South Jilin;North China Craton	Guo et al., 2016	127.341	42.905	13JN21-6-07	Hornblende-biotite gneiss	0.281277	0.000501	0.012897	-52.8694	2544	0.281253	3.33679	2721.16	2829.68	2949.66
North Liaoing-South Jilin;North China Craton	Guo et al., 2016	127.341	42.905	13JN21-6-08	Hornblende-biotite gneiss	0.281288	0.000216	0.005997	-52.4804	2544	0.281278	4.22056	2686.66	2775.77	2873.12
North Liaoing-South Jilin;North China Craton	Guo et al., 2016	127.341	42.905	13JN21-6-10	Hornblende-biotite gneiss	0.281292	0.000567	0.015532	-52.339	2544	0.281264	3.75624	2705.58	2804.1	2913.34
North Liaoing-South Jilin;North China Craton	Guo et al., 2016	127.341	42.905	13JN21-6-12	Hornblende-biotite gneiss	0.281269	0.00037	0.009812	-53.1524	2544	0.281251	3.27864	2722.74	2833.22	2954.69
North Liaoing-South Jilin;North China Craton	Guo et al., 2016	127.341	42.905	13JN21-6-13	Hornblende-biotite gneiss	0.281299	0.001022	0.029256	-52.0914	2544	0.281249	3.21889	2728.14	2836.87	2959.87
North Liaoing-South Jilin;North China Craton	Guo et al., 2016	127.341	42.905	13JN21-6-16	Hornblende-biotite gneiss	0.281312	0.000698	0.018991	-51.6317	2544	0.281278	4.24119	2687.7	2774.52	2871.34
North Liaoing-South Jilin;North China Craton	Guo et al., 2016	127.341	42.905	13JN21-6-17	Hornblende-biotite gneiss	0.281354	0.000933	0.025926	-50.1464	2544	0.281309	5.32888	2646.96	2708.14	2777.07
North Liaoing-South Jilin;North China Craton	Guo et al., 2016	127.341	42.905	13JN21-6-18	Hornblende-biotite gneiss	0.281325	0.000707	0.020858	-51.172	2544	0.281291	4.68801	2670.73	2747.25	2832.62
North Liaoing-South Jilin;North China Craton	Guo et al., 2016	127.341	42.905	13JN21-6-21	Hornblende-biotite gneiss	0.281278	0.000159	0.004311	-52.8341	2544	0.28127	3.96339	2696.09	2791.46	2895.39
North Liaoing-South Jilin;North China Craton	Guo et al., 2016	127.341	42.905	13JN21-6-22	Hornblende-biotite gneiss	0.281308	0.000357	0.009863	-51.7732	2544	0.281291	4.68823	2669.56	2747.24	2832.6
North Liaoing-South Jilin;North China Craton	Guo et al., 2016	127.341	42.905	13JN21-6-23	Hornblende-biotite gneiss	0.281333	0.000756	0.021863	-50.8891	2544	0.281296	4.88786	2663.28	2735.06	2815.3
North Liaoing-South Jilin;North China Craton	Guo et al., 2016	127.306	42.9047	13JN22-5-01	Garnet-biotite-plagioclase gneiss	0.281367	0.000652	0.019944	-49.6867	2592	0.281335	7.36485	2610.14	2621.14	2633.38
North Liaoing-South Jilin;North China Craton	Guo et al., 2016	127.306	42.9047	13JN22-5-02	Garnet-biotite-plagioclase gneiss	0.281295	0.000744	0.022634	-52.2329	2592	0.281258	4.64165	2713.92	2787.34	2869.38
North Liaoing-South Jilin;North China Craton	Guo et al., 2016	127.306	42.9047	13JN22-5-03	Garnet-biotite-plagioclase gneiss	0.281302	0.000672	0.021738	-51.9853	2592	0.281269	5.0175	2699.41	2764.42	2836.84
North Liaoing-South Jilin;North China Craton	Guo et al., 2016	127.306	42.9047	13JN22-5-06	Garnet-biotite-plagioclase gneiss	0.281262	0.000669	0.021126	-53.3999	2592	0.281229	3.59994	2753.22	2850.83	2959.54
North Liaoing-South Jilin;North China Craton	Guo et al., 2016	127.306	42.9047	13JN22-5-07	Garnet-biotite-plagioclase gneiss	0.28131	0.001007	0.033305	-51.7024	2592	0.28126	4.71187	2712.08	2783.06	2863.31
North Liaoing-South Jilin;North China Craton	Guo et al., 2016	127.306	42.9047	13JN22-5-08	Garnet-biotite-plagioclase gneiss	0.281326	0.000961	0.031789	-51.1366	2592	0.281278	5.36205	2687.04	2743.41	2807
North Liaoing-South Jilin;North China Craton	Guo et al., 2016	127.306	42.9047	13JN22-5-09	Garnet-biotite-plagioclase gneiss	0.281289	0.000459	0.016252	-52.4451	2592	0.281266	4.93033	2702.1	2769.73	2844.38
North Liaoing-South Jilin;North China Craton	Guo et al., 2016	127.306	42.9047	13JN22-5-11	Garnet-biotite-plagioclase gneiss	0.281361	0.000634	0.021185	-49.8989	2592	0.28133	7.18313	2617.04	2632.24	2649.14
North Liaoing-South Jilin;North China Craton	Guo et al., 2016	127.306	42.9047	13JN22-5-15	Garnet-biotite-plagioclase gneiss	0.281344	0.000965	0.035337	-50.5	2592	0.281296	5.99528	2662.8	2704.77	2752.13
North Liaoing-South Jilin;North China Craton	Guo et al., 2016	127.306	42.9047	13JN22-5-21	Garnet-biotite-plagioclase gneiss	0.281321	0.000735	0.025635	-51.3134	2592	0.281285	5.58235	2678.09	2729.96	2787.91
North Liaoing-South Jilin;North China Craton	Guo et al., 2016	127.306	42.9047	13JN22-5-22	Garnet-biotite-plagioclase gneiss	0.281314	0.000748	0.026185	-51.561	2592	0.281277	5.31045	2688.47	2746.55	2811.46
North Liaoing-South Jilin;North China Craton	Guo et al., 2016	127.306	42.9047	13JN22-5-23	Garnet-biotite-plagioclase gneiss	0.281262	0.000761	0.027734	-53.3999	2592	0.281224	3.43786	2759.78	2860.71	2973.57
North Liaoing-South Jilin;North China Craton	Guo et al., 2016	127.306	42.9047	13JN22-5-24	Garnet-biotite-plagioclase gneiss	0.281317	0.000793	0.030252	-51.4549	2592	0.281278	5.33789	2687.54	2744.88	2809.09
North Liaoing-South Jilin;North China Craton	Guo et al., 2016	127.306	42.9047	13JN22-5-25	Garnet-biotite-plagioclase gneiss	0.281293	0.000738	0.026215	-52.3036	2592	0.281256	4.58108	2716.2	2791.03	2874.63
North Liaoing-South Jilin;North China Craton	Wang et al., 2018	125.593	41.7219	JL01-1.03	Monzogranitic gneiss	0.281399	0.001323	0.03222	-48.555	2550	0.281335	6.38854	2612.17	2648.08	2689.28
North Liaoing-South Jilin;North China Craton	Wang et al., 2018	125.593	41.7219	JL01-1.04	Monzogranitic gneiss	0.281452	0.001602	0.04309	-46.6807	2550	0.281374	7.79029	2557.92	2562.4	2567.6
North Liaoing-South Jilin;North China Craton	Wang et al., 2018	125.593	41.7219	JL01-1.12	Monzogranitic gneiss	0.281398	0.001118	0.029186	-48.5904	2550	0.281344	6.70811	2599.52	2628.55	2661.55
North Liaoing-South Jilin;North China Craton	Wang et al., 2018	125.593	41.7219	JL01-1.17	Monzogranitic gneiss	0.281294	0.000453	0.010391	-52.2683	2550	0.281272	4.16111	2694.96	2784.06	2882.36
North Liaoing-South Jilin;North China Craton	Wang et al., 2018	125.593	41.7219	JL01-1.18	Monzogranitic gneiss	0.281353	0.000615	0.015656	-50.1818	2550	0.281323	5.97896	2626.57	2673.1	2724.8
North Liaoing-South Jilin;North China Craton	Wang et al., 2018	125.593	41.7219	JL01-1.21	Monzogranitic gneiss	0.281433	0.001828	0.045751	-47.3526	2550	0.281344	6.72299	2599.89	2627.65	2660.26
North Liaoing-South Jilin;North China Craton	Wang et al., 2018	125.593	41.7219	JL01-1.24	Monzogranitic gneiss	0.281392	0.001408	0.038788	-48.8026	2550	0.281323	5.99232	2627.69	2672.29	2723.65
North Liaoing-South Jilin;North China Craton	Wang et al., 2018	125.593	41.7219	JL01-1.26	Monzogranitic gneiss	0.281419	0.001084	0.029495	-47.8477	2550	0.281366	7.51393	2568.45	2579.3	2591.6
North Liaoing-South Jilin;North China Craton	Wang et al., 2018	125.593	41.7219	JL01-1.29	Monzogranitic gneiss	0.281354	0.00071	0.018528	-50.1464	2550	0.281319	5.84995	2631.67	2680.98	2735.99
North Liaoing-South Jilin;North China Craton	Wang et al., 2018	125.593	41.7219	JL01-2.01	Tonalitic gneiss	0.281279	0.000487	0.012464	-52.7987	2557	0.281255	3.72807	2717.49	2815.89	2924.63
North Liaoing-South Jilin;North China Craton	Wang et al., 2018	125.593	41.7219	JL01-2.03	Tonalitic gneiss	0.281293	0.000511	0.012399	-52.3036	2557	0.281268	4.18433	2700.33	2788.07	2885.12
North Liaoing-South Jilin;North China Craton	Wang et al., 2018	125.593	41.7219	JL01-2.06	Tonalitic gneiss	0.281322	0.000714	0.018386	-51.2781	2557	0.281287	4.86314	2675.28	2746.66	2826.32
North Liaoing-South Jilin;North China Craton	Wang et al., 2018	125.593	41.7219	JL01-2.07	Tonalitic gneiss	0.281371	0.000786	0.020833	-49.5452	2557	0.281333	6.48089	2613.79	2647.88	2686.06
North Liaoing-South Jilin;North China Craton	Wang et al., 2018	125.593	41.7219	JL01-2.08	Tonalitic gneiss	0.281405	0.00123	0.031862	-48.3428	2557	0.281345	6.91886	2597.54	2621.13	2648.06
North Liaoing-South Jilin;North China Craton	Wang et al., 2018	125.593	41.7219	JL01-2.09	Tonalitic gneiss	0.281318	0.000511	0.012031	-51.4195	2557	0.281293	5.07353	2666.68	2733.82	2808.08
North Liaoing-South Jilin;North China Craton	Wang et al., 2018	125.593	41.7219	JL01-2.11	Tonalitic gneiss	0.281436	0.001207	0.032004	-47.2465	2557	0.281377	8.06143	2553.38	2551.27	2548.87
North Liaoing-South Jilin;North China Craton	Wang et al., 2018	125.593	41.7219	JL01-2.12	Tonalitic gneiss	0.281357	0.000952	0.022688	-50.0403	2557	0.281311	5.69455	2644.18	2695.91	2754.25
North Liaoing-South Jilin;North China Craton	Wang et al., 2018	125.593	41.7219	JL01-2.20	Tonalitic gneiss	0.281355	0.000686	0.017768	-50.111	2557	0.281321	6.08553	2628.69	2672.03	2720.35
North Liaoing-South Jilin;North China Craton	Wang et al., 2018	125.593	41.7219	JL01-2.22	Tonalitic gneiss	0.281332	0.000818	0.020986	-50.9244	2557	0.281292	5.03814	2668.93	2735.98	2811.15
North Liaoing-South Jilin;North China Craton	Wang et al., 2018	125.593	41.7219	JL01-2.29	Tonalitic gneiss	0.281343	0.000818	0.020302	-50.5354	2557	0.281303	5.42939	2653.99	2712.1	2777.24
North Liaoing-South Jilin;North China Craton	Wang et al., 2018	125.593	41.7219	JL01-2.30	Tonalitic gneiss	0.281283	0.000537	0.013782	-52.6573	2557	0.281257	3.78347	2715.6	2812.51	2919.83
North Liaoing-South Jilin;North China Craton	Wang et al., 2018	125.968	42.0408	JL06-1.01	Quartz monzodiorite gneiss	0.281366	0.000585	0.017069	-49.722	2552	0.281337	6.53871	2606.98	2640.46	2677.61
North Liaoing-South Jilin;North China Craton	Wang et al., 2018	125.968	42.0408	JL06-1.02	Quartz monzodiorite gneiss	0.281366	0.000576	0.015656	-49.722	2552	0.281338	6.55432	2606.37	2639.51	2676.26
North Liaoing-South Jilin;North China Craton	Wang et al., 2018	125.968	42.0408	JL06-1.03	Quartz monzodiorite gneiss	0.281275	0.000272	0.006775	-52.9402	2552	0.281262	3.84472	2707.89	2804.9	2911.12
North Liaoing-South Jilin;North China Craton	Wang et al., 2018	125.968	42.0408	JL06-1.04	Quartz monzodiorite gneiss	0.281351	0.000475	0.012601	-50.2525	2552	0.281328	6.19591	2619.8	2661.4	2707.35
North Liaoing-South Jilin;North China Craton	Wang et al., 2018	125.968	42.0408	JL06-1.05	Quartz monzodiorite gneiss	0.281324	0.000347	0.008776	-51.2073	2552	0.281307	5.45751	2647.42	2706.49	2771.38
North Liaoing-South Jilin;North China Craton	Wang et al., 2018	125.968	42.0408	JL06-1.06	Quartz monzodiorite gneiss	0.281321	0.000333	0.008173	-51.3134	2552	0.281305	5.37508	2650.49	2711.53	2778.53
North Liaoing-South Jilin;North China Craton	Wang et al., 2018	125.968	42.0408	JL06-1.07	Quartz monzodiorite gneiss	0.28131	0.000429	0.011366	-51.7024	2552	0.281289	4.81739	2671.81	2745.57	2826.86
North Liaoing-South Jilin;North China Craton	Wang et al., 2018	125.968	42.0408	JL06-1.08	Quartz monzodiorite gneiss	0.281368	0.000474	0.013162	-49.6513	2552	0.281345	6.8023	2596.84	2624.35	2654.74
North Liaoing-South Jilin;North China Craton	Wang et al., 2018	125.968	42.0408	JL06-1.09	Quartz monzodiorite gneiss	0.281345	0.000325	0.009045	-50.4647	2552	0.281329	6.24257	2617.77	2658.55	2703.3
North Liaoing-South Jilin;North China Craton	Wang et al., 2018	125.968	42.0408	JL06-1.10	Quartz monzodiorite gneiss	0.281386	0.000463	0.012458	-49.0148	2552	0.281363	7.46159	2571.86	2584.05	2597.52
North Liaoing-South Jilin;North China Craton	Wang et al., 2018	125.968	42.0408	JL06-1.11	Quartz monzodiorite gneiss	0.281292	0.000292	0.007408	-52.339	2552	0.281278	4.4147	2686.53	2770.14	2861.75
North Liaoing-South Jilin;North China Craton	Wang et al., 2018	125.968	42.0408	JL06-1.14	Quartz monzodiorite gneiss	0.28129	0.00035	0.008694	-52.4097	2552	0.281273	4.243	2693.21	2780.61	2876.63
North Liaoing-South Jilin;North China Craton	Wang et al., 2018	125.968	42.0408	JL06-1.16	Quartz monzodiorite gneiss	0.281328	0.00037	0.010074	-51.0659	2552	0.28131	5.5599	2643.61	2700.24	2762.5
North Liaoing-South Jilin;North China Craton	Wang et al., 2018	125.968	42.0408	JL06-1.17	Quartz monzodiorite gneiss	0.281327	0.000374	0.00971	-51.1012	2552	0.281309	5.5174	2645.23	2702.84	2766.19
North Liaoing-South Jilin;North China Craton	Wang et al., 2018	125.968	42.0408	JL06-1.19	Quartz monzodiorite gneiss	0.281374	0.000418	0.010996	-49.4391	2552	0.281354	7.1128	2585.03	2605.38	2627.79
North Liaoing-South Jilin;North China Craton	Wang et al., 2018	125.968	42.0408	JL06-1.21	Quartz monzodiorite gneiss	0.281343	0.000872	0.024326	-50.5354	2552	0.2813	5.22306	2657.72	2720.81	2791.71
North Liaoing-South Jilin;North China Craton	Wang et al., 2018	125.968	42.0408	JL06-1.24	Quartz monzodiorite gneiss	0.281299	0.000325	0.007867	-52.0914	2552	0.281283	4.60646	2679.43	2758.44	2845.14
North Liaoing-South Jilin;North China Craton	Wang et al., 2018	125.968	42.0408	JL06-1.26	Quartz monzodiorite gneiss	0.281334	0.000323	0.007618	-50.8537	2552	0.281318	5.85479	2632.39	2682.23	2736.93
North Liaoing-South Jilin;North China Craton	Wang et al., 2018	125.968	42.0408	JL06-1.27	Quartz monzodiorite gneiss	0.281409	0.001057	0.026969	-48.2014	2552	0.281357	7.24979	2580.32	2597	2615.91
North Liaoing-South Jilin;North China Craton	Wang et al., 2018	125.968	42.0408	JL06-1.28	Quartz monzodiorite gneiss	0.281309	0.000455	0.011778	-51.7378	2552	0.281287	4.73674	2674.94	2750.49	2833.85
North Liaoing-South Jilin;North China Craton	Wang et al., 2018	125.968	42.0408	JL06-1.29	Quartz monzodiorite gneiss	0.281352	0.000471	0.012023	-50.2171	2552	0.281329	6.23842	2618.18	2658.8	2703.66
North Liaoing-South Jilin;North China Craton	Wang et al., 2018	125.968	42.0408	JL06-1.30	Quartz monzodiorite gneiss	0.281355	0.000979	0.025053	-50.111	2552	0.281307	5.46436	2648.77	2706.08	2770.79
North Liaoing-South Jilin;North China Craton	Wang et al., 2018	125.968	42.0408	JL06-1.31	Quartz monzodiorite gneiss	0.281377	0.000463	0.011723	-49.333	2552	0.281354	7.14148	2583.98	2603.62	2625.3
North Liaoing-South Jilin;North China Craton	Wang et al., 2018	125.968	42.0408	JL06-1.32	Quartz monzodiorite gneiss	0.281257	0.000387	0.00958	-53.5767	2552	0.281238	3.00512	2740.01	2856.09	2983.81
North Liaoing-South Jilin;North China Craton	Wang et al., 2018	125.968	42.0408	JL06-1.34	Quartz monzodiorite gneiss	0.281308	0.000341	0.008228	-51.7732	2552	0.281291	4.89882	2668.46	2740.6	2819.81
North Liaoing-South Jilin;North China Craton	Wang et al., 2018	125.335	41.6153	JL13-1.01	Granodioritic gneiss	0.281343	0.000334	0.008495	-50.5354	2545	0.281327	5.9957	2621.06	2668.19	2719.92
North Liaoing-South Jilin;North China Craton	Wang et al., 2018	125.335	41.6153	JL13-1.03	Granodioritic gneiss	0.281313	0.00041	0.010193	-51.5963	2545	0.281293	4.79729	2666.48	2741.36	2823.83
North Liaoing-South Jilin;North China Craton	Wang et al., 2018	125.335	41.6153	JL13-1.04	Granodioritic gneiss	0.281388	0.00051	0.012412	-48.944	2545	0.281363	7.29194	2572.28	2588.97	2607.44
North Liaoing-South Jilin;North China Craton	Wang et al., 2018	125.335	41.6153	JL13-1.06	Granodioritic gneiss	0.281326	0.000354	0.009921	-51.1366	2545	0.281309	5.35648	2645.21	2707.22	2775.36
North Liaoing-South Jilin;North China Craton	Wang et al., 2018	125.335	41.6153	JL13-1.07	Granodioritic gneiss	0.281348	0.000473	0.011526	-50.3586	2545	0.281325	5.93322	2623.7	2672	2725.34
North Liaoing-South Jilin;North China Craton	Wang et al., 2018	125.335	41.6153	JL13-1.11	Granodioritic gneiss	0.281305	0.000241	0.006654	-51.8793	2545	0.281293	4.80493	2665.65	2740.89	2823.16
North Liaoing-South Jilin;North China Craton	Wang et al., 2018	125.335	41.6153	JL13-1.12	Granodioritic gneiss	0.281321	0.000446	0.010094	-51.3134	2545	0.281299	5.01959	2658.19	2727.79	2804.56
North Liaoing-South Jilin;North China Craton	Wang et al., 2018	125.335	41.6153	JL13-1.13	Granodioritic gneiss	0.281296	0.000612	0.015704	-52.1975	2545	0.281266	3.84341	2703.32	2799.56	2906.47
North Liaoing-South Jilin;North China Craton	Wang et al., 2018	125.335	41.6153	JL13-1.14	Granodioritic gneiss	0.281361	0.000226	0.005715	-49.8989	2545	0.28135	6.82263	2589.74	2617.66	2648.18
North Liaoing-South Jilin;North China Craton	Wang et al., 2018	125.335	41.6153	JL13-1.15	Granodioritic gneiss	0.281373	0.00045	0.011541	-49.4745	2545	0.281351	6.86216	2588.5	2615.24	2644.75
North Liaoing-South Jilin;North China Craton	Wang et al., 2018	125.335	41.6153	JL13-1.17	Granodioritic gneiss	0.281408	0.000604	0.015349	-48.2367	2545	0.281379	7.84077	2551.47	2555.41	2559.78
North Liaoing-South Jilin;North China Craton	Wang et al., 2018	125.335	41.6153	JL13-1.18	Granodioritic gneiss	0.281299	0.000508	0.01378	-52.0914	2545	0.281274	4.12992	2692.05	2782.08	2881.65
North Liaoing-South Jilin;North China Craton	Wang et al., 2018	125.335	41.6153	JL13-1.19	Granodioritic gneiss	0.281336	0.000545	0.014478	-50.783	2545	0.28131	5.38194	2644.75	2705.67	2773.15
North Liaoing-South Jilin;North China Craton	Wang et al., 2018	125.335	41.6153	JL13-1.24	Granodioritic gneiss	0.281346	0.000799	0.020841	-50.4293	2545	0.281307	5.29847	2648.61	2710.77	2780.39
North Liaoing-South Jilin;North China Craton	Wang et al., 2018	125.335	41.6153	JL13-1.27	Granodioritic gneiss	0.281318	0.000639	0.015143	-51.4195	2545	0.281287	4.57921	2675.5	2754.67	2842.73
North Liaoing-South Jilin;North China Craton	Wang et al., 2018	125.335	41.6153	JL13-1.29	Granodioritic gneiss	0.281306	0.000525	0.014041	-51.8439	2545	0.28128	4.3495	2683.8	2768.68	2862.63
North Liaoing-South Jilin;North China Craton	Wang et al., 2018	125.335	41.6153	JL13-1.30	Granodioritic gneiss	0.281294	0.000412	0.011125	-52.2683	2545	0.281274	4.11805	2692.13	2782.8	2882.68
North Liaoing-South Jilin;North China Craton	Wang et al., 2018	125.412	41.7167	JL19-1.03	Granodioritic gneiss	0.281267	0.000518	0.013052	-53.2231	2534	0.281242	2.72438	2735.8	2859.27	2995.88
North Liaoing-South Jilin;North China Craton	Wang et al., 2018	125.412	41.7167	JL19-1.04	Granodioritic gneiss	0.281373	0.000728	0.020674	-49.4745	2534	0.281338	6.13295	2607.15	2651.25	2700.49
North Liaoing-South Jilin;North China Craton	Wang et al., 2018	125.412	41.7167	JL19-1.06	Granodioritic gneiss	0.281367	0.001096	0.028212	-49.6867	2534	0.281314	5.28616	2640.46	2702.98	2773.95
North Liaoing-South Jilin;North China Craton	Wang et al., 2018	125.412	41.7167	JL19-1.17	Granodioritic gneiss	0.281294	0.000362	0.009474	-52.2683	2534	0.281276	3.95317	2688.67	2784.33	2889.47
North Liaoing-South Jilin;North China Craton	Wang et al., 2018	125.412	41.7167	JL19-1.23	Granodioritic gneiss	0.281314	0.000591	0.016155	-51.561	2534	0.281285	4.27035	2677.58	2764.98	2862
North Liaoing-South Jilin;North China Craton	Wang et al., 2018	125.605	42.2869	JL20-1.01	Tonalitic gneiss	0.281323	0.000245	0.006286	-51.2427	2549	0.281311	5.52997	2641.85	2699.74	2763.05
North Liaoing-South Jilin;North China Craton	Wang et al., 2018	125.605	42.2869	JL20-1.04	Tonalitic gneiss	0.281332	0.000308	0.008367	-50.9244	2549	0.281317	5.74098	2634.06	2686.85	2744.75
North Liaoing-South Jilin;North China Craton	Wang et al., 2018	125.605	42.2869	JL20-1.05	Tonalitic gneiss	0.281319	0.000262	0.006753	-51.3842	2549	0.281306	5.35826	2648.35	2710.22	2777.93
North Liaoing-South Jilin;North China Craton	Wang et al., 2018	125.605	42.2869	JL20-1.06	Tonalitic gneiss	0.281427	0.001184	0.033275	-47.5648	2549	0.281369	7.60295	2564.2	2573.07	2583.18
North Liaoing-South Jilin;North China Craton	Wang et al., 2018	125.605	42.2869	JL20-1.08	Tonalitic gneiss	0.281442	0.001293	0.028225	-47.0344	2549	0.281379	7.94771	2550.89	2551.99	2553.24
North Liaoing-South Jilin;North China Craton	Wang et al., 2018	125.605	42.2869	JL20-1.10	Tonalitic gneiss	0.281344	0.000635	0.017781	-50.5	2549	0.281313	5.60153	2640.09	2695.37	2756.85
North Liaoing-South Jilin;North China Craton	Wang et al., 2018	125.605	42.2869	JL20-1.12	Tonalitic gneiss	0.281304	0.00026	0.006131	-51.9146	2549	0.281291	4.82821	2668.29	2742.58	2823.88
North Liaoing-South Jilin;North China Craton	Wang et al., 2018	125.605	42.2869	JL20-1.15	Tonalitic gneiss	0.281258	0.000372	0.008599	-53.5414	2549	0.28124	2.99816	2737.62	2854.19	2982.37
North Liaoing-South Jilin;North China Craton	Wang et al., 2018	125.605	42.2869	JL20-1.16	Tonalitic gneiss	0.28133	0.000734	0.01885	-50.9951	2549	0.281294	4.93215	2665.83	2736.24	2814.87
North Liaoing-South Jilin;North China Craton	Wang et al., 2018	125.605	42.2869	JL20-1.20	Tonalitic gneiss	0.281306	0.000385	0.008874	-51.8439	2549	0.281287	4.68289	2674.16	2751.44	2836.47
North Liaoing-South Jilin;North China Craton	Wang et al., 2018	125.605	42.2869	JL20-1.23	Tonalitic gneiss	0.281352	0.000445	0.011443	-50.2171	2549	0.28133	6.21509	2616.43	2657.9	2703.63
North Liaoing-South Jilin;North China Craton	Wang et al., 2021	125.957	41.9783	JL01-3-08	Amphibolite schist	0.281433	0.00173	0.049252	-47.3526	2593	0.281347	7.83528	2593.11	2593.17	2593.25
North Liaoing-South Jilin;North China Craton	Wang et al., 2021	125.957	41.9783	JL01-3-12	Amphibolite schist	0.281352	0.000818	0.022227	-50.2171	2593	0.281311	6.56139	2641.77	2670.99	2703.74
North Liaoing-South Jilin;North China Craton	Wang et al., 2021	125.957	41.9783	JL01-3-19	Amphibolite schist	0.28138	0.001205	0.03033	-49.2269	2593	0.28132	6.8753	2630.17	2651.82	2676.53
North Liaoing-South Jilin;North China Craton	Wang et al., 2021	125.957	41.9783	JL01-3-49	Amphibolite schist	0.281377	0.001461	0.041553	-49.333	2593	0.281305	6.3174	2652.1	2685.89	2724.9
North Liaoing-South Jilin;North China Craton	Wang et al., 2021	125.957	41.9783	JL01-3-57	Amphibolite schist	0.281456	0.001841	0.052759	-46.5393	2593	0.281365	8.45778	2568.65	2555.12	2539.21
North Liaoing-South Jilin;North China Craton	Wang et al., 2021	125.957	41.9783	JL01-3-58	Amphibolite schist	0.281365	0.001292	0.03592	-49.7574	2593	0.281301	6.1884	2656.81	2693.76	2736.08
North Liaoing-South Jilin;North China Craton	Wang et al., 2021	125.957	41.9783	JL01-3-60	Amphibolite schist	0.281457	0.001689	0.048943	-46.5039	2593	0.281373	8.76124	2556.87	2536.57	2512.86
North Liaoing-South Jilin;North China Craton	Wang et al., 2021	125.957	41.9783	JL01-3-77	Amphibolite schist	0.281273	6e-06	0.000163	-53.0109	2593	0.281273	5.1824	2692.25	2755.13	2823.23
North Liaoing-South Jilin;North China Craton	Wang et al., 2021	125.957	41.9783	JL01-3-85	Amphibolite schist	0.281507	0.00339	0.149066	-44.7357	2593	0.281339	7.54183	2605.15	2611.11	2618.71
North Liaoing-South Jilin;North China Craton	Wang et al., 2021	125.957	41.9783	JL01-3-87	Amphibolite schist	0.281317	0.000694	0.024367	-51.4549	2593	0.281283	5.53495	2680.66	2733.63	2792.7
North Liaoing-South Jilin;North China Craton	Wang et al., 2021	125.957	41.9783	JL01-3-88	Amphibolite schist	0.281319	0.001817	0.075374	-51.3842	2593	0.281229	3.62683	2758.08	2849.98	2957.91
North Liaoing-South Jilin;North China Craton	Wang et al., 2021	125.957	41.9783	JL01-3-90	Amphibolite schist	0.281457	0.002775	0.119203	-46.5039	2593	0.28132	6.8472	2632.93	2653.54	2678.97
North Liaoing-South Jilin;North China Craton	Wang et al., 2021	125.957	41.9783	JL01-3-91	Amphibolite schist	0.281505	0.003315	0.144423	-44.8064	2593	0.281341	7.60288	2602.63	2607.38	2613.42
North Liaoing-South Jilin;North China Craton	Wang et al., 2021	125.957	41.9783	JL01-3-92	Amphibolite schist	0.281328	0.002545	0.105778	-51.0659	2593	0.281202	2.66389	2799.86	2908.64	3041.2
North Liaoing-South Jilin;North China Craton	Wang et al., 2021	125.957	41.9783	JL01-3-93	Amphibolite schist	0.281465	0.003935	0.171708	-46.221	2593	0.28127	5.0873	2707.51	2760.97	2831.52
North Liaoing-South Jilin;North China Craton	Wang et al., 2021	125.957	41.9783	JL01-3-94	Amphibolite schist	0.281413	0.00166	0.068717	-48.0599	2593	0.281331	7.24723	2616.09	2629.11	2644.27
North Liaoing-South Jilin;North China Craton	Wang et al., 2021	125.957	41.9783	JL01-3-95	Amphibolite schist	0.28154	0.003617	0.158691	-43.5687	2593	0.281361	8.3156	2573.28	2563.81	2551.55
North Liaoing-South Jilin;North China Craton	Wang et al., 2021	125.957	41.9783	JL01-3-96	Amphibolite schist	0.2815	0.00322	0.13878	-44.9832	2593	0.28134	7.59246	2603.03	2608.02	2614.32
North Liaoing-South Jilin;North China Craton	Wang et al., 2021	125.957	41.9783	JL01-3-97	Amphibolite schist	0.28131	0.0015	0.06274	-51.7024	2593	0.281236	3.8654	2747.4	2835.44	2937.27
North Liaoing-South Jilin;North China Craton	Wang et al., 2021	125.957	41.9783	JL01-3-98	Amphibolite schist	0.28151	0.00447	0.20052	-44.6296	2593	0.281289	5.74508	2681.52	2720.84	2774.54
North Liaoing-South Jilin;North China Craton	Wang et al., 2021	125.957	41.9783	JL01-3-99	Amphibolite schist	0.28136	0.00149	0.06096	-49.9342	2593	0.281286	5.66158	2677.63	2725.91	2781.74
North Liaoing-South Jilin;North China Craton	Wang et al., 2021	125.957	41.9783	JL01-3-100	Amphibolite schist	0.28132	0.00153	0.06629	-51.3488	2593	0.281244	4.16823	2735.77	2816.98	2911.06
North Liaoing-South Jilin;North China Craton	Wang et al., 2021	125.957	41.9783	JL01-3-101	Amphibolite schist	0.28145	0.00329	0.14155	-46.7514	2593	0.281287	5.69053	2680.78	2724.16	2779.25
North Liaoing-South Jilin;North China Craton	Wang et al., 2021	125.957	41.9783	JL01-3-102	Amphibolite schist	0.28136	0.00282	0.11677	-49.9342	2593	0.28122	3.31749	2775.17	2868.84	2984.69
North Liaoing-South Jilin;North China Craton	Wang et al., 2021	125.957	41.9783	JL01-3-103	Amphibolite schist	0.28137	0.00125	0.05271	-49.5806	2593	0.281308	6.44028	2647.01	2678.38	2714.25
North Liaoing-South Jilin;North China Craton	Wang et al., 2021	125.89	41.9219	JL02-1-02	Amphibolite -plagioclase gneiss	0.281437	0.000656	0.012692	-47.2112	2590	0.281405	9.80241	2515.61	2470.53	2420.36
North Liaoing-South Jilin;North China Craton	Wang et al., 2021	125.89	41.9219	JL02-1-03	Amphibolite -plagioclase gneiss	0.281422	0.000888	0.016623	-47.7416	2590	0.281378	8.86044	2551.26	2528.16	2502.19
North Liaoing-South Jilin;North China Craton	Wang et al., 2021	125.89	41.9219	JL02-1-06	Amphibolite -plagioclase gneiss	0.281406	0.000967	0.018914	-48.3075	2590	0.281358	8.15224	2578.36	2571.46	2563.68
North Liaoing-South Jilin;North China Craton	Wang et al., 2021	125.89	41.9219	JL02-1-08	Amphibolite -plagioclase gneiss	0.281426	0.000956	0.017207	-47.6002	2590	0.281379	8.88302	2550.32	2526.78	2500.23
North Liaoing-South Jilin;North China Craton	Wang et al., 2021	125.89	41.9219	JL02-1-09	Amphibolite -plagioclase gneiss	0.281378	0.000694	0.013501	-49.2977	2590	0.281344	7.63684	2598.08	2602.96	2608.41
North Liaoing-South Jilin;North China Craton	Wang et al., 2021	125.89	41.9219	JL02-1-11	Amphibolite -plagioclase gneiss	0.281417	0.000751	0.014525	-47.9185	2590	0.28138	8.92376	2548.98	2524.29	2496.69
North Liaoing-South Jilin;North China Craton	Wang et al., 2021	125.89	41.9219	JL02-1-13	Amphibolite -plagioclase gneiss	0.281365	0.000688	0.012713	-49.7574	2590	0.281331	7.18498	2615.28	2630.57	2647.61
North Liaoing-South Jilin;North China Craton	Wang et al., 2021	125.89	41.9219	JL02-1-19	Amphibolite -plagioclase gneiss	0.281409	0.000588	0.010335	-48.2014	2590	0.28138	8.92613	2549.07	2524.14	2496.48
North Liaoing-South Jilin;North China Craton	Wang et al., 2021	125.89	41.9219	JL02-1-24	Amphibolite -plagioclase gneiss	0.281427	0.000608	0.010857	-47.5648	2590	0.281397	9.5312	2526.03	2487.13	2443.92
North Liaoing-South Jilin;North China Craton	Wang et al., 2021	125.89	41.9219	JL02-1-29	Amphibolite -plagioclase gneiss	0.281465	0.001482	0.024017	-46.221	2590	0.281392	9.34433	2531.79	2498.56	2460.15
North Liaoing-South Jilin;North China Craton	Wang et al., 2021	125.89	41.9219	JL02-1-32	Amphibolite -plagioclase gneiss	0.281387	0.000572	0.010864	-48.9794	2590	0.281359	8.17174	2577.74	2570.27	2561.98
North Liaoing-South Jilin;North China Craton	Wang et al., 2021	125.89	41.9219	JL02-1-33	Amphibolite -plagioclase gneiss	0.28142	0.000703	0.012899	-47.8124	2590	0.281385	9.11497	2541.74	2512.59	2480.08
North Liaoing-South Jilin;North China Craton	Wang et al., 2021	125.89	41.9219	JL02-1-34	Amphibolite -plagioclase gneiss	0.281418	0.000378	0.007326	-47.8831	2590	0.281399	9.61595	2523.21	2481.95	2436.56
North Liaoing-South Jilin;North China Craton	Wang et al., 2021	125.89	41.9219	JL02-1-37	Amphibolite -plagioclase gneiss	0.281463	0.001322	0.021177	-46.2917	2590	0.281398	9.55485	2523.88	2485.68	2441.86
North Liaoing-South Jilin;North China Craton	Wang et al., 2021	125.89	41.9219	JL02-1-38	Amphibolite -plagioclase gneiss	0.281443	0.000951	0.018024	-46.999	2590	0.281396	9.49653	2526.77	2489.25	2446.93
North Liaoing-South Jilin;North China Craton	Wang et al., 2021	125.89	41.9219	JL02-1.41	Amphibolite -plagioclase gneiss	0.281428	0.000707	0.012814	-47.5295	2590	0.281393	9.39249	2531.15	2495.62	2455.97
North Liaoing-South Jilin;North China Craton	Wang et al., 2021	125.89	41.9219	JL02-1-44	Amphibolite -plagioclase gneiss	0.281387	0.000772	0.014817	-48.9794	2590	0.281349	7.81966	2591.12	2591.79	2592.54
North Liaoing-South Jilin;North China Craton	Wang et al., 2021	125.89	41.9219	JL02-1-51	Amphibolite -plagioclase gneiss	0.281385	0.000848	0.016354	-49.0501	2590	0.281343	7.61473	2598.96	2604.31	2610.32
North Liaoing-South Jilin;North China Craton	Wang et al., 2021	125.89	41.9219	JL02-1-53	Amphibolite -plagioclase gneiss	0.281357	0.000394	0.00788	-50.0403	2590	0.281338	7.41796	2606.29	2616.33	2627.4
North Liaoing-South Jilin;North China Craton	Wang et al., 2021	125.89	41.9219	JL02-1.56	Amphibolite -plagioclase gneiss	0.281375	0.000554	0.010961	-49.4038	2590	0.281348	7.77657	2592.75	2594.42	2596.28
North Liaoing-South Jilin;North China Craton	Wang et al., 2021	125.89	41.9219	JL02-1.57	Amphibolite -plagioclase gneiss	0.281428	0.000649	0.011243	-47.5295	2590	0.281396	9.4946	2527.35	2489.37	2447.1
North Liaoing-South Jilin;North China Craton	Wang et al., 2021	125.89	41.9219	JL02-1.59	Amphibolite -plagioclase gneiss	0.281355	0.000603	0.011823	-50.111	2590	0.281325	6.9789	2623.05	2643.16	2665.48
North Liaoing-South Jilin;North China Craton	Wang et al., 2021	125.89	41.9219	JL02-1-60	Amphibolite -plagioclase gneiss	0.281379	0.000556	0.010098	-49.2623	2590	0.281351	7.91534	2587.48	2585.94	2584.24
North Liaoing-South Jilin;North China Craton	Wang et al., 2021	125.89	41.9219	JL02-1.61	Amphibolite -plagioclase gneiss	0.281415	0.000585	0.011706	-47.9892	2590	0.281386	9.14484	2540.76	2510.77	2477.49
North Liaoing-South Jilin;North China Craton	Wang et al., 2021	125.89	41.9219	JL02-1.63	Amphibolite -plagioclase gneiss	0.281443	0.000848	0.016589	-46.999	2590	0.281401	9.67784	2520	2478.15	2431.18
North Liaoing-South Jilin;North China Craton	Wang et al., 2021	125.89	41.9219	JL02-1.65	Amphibolite -plagioclase gneiss	0.281409	0.001032	0.015732	-48.2014	2590	0.281358	8.14453	2578.64	2571.93	2564.35
North Liaoing-South Jilin;North China Craton	Wang et al., 2021	125.89	41.9219	JL02-1-67	Amphibolite -plagioclase gneiss	0.281438	0.000672	0.010887	-47.1758	2590	0.281405	9.80982	2515.3	2470.08	2419.71
North Liaoing-South Jilin;North China Craton	Wang et al., 2021	125.89	41.9219	JL02-1-68	Amphibolite -plagioclase gneiss	0.281441	0.001092	0.020668	-47.0697	2590	0.281387	9.17717	2538.84	2508.79	2474.68
North Liaoing-South Jilin;North China Craton	Wang et al., 2021	125.89	41.9219	JL02-1-70	Amphibolite -plagioclase gneiss	0.281408	0.000996	0.01984	-48.2367	2590	0.281359	8.17233	2577.58	2570.23	2561.93
North Liaoing-South Jilin;North China Craton	Wang et al., 2021	125.89	41.9219	JL02-1.72	Amphibolite -plagioclase gneiss	0.281305	0.000254	0.005663	-51.8793	2590	0.281292	5.81473	2666.54	2714.23	2766.4
North Liaoing-South Jilin;North China Craton	Wang et al., 2021	125.89	41.9219	JL02-1-73	Amphibolite -plagioclase gneiss	0.281363	0.000459	0.007789	-49.8281	2590	0.28134	7.51696	2602.57	2610.29	2618.81
North Liaoing-South Jilin;North China Craton	Wang et al., 2021	125.89	41.9219	JL02-1-74	Amphibolite -plagioclase gneiss	0.281345	0.000322	0.005933	-50.4647	2590	0.281329	7.11785	2617.57	2634.67	2653.43
North Liaoing-South Jilin;North China Craton	Wang et al., 2021	125.89	41.9219	JL02-1-75	Amphibolite -plagioclase gneiss	0.281568	0.003168	0.05317	-42.5785	2590	0.281411	10.0401	2500.6	2455.95	2399.65
North Liaoing-South Jilin;North China Craton	Wang et al., 2021	125.89	41.9219	JL02-1-76	Amphibolite -plagioclase gneiss	0.281516	0.002241	0.045757	-44.4174	2590	0.281405	9.82232	2511.56	2469.3	2418.6
North Liaoing-South Jilin;North China Craton	Wang et al., 2021	125.89	41.9219	JL02-1-77	Amphibolite -plagioclase gneiss	0.281369	0.000715	0.012991	-49.6159	2590	0.281334	7.27973	2611.69	2624.78	2639.39
North Liaoing-South Jilin;North China Craton	Wang et al., 2021	125.89	41.9219	JL02-1-78	Amphibolite -plagioclase gneiss	0.281368	0.000535	0.010493	-49.6513	2590	0.281342	7.56103	2600.92	2607.59	2614.98
North Liaoing-South Jilin;North China Craton	Wang et al., 2021	125.89	41.9219	JL02-1-79	Amphibolite -plagioclase gneiss	0.281326	0.000548	0.009681	-51.1366	2590	0.281299	6.04416	2658.44	2700.23	2746.52
North Liaoing-South Jilin;North China Craton	Wang et al., 2021	125.89	41.9219	JL02-1-81	Amphibolite -plagioclase gneiss	0.281383	0.000584	0.01742	-49.1208	2590	0.281354	8.00833	2583.95	2580.26	2576.17
North Liaoing-South Jilin;North China Craton	Wang et al., 2021	125.89	41.9219	JL02-1-82	Amphibolite -plagioclase gneiss	0.281421	0.001511	0.043503	-47.777	2590	0.281346	7.72816	2594.7	2597.38	2600.48
North Liaoing-South Jilin;North China Craton	Wang et al., 2021	125.89	41.9219	JL02-1-83	Amphibolite -plagioclase gneiss	0.281397	0.000619	0.018927	-48.6257	2590	0.281366	8.44471	2567.35	2553.58	2538.29
North Liaoing-South Jilin;North China Craton	Wang et al., 2021	125.89	41.9219	JL02-1-84	Amphibolite -plagioclase gneiss	0.281403	0.00106	0.03075	-48.4136	2590	0.281351	7.88181	2588.74	2587.99	2587.15
North Liaoing-South Jilin;North China Craton	Wang et al., 2021	125.89	41.9219	JL02-1-86	Amphibolite -plagioclase gneiss	0.281389	0.000839	0.024208	-48.9087	2590	0.281347	7.77286	2592.91	2594.65	2596.6
North Liaoing-South Jilin;North China Craton	Wang et al., 2021	125.89	41.9219	JL02-1-87	Amphibolite -plagioclase gneiss	0.281393	0.000939	0.025768	-48.7672	2590	0.281347	7.73911	2594.21	2596.71	2599.53
North Liaoing-South Jilin;North China Craton	Wang et al., 2021	125.89	41.9219	JL02-1-88	Amphibolite -plagioclase gneiss	0.28139	0.000693	0.016968	-48.8733	2590	0.281356	8.06545	2581.75	2576.77	2571.21
North Liaoing-South Jilin;North China Craton	Wang et al., 2021	125.89	41.9219	JL02-1-89	Amphibolite -plagioclase gneiss	0.281375	0.000706	0.020866	-49.4038	2590	0.28134	7.509	2602.95	2610.77	2619.5
North Liaoing-South Jilin;North China Craton	Wang et al., 2021	125.89	41.9219	JL02-1-90	Amphibolite -plagioclase gneiss	0.281409	0.000524	0.015668	-48.2014	2590	0.281383	9.0388	2544.86	2517.25	2486.7
North Liaoing-South Jilin;North China Craton	Wang et al., 2021	125.89	41.9219	JL02-1-92	Amphibolite -plagioclase gneiss	0.281394	0.00071	0.021567	-48.7318	2590	0.281359	8.1778	2577.47	2569.9	2561.46
North Liaoing-South Jilin;North China Craton	Wang et al., 2021	125.89	41.9219	JL02-1-93	Amphibolite -plagioclase gneiss	0.28138	0.000642	0.019668	-49.2269	2590	0.281348	7.79952	2591.88	2593.02	2594.29
North Liaoing-South Jilin;North China Craton	Wang et al., 2021	125.89	41.9219	JL02-1-94	Amphibolite -plagioclase gneiss	0.281317	0.000383	0.013448	-51.4549	2590	0.281298	6.01449	2659.26	2702.04	2749.09
North Liaoing-South Jilin;North China Craton	Wang et al., 2021	125.89	41.9219	JL02-1-95	Amphibolite -plagioclase gneiss	0.281394	0.000612	0.022586	-48.7318	2590	0.281364	8.35032	2570.94	2559.35	2546.48
North Liaoing-South Jilin;North China Craton	Wang et al., 2021	125.89	41.9219	JL02-1-96	Amphibolite -plagioclase gneiss	0.281443	0.000744	0.022652	-46.999	2590	0.281406	9.86092	2513.2	2466.95	2415.27
North Liaoing-South Jilin;North China Craton	Wang et al., 2021	125.89	41.9219	JL02-1-97	Amphibolite -plagioclase gneiss	0.281316	0.000472	0.019401	-51.4902	2590	0.281293	5.82224	2666.7	2713.77	2765.75
North Liaoing-South Jilin;North China Craton	Wang et al., 2021	125.89	41.9219	JL02-1-98	Amphibolite -plagioclase gneiss	0.281432	0.001289	0.047878	-47.388	2590	0.281368	8.51024	2564.4	2549.57	2532.59
North Liaoing-South Jilin;North China Craton	Wang et al., 2021	125.89	41.9219	JL02-1-99	Amphibolite -plagioclase gneiss	0.281387	0.0008	0.024189	-48.9794	2590	0.281347	7.77037	2593	2594.8	2596.82
North Liaoing-South Jilin;North China Craton	Wang et al., 2021	125.89	41.9219	JL02-1-100	Amphibolite -plagioclase gneiss	0.281376	0.00033	0.009997	-49.3684	2590	0.28136	8.20647	2576.51	2568.15	2558.97
North Liaoing-South Jilin;North China Craton	Wang et al., 2021	125.831	42.0331	JL05-4.07	plagioclase amphibolite	0.281391	0.000914	0.023629	-48.8379	2522	0.281347	6.18344	2595.25	2638.83	2687.9
North Liaoing-South Jilin;North China Craton	Wang et al., 2021	125.831	42.0331	JL05-4.08	plagioclase amphibolite	0.281257	0.000266	0.005965	-53.5767	2522	0.281244	2.52758	2731.54	2861.98	3004.77
North Liaoing-South Jilin;North China Craton	Wang et al., 2021	125.831	42.0331	JL05-4.09	plagioclase amphibolite	0.281262	0.000279	0.005909	-53.3999	2522	0.281249	2.68314	2725.76	2852.49	2991.3
North Liaoing-South Jilin;North China Craton	Wang et al., 2021	125.831	42.0331	JL05-4.22	plagioclase amphibolite	0.281416	0.001196	0.03285	-47.9538	2522	0.281358	6.58957	2580.12	2614.01	2652.65
North Liaoing-South Jilin;North China Craton	Wang et al., 2021	125.831	42.0331	JL05-4.26	plagioclase amphibolite	0.281375	0.001235	0.032235	-49.4038	2522	0.281316	5.06459	2639.1	2707.19	2784.97
North Liaoing-South Jilin;North China Craton	Wang et al., 2021	125.039	41.6772	JL18-2.01	Pyroxene amphibolite	0.281284	0.000171	0.003899	-52.6219	2514	0.281276	3.4668	2688.91	2798.5	2918
North Liaoing-South Jilin;North China Craton	Wang et al., 2021	125.039	41.6772	JL18-2.02	Pyroxene amphibolite	0.281435	0.001314	0.033173	-47.2819	2514	0.281372	6.88574	2561.95	2589.67	2621.45
North Liaoing-South Jilin;North China Craton	Wang et al., 2021	125.039	41.6772	JL18-2.04	Pyroxene amphibolite	0.281443	0.001471	0.0353	-46.999	2514	0.281372	6.90223	2561.51	2588.66	2620.02
North Liaoing-South Jilin;North China Craton	Wang et al., 2021	125.039	41.6772	JL18-2.05	Pyroxene amphibolite	0.281403	0.001127	0.027498	-48.4136	2514	0.281349	6.06692	2593.28	2639.73	2692.54
North Liaoing-South Jilin;North China Craton	Wang et al., 2021	125.039	41.6772	JL18-2.06	Pyroxene amphibolite	0.281365	0.000629	0.015603	-49.7574	2514	0.281335	5.56564	2611.29	2670.36	2736.04
North Liaoing-South Jilin;North China Craton	Wang et al., 2021	125.039	41.6772	JL18-2.07	Pyroxene amphibolite	0.281359	0.000899	0.021406	-49.9696	2514	0.281316	4.89131	2637.81	2711.56	2794.53
North Liaoing-South Jilin;North China Craton	Wang et al., 2021	125.039	41.6772	JL18-2.08	Pyroxene amphibolite	0.281376	0.000973	0.023456	-49.3684	2514	0.281329	5.36958	2619.71	2682.35	2753.05
North Liaoing-South Jilin;North China Craton	Wang et al., 2021	125.039	41.6772	JL18-2.09	Pyroxene amphibolite	0.281388	0.001436	0.035805	-48.944	2514	0.281319	5.00592	2635.16	2704.56	2784.6
North Liaoing-South Jilin;North China Craton	Wang et al., 2021	125.039	41.6772	JL18-2.10	Pyroxene amphibolite	0.281358	0.000772	0.018504	-50.005	2514	0.281321	5.07256	2630.48	2700.49	2778.81
North Liaoing-South Jilin;North China Craton	Wang et al., 2021	125.039	41.6772	JL18-2.11	Pyroxene amphibolite	0.281343	0.00082	0.019846	-50.5354	2514	0.281304	4.45715	2654.13	2738.07	2832.18
North Liaoing-South Jilin;North China Craton	Wang et al., 2021	125.039	41.6772	JL18-2.14	Pyroxene amphibolite	0.281329	0.000645	0.01541	-51.0305	2514	0.281298	4.258	2661.05	2750.22	2849.44
North Liaoing-South Jilin;North China Craton	Wang et al., 2021	125.039	41.6772	JL18-2.16	Pyroxene amphibolite	0.281379	0.00155	0.039341	-49.2623	2514	0.281305	4.49122	2655.57	2736	2829.23
North Liaoing-South Jilin;North China Craton	Wang et al., 2021	125.039	41.6772	JL18-2.18	Pyroxene amphibolite	0.28137	0.000815	0.018714	-49.5806	2514	0.281331	5.42593	2617.11	2678.9	2748.16
North Liaoing-South Jilin;North China Craton	Wang et al., 2021	125.039	41.6772	JL18-2.19	Pyroxene amphibolite	0.281347	0.000514	0.012845	-50.394	2514	0.281322	5.12181	2627.82	2697.48	2774.54
North Liaoing-South Jilin;North China Craton	Wang et al., 2021	125.039	41.6772	JL18-2.21	Pyroxene amphibolite	0.281336	0.000605	0.015724	-50.783	2514	0.281307	4.57524	2648.85	2730.86	2821.94
North Liaoing-South Jilin;North China Craton	Wang et al., 2021	125.039	41.6772	JL18-2.22	Pyroxene amphibolite	0.28141	0.001225	0.03028	-48.166	2514	0.281351	6.14856	2590.33	2634.74	2685.46
North Liaoing-South Jilin;North China Craton	Wang et al., 2021	125.039	41.6772	JL18-2.24	Pyroxene amphibolite	0.281366	0.00065	0.015254	-49.722	2514	0.281335	5.56536	2611.36	2670.38	2736.06
North Liaoing-South Jilin;North China Craton	Wang et al., 2021	125.039	41.6772	JL18-2.25	Pyroxene amphibolite	0.281343	0.000564	0.012973	-50.5354	2514	0.281316	4.89419	2636.61	2711.38	2794.28
North Liaoing-South Jilin;North China Craton	Wang et al., 2021	125.039	41.6772	JL18-2.27	Pyroxene amphibolite	0.281384	0.001144	0.026783	-49.0855	2514	0.281329	5.36217	2620.48	2682.8	2753.7
North Liaoing-South Jilin;North China Craton	Wang et al., 2021	125.039	41.6772	JL18-2.28	Pyroxene amphibolite	0.281427	0.001683	0.037505	-47.5648	2514	0.281346	5.97127	2598.22	2645.59	2700.85
North Liaoing-South Jilin;North China Craton	Wang et al., 2021	125.039	41.6772	JL18-2.29	Pyroxene amphibolite	0.281309	0.00062	0.014855	-51.7378	2514	0.281279	3.58939	2686.34	2791.03	2907.38
North Liaoing-South Jilin;North China Craton	Wang et al., 2021	125.039	41.6772	JL18-2.30	Pyroxene amphibolite	0.281337	0.000709	0.016665	-50.7476	2514	0.281303	4.43326	2654.63	2739.53	2834.25
North Liaoing-South Jilin;North China Craton	Wang et al., 2021	125.039	41.6772	JL18-2.31	Pyroxene amphibolite	0.281305	0.000533	0.012528	-51.8793	2514	0.281279	3.59566	2685.7	2790.65	2906.84
North Liaoing-South Jilin;North China Craton	Wang et al., 2021	125.039	41.6772	JL18-2.34	Pyroxene amphibolite	0.28133	0.000711	0.015912	-50.9951	2514	0.281296	4.18089	2664.24	2754.93	2856.12
North Liaoing-South Jilin;North China Craton	Wang et al., 2021	125.554	42.2983	JL21-2.02	amphibolite	0.281427	0.001242	0.030831	-47.5648	2603	0.281365	8.70467	2568.11	2547.84	2524.67
North Liaoing-South Jilin;North China Craton	Wang et al., 2021	125.554	42.2983	JL21-2.05	amphibolite	0.281389	0.000694	0.015974	-48.9087	2603	0.281354	8.32261	2583.17	2571.19	2557.83
North Liaoing-South Jilin;North China Craton	Wang et al., 2021	125.554	42.2983	JL21-2.06	amphibolite	0.28132	0.000833	0.018444	-51.3488	2603	0.281279	5.62219	2686.26	2736.09	2791.98
North Liaoing-South Jilin;North China Craton	Wang et al., 2021	125.554	42.2983	JL21-2.08	amphibolite	0.281328	0.000758	0.01735	-51.0659	2603	0.28129	6.03948	2670.2	2710.63	2755.83
North Liaoing-South Jilin;North China Craton	Wang et al., 2021	125.554	42.2983	JL21-2.10	amphibolite	0.281257	0.000393	0.009477	-53.5767	2603	0.281237	4.15973	2740.43	2825.25	2918.59
North Liaoing-South Jilin;North China Craton	Wang et al., 2021	125.554	42.2983	JL21-2.11	amphibolite	0.281399	0.00139	0.034946	-48.555	2603	0.28133	7.44678	2616.78	2624.71	2633.83
[truncated: 4,016 more rows]
